# Supplementary material for: CPEB2-activated axonal translation of VGLUT2 mRNA promotes glutamatergic transmission and presynaptic plasticity
Source: J Biomed Sci. 2024 Jul 11;31:69. doi: 10.1186/s12929-024-01061-2 (PMC11241979; doi:10.1186/s12929-024-01061-2)
Supplement: Supplementary file 2 — Supplementary Material 2. [file 12929_2024_1061_MOESM2_ESM.xlsx]

## Sheet: 1.5X & >1000
ProbeName	FoldChange	log2FC	CPEB2#1ProcessedSignal(raw)	CPEB2#2ProcessedSignal(raw)	IgG#1ProcessedSignal(raw)	IgG#2ProcessedSignal(raw)	CPEB2#1NormalizedSignal(log2)	CPEB2#2NormalizedSignal(log2)	IgG#1NormalizedSignal(log2)	IgG#2NormalizedSignal(log2)	GeneSymbol	Description	EntrezGeneID	GenbankAccession
A_51_P100034	4.28288	2.09858	3542.81	2548.67	768.375	616.092	2.27654	1.92062	0	0	Mif4gd	Mus musculus MIF4G domain containing (Mif4gd), transcript variant 1, mRNA [NM_027162]	69674	NM_027162
A_51_P100289	3.72144	1.89586	7338.23	6530.73	2017.16	1694.74	1.95981	1.83191	0	0	Srf	Mus musculus serum response factor (Srf), mRNA [NM_020493]	20807	NM_020493
A_51_P101075	2.49381	1.31835	8925.57	7710.69	3479.13	3344.84	1.50505	1.13165	0	0	1810031K17Rik	Mus musculus RIKEN cDNA 1810031K17 gene (1810031K17Rik), mRNA [NM_026977]	69171	NM_026977
A_51_P102860	4.88812	2.28928	3055.15	4547.14	768.65	738.295	2.05659	2.52197	0	0	Herpud2	Mus musculus HERPUD family member 2 (Herpud2), mRNA [NM_020586]	80517	NM_020586
A_51_P103780	2.83573	1.50372	949.859	1002.56	394.106	313.81	1.34664	1.6608	0	0	Sft2d2	Mus musculus SFT2 domain containing 2 (Sft2d2), mRNA [NM_145512]	108735	NM_145512
A_51_P104125	7.03069	2.81367	3006.55	3356.82	461.46	447.372	2.79338	2.83395	0	0	Fam76b	Mus musculus family with sequence similarity 76, member B (Fam76b), mRNA [NM_176836]	72826	NM_176836
A_51_P104891	3.69499	1.88557	1969.75	2603.17	639.547	563.647	1.67307	2.09806	0	0	Ept1	Mus musculus ethanolaminephosphotransferase 1 (CDP-ethanolamine-specific) (Ept1), mRNA [NM_027652]	28042	NM_027652
A_51_P105161	2.76962	1.46969	3101.06	1970.44	993.518	757.242	1.68278	1.2566	0	0	Cpne4	Mus musculus copine IV (Cpne4), mRNA [NM_028719]	74020	NM_028719
A_51_P106144	2.50677	1.32583	2117.16	2447.6	888.634	870.219	1.28568	1.36598	0	0	Zfp64	Mus musculus zinc finger protein 64 (Zfp64), mRNA [NM_009564]	22722	NM_009564
A_51_P106952	1.82905	0.871095	1343.22	1679.8	786.53	820.127	0.823586	0.918604	0	0	Rbm26	Mus musculus RNA binding motif protein 26 (Rbm26), mRNA [NM_134077]	74213	NM_134077
A_51_P107020	1.51943	0.60353	84995	98908.4	84358.8	67565	0.479668	0.727392	0	0	Kif5a	Mus musculus kinesin family member 5A (Kif5a), transcript variant 1, mRNA [NM_001039000]	16572	NM_001039000
A_51_P107362	3.25052	1.70067	2270.19	2644.22	844.835	634.338	1.46041	1.94092	0	0	Socs2	Mus musculus suppressor of cytokine signaling 2 (Socs2), transcript variant 1, mRNA [NM_007706]	216233	NM_007706
A_51_P107782	2.02267	1.01626	859.344	1031.66	498.425	444.306	0.865473	1.16705	0	0	Kdsr	Mus musculus 3-ketodihydrosphingosine reductase (Kdsr), mRNA [NM_027534]	70750	NM_027534
A_51_P108581	2.07671	1.0543	2587.19	2969.85	1297.76	1271.49	1.01991	1.0887	0	0	Adrbk2	Mus musculus adrenergic receptor kinase, beta 2 (Adrbk2), transcript variant 1, mRNA [NM_177078]	320129	NM_177078
A_51_P108978	2.63572	1.3982	1433.27	1529.25	611.952	503.159	1.28829	1.5081	0	0	Myadm	Mus musculus myeloid-associated differentiation marker (Myadm), transcript variant 4, mRNA [NM_016969]	50918	NM_016969
A_51_P109171	1.69585	0.762008	3929.68	3978.46	2301.88	2210.25	0.827693	0.696322	0	0	Os9	Mus musculus amplified in osteosarcoma (Os9), transcript variant 2, mRNA [NM_177614]	216440	NM_177614
A_51_P109258	2.95002	1.56073	1024.95	1758.96	499.322	413.534	1.11106	2.01039	0	0	Cys1	Mus musculus cystin 1 (Cys1), transcript variant 1, mRNA [NM_138686]	12879	NM_138686
A_51_P110395	2.26417	1.17898	2091.39	3046.55	986.792	1169.06	1.10643	1.25154	0	0	Setd2	Mus musculus SET domain containing 2 (Setd2), mRNA [NM_001081340]	235626	NM_001081340
A_51_P110759	2.16674	1.11553	5684.31	5853.25	2523.43	2707.78	1.22744	1.00361	0	0	Slc1a1	Mus musculus solute carrier family 1 (neuronal/epithelial high affinity glutamate transporter, system Xag), member 1 (Slc1a1), mRNA [NM_009199]	20510	NM_009199
A_51_P111259	3.39956	1.76535	4074.77	7068.94	1651.61	1461.55	1.3597	2.17099	0	0	Cdk2ap2	Mus musculus CDK2-associated protein 2 (Cdk2ap2), mRNA [NM_026373]	52004	NM_026373
A_51_P111462	3.59152	1.8446	8409.9	10119.7	2611.51	2708.72	1.804	1.88519	0	0	Arl15	Mus musculus ADP-ribosylation factor-like 15 (Arl15), mRNA [NM_172595]	218639	NM_172595
A_51_P111612	13.8054	3.78716	862.088	1549.37	86.8034	92.9538	3.46022	4.1141	0	0	Arrdc4	Mus musculus arrestin domain containing 4 (Arrdc4), transcript variant 1, mRNA [NM_001042592]	66412	NM_001042592
A_51_P111962	1.73837	0.797739	989.726	1107.74	665.934	539.004	0.630444	0.965033	0	0	Bean1	Mus musculus brain expressed, associated with Nedd4, 1 (Bean1), transcript variant 1, mRNA [NM_001141922]	65115	NM_001141922
A_51_P112445	2.7292	1.44848	1251.81	1363.62	502.064	455.192	1.3978	1.49915	0	0	Wdr3	Mus musculus WD repeat domain 3 (Wdr3), mRNA [NM_175552]	269470	NM_175552
A_51_P112734	4.32573	2.11294	2771.38	3795.16	788.488	691.584	1.87407	2.35182	0	0	Slc7a8	Mus musculus solute carrier family 7 (cationic amino acid transporter, y+ system), member 8 (Slc7a8), mRNA [NM_016972]	50934	NM_016972
A_51_P113722	5.37476	2.4262	3481.86	3878.64	728.6	628.077	2.33203	2.52037	0	0	Fbxl14	Mus musculus F-box and leucine-rich repeat protein 14 (Fbxl14), mRNA [NM_133940]	101358	NM_133940
A_51_P114028	18.7551	4.22921	12195.2	13367.1	734.31	745.939	4.24142	4.217	0	0	Bcl7c	Mus musculus B-cell CLL/lymphoma 7C (Bcl7c), mRNA [NM_009746]	12055	NM_009746
A_51_P114049	3.49945	1.80713	5561.59	7889.64	1886.2	1846.53	1.60417	2.01008	0	0	Tmem109	Mus musculus transmembrane protein 109 (Tmem109), mRNA [NM_134142]	68539	NM_134142
A_51_P114062	2.74825	1.45851	5657.62	7542.52	2417.13	2280.66	1.28147	1.63555	0	0	Ncs1	Mus musculus neuronal calcium sensor 1 (Ncs1), mRNA [NM_019681]	14299	NM_019681
A_51_P114297	2.85565	1.51382	1709.35	1297.31	576.905	466.301	1.63281	1.39483	0	0	Kifc3	Mus musculus kinesin family member C3 (Kifc3), transcript variant 1, mRNA [NM_010631]	16582	NM_010631
A_51_P114693	4.47593	2.16219	13850.7	9915.55	2847.11	2748.06	2.48856	1.83582	0	0	Parm1	Mus musculus prostate androgen-regulated mucin-like protein 1 (Parm1), mRNA [NM_145562]	231440	NM_145562
A_51_P115085	5.59896	2.48516	3954.58	4476.63	764.27	732.525	2.45233	2.51799	0	0	Nup153	Mus musculus nucleoporin 153 (Nup153), mRNA [NM_175749]	218210	NM_175749
A_51_P115326	7.30149	2.86819	4620.52	9031.24	946.35	858.581	2.35042	3.38596	0	0	Surf4	Mus musculus surfeit gene 4 (Surf4), mRNA [NM_011512]	20932	NM_011512
A_51_P115626	4.32886	2.11399	3871.91	5484.7	1120.25	991.378	1.85415	2.37383	0	0	Shank3	Mus musculus SH3/ankyrin domain gene 3 (Shank3), mRNA [NM_021423]	58234	NM_021423
A_51_P116027	2.50026	1.32208	13066.6	12737.2	5403.94	5788.06	1.47086	1.1733	0	0	Med27	Mus musculus mediator complex subunit 27 (Med27), mRNA [NM_026896]	68975	NM_026896
A_51_P116421	9.39263	3.23153	12731.2	13960.4	1352.82	1673.82	3.39093	3.07212	0	0	Abcc5	Mus musculus ATP-binding cassette, sub-family C (CFTR/MRP), member 5 (Abcc5), transcript variant 1, mRNA [NM_013790]	27416	NM_013790
A_51_P116755	1.61467	0.691239	8074.6	7082.89	5658.38	4000.55	0.64513	0.737349	0	0	Cap2	Mus musculus CAP, adenylate cyclase-associated protein, 2 (yeast) (Cap2), mRNA [NM_026056]	67252	NM_026056
A_51_P117226	2.98358	1.57705	3222.24	3542.31	1039.24	1175.64	1.6848	1.46929	0	0	Zdhhc2	zinc finger, DHHC domain containing 2 [Source:MGI Symbol;Acc:MGI:1923452] [ENSMUST00000049389]	70546	AK046533
A_51_P117581	2.18014	1.12442	4104.26	3934.43	1866.84	1704.65	1.19104	1.05781	0	0	Cables1	Mus musculus CDK5 and Abl enzyme substrate 1 (Cables1), transcript variant 2, mRNA [NM_022021]	63955	NM_022021
A_51_P118132	3.32779	1.73457	11713	17781	4856.34	4659.29	1.44976	2.01938	0	0	Skil	Mus musculus SKI-like (Skil), transcript variant 1, mRNA [NM_011386]	20482	NM_011386
A_51_P118603	2.34748	1.23111	4346.63	3749.43	1706.41	1626.62	1.40214	1.06008	0	0	Wdr82	Mus musculus WD repeat domain containing 82 (Wdr82), mRNA [NM_029896]	77305	NM_029896
A_51_P119031	2.14563	1.1014	1603.3	2499.44	937.505	868.566	0.802866	1.39994	0	0	Naa30	Mus musculus N(alpha)-acetyltransferase 30, NatC catalytic subunit (Naa30), mRNA [NM_001081430]	70646	NM_001081430
A_51_P120066	2.80377	1.48737	2821.19	2236.37	860.501	886.974	1.76572	1.20902	0	0	9330151L19Rik	Mus musculus RIKEN cDNA 9330151L19 gene (9330151L19Rik), non-coding RNA [NR_033222]	414085	NR_033222
A_51_P120717	6.80879	2.7674	1532.71	1156.5	240.76	177.018	2.79011	2.74469	0	0	Lmnb1	Mus musculus lamin B1 (Lmnb1), mRNA [NM_010721]	16906	NM_010721
A_51_P121447	2.28012	1.18911	8401.56	8718.34	4103.14	3677.03	1.1685	1.20972	0	0	1110038F14Rik	Mus musculus RIKEN cDNA 1110038F14 gene (1110038F14Rik), mRNA [NM_054099]	117171	NM_054099
A_51_P122246	3.21878	1.68651	2619.83	2080.32	695.453	727.338	1.97137	1.40166	0	0	Creld2	Mus musculus cysteine-rich with EGF-like domains 2 (Creld2), mRNA [NM_029720]	76737	NM_029720
A_51_P122740	5.26693	2.39696	1645.99	3129.57	405.819	455.776	2.09471	2.69921	0	0	Slc37a3	Mus musculus solute carrier family 37 (glycerol-3-phosphate transporter), member 3 (Slc37a3), mRNA [NM_028123]	72144	NM_028123
A_51_P123017	2.30935	1.20749	2002.28	2462.97	939.293	912.629	1.11233	1.30264	0	0	Gmcl1	Mus musculus germ cell-less homolog 1 (Drosophila) (Gmcl1), mRNA [NM_011818]	23885	NM_011818
A_51_P124089	1.81597	0.860744	961.744	1053.22	472.756	644.971	1.09365	0.627835	0	0	Gtpbp2	Mus musculus GTP binding protein 2 (Gtpbp2), transcript variant 1, mRNA [NM_019581]	56055	NM_019581
A_51_P124345	3.18333	1.67054	48105.8	34230.8	15210.9	16421.3	2.06536	1.27571	0	0	Cpne5	Mus musculus copine V (Cpne5), mRNA [NM_153166]	240058	NM_153166
A_51_P125691	17.8324	4.15643	1357.73	1998.77	92.9252	104.798	4.0093	4.30355	0	0	Cdca4	Mus musculus cell division cycle associated 4 (Cdca4), mRNA [NM_028023]	71963	NM_028023
A_51_P125842	6.1873	2.62931	1845.1	1708.13	289.627	293.865	2.76414	2.49448	0	0	Tmem51	Mus musculus transmembrane protein 51 (Tmem51), mRNA [NM_145402]	214359	NM_145402
A_51_P126337	3.69905	1.88715	22210.4	17816.3	6366.89	5899.23	2.07971	1.6946	0	0	Fgf12	Mus musculus fibroblast growth factor 12 (Fgf12), transcript variant 1, mRNA [NM_183064]	14167	NM_183064
A_51_P126437	2.83369	1.50268	25355	30398.2	10808	13309	1.59588	1.40948	0	0	Enc1	Mus musculus ectodermal-neural cortex 1 (Enc1), mRNA [NM_007930]	13803	NM_007930
A_51_P126525	3.52474	1.81752	3306.59	4282.12	1047.48	1042.05	1.71392	1.92111	0	0	D230025D16Rik	Mus musculus RIKEN cDNA D230025D16 gene (D230025D16Rik), mRNA [NM_145604]	234678	NM_145604
A_51_P127681	2.71859	1.44286	7373.55	6151.85	3288.11	1851.57	1.27627	1.60945	0	0	Clic4	Mus musculus chloride intracellular channel 4 (mitochondrial) (Clic4), nuclear gene encoding mitochondrial protein, mRNA [NM_013885]	29876	NM_013885
A_51_P127738	4.54047	2.18284	8111.29	10917.2	2104.63	2176.67	2.05262	2.31307	0	0	Scn2a1	Mus musculus sodium channel, voltage-gated, type II, alpha 1 (Scn2a1), mRNA [NM_001099298]	110876	NM_001099298
A_51_P128336	5.92156	2.56598	5356.82	7443.01	1165.64	970.196	2.24826	2.88369	0	0	Serinc5	Mus musculus serine incorporator 5 (Serinc5), mRNA [NM_172588]	218442	NM_172588
A_51_P128775	2.82069	1.49605	859.067	1353.48	387.878	383.595	1.23731	1.75478	0	0	Zfp84	Mus musculus zinc finger protein 84 (Zfp84), mRNA [NM_023750]	74352	NM_023750
A_51_P129317	1.72381	0.7856	2969.21	4075.28	1956.55	1925.44	0.641723	0.929478	0	0	Mobkl3	Mus musculus MOB1, Mps One Binder kinase activator-like 3 (yeast) (Mobkl3), mRNA [NM_025283]	19070	NM_025283
A_51_P129464	2.86223	1.51714	17909.1	25464	9249.21	8602.92	1.30902	1.72525	0	0	Scd2	Mus musculus stearoyl-Coenzyme A desaturase 2 (Scd2), mRNA [NM_009128]	20250	NM_009128
A_51_P129866	4.14832	2.05253	3354.57	4730.81	955.323	926.044	1.85915	2.2459	0	0	Atxn1l	Mus musculus ataxin 1-like (Atxn1l), mRNA [NM_001080930]	52335	NM_001080930
A_51_P130994	3.36285	1.74969	6506.47	4834.56	1793.21	1483.96	1.93133	1.56804	0	0	BC005537	cDNA sequence BC005537 [Source:MGI Symbol;Acc:MGI:2441726] [ENSMUST00000019276]	79555	BC005537
A_51_P132388	1.96837	0.976999	1603.18	2004.72	863.039	905.023	0.933361	1.02064	0	0	Akt3	Mus musculus thymoma viral proto-oncogene 3 (Akt3), mRNA [NM_011785]	23797	NM_011785
A_51_P132718	3.99486	1.99815	9184.28	12650.6	3176.56	2543.36	1.67597	2.32032	0	0	2310010J17Rik	Mus musculus adult male tongue cDNA, RIKEN full-length enriched library, clone:2310010J17 product:unclassifiable, full insert sequence. [AK019082]	78329	AK019082
A_51_P133761	4.20377	2.07169	4022.64	5837.12	1166.49	1110.15	1.84316	2.30021	0	0	Bai3	Mus musculus brain-specific angiogenesis inhibitor 3 (Bai3), mRNA [NM_175642]	210933	NM_175642
A_51_P135654	4.82608	2.27085	5775.38	5594.5	1371.77	984.325	2.12711	2.4146	0	0	Eif4ebp2	Mus musculus eukaryotic translation initiation factor 4E binding protein 2 (Eif4ebp2), mRNA [NM_010124]	13688	NM_010124
A_51_P136022	1.7206	0.782915	1835.25	2968.79	1280.6	1323.15	0.538913	1.02692	0	0	Ube2v2	Mus musculus ubiquitin-conjugating enzyme E2 variant 2 (Ube2v2), transcript variant 1, mRNA [NM_023585]	70620	NM_023585
A_51_P136460	2.61797	1.38845	54532.4	43423.9	23617.7	24577.6	1.68806	1.08885	0	0	Zmat2	Mus musculus zinc finger, matrin type 2 (Zmat2), mRNA [NM_025594]	66492	NM_025594
A_51_P136699	2.23688	1.16149	9074.29	10574.4	4614.21	4676.64	1.13613	1.18685	0	0	Ttc7b	Mus musculus tetratricopeptide repeat domain 7B (Ttc7b), mRNA [NM_001033213]	104718	NM_001033213
A_51_P136888	2.76863	1.46917	3348.32	3903.79	1285.98	1247.61	1.42505	1.5133	0	0	Rb1	Mus musculus retinoblastoma 1 (Rb1), mRNA [NM_009029]	19645	NM_009029
A_51_P138141	5.45629	2.44792	9323.56	16653.5	2475.02	2370.73	2.04596	2.84988	0	0	Angel2	Mus musculus angel homolog 2 (Drosophila) (Angel2), transcript variant 1, mRNA [NM_021421]	52477	NM_021421
A_51_P138859	3.68336	1.88102	5220.98	8586.17	1663.96	1949.65	1.69153	2.07051	0	0	Tmem68	Mus musculus transmembrane protein 68 (Tmem68), mRNA [NM_028097]	72098	NM_028097
A_51_P139030	3.0962	1.6305	1319.24	801.596	376.274	311.615	1.90011	1.36089	0	0	Slc38a3	Mus musculus solute carrier family 38, member 3 (Slc38a3), transcript variant 1, mRNA [NM_023805]	76257	NM_023805
A_51_P139400	3.25025	1.70055	4274.4	5566.7	1554.58	1387.29	1.51167	1.88944	0	0	Taf1	Mus musculus TAF1 RNA polymerase II, TATA box binding protein (TBP)-associated factor (Taf1), mRNA [NM_001081008]	270627	NM_001081008
A_51_P140742	1.65769	0.729171	1013.64	903.092	756.227	443.923	0.478877	0.979465	0	0	Islr	Mus musculus immunoglobulin superfamily containing leucine-rich repeat (Islr), transcript variant 1, mRNA [NM_012043]	26968	NM_012043
A_51_P141012	6.34697	2.66607	12772	19108.2	2903.02	2500.85	2.3102	3.02193	0	0	Slitrk1	Mus musculus SLIT and NTRK-like family, member 1 (Slitrk1), mRNA [NM_199065]	76965	NM_199065
A_51_P141390	2.1187	1.08318	1327.28	1205.83	592.499	589.791	1.2296	0.93676	0	0	Anapc1	Mus musculus anaphase promoting complex subunit 1 (Anapc1), mRNA [NM_008569]	17222	NM_008569
A_51_P141521	1.5484	0.630779	2354.05	1597.41	1235.52	1175.35	0.957266	0.304292	0	0	Sap130	Mus musculus Sin3A associated protein (Sap130), mRNA [NM_172965]	269003	NM_172965
A_51_P141836	1.52734	0.611017	980.632	1889.9	862.201	870.751	0.224739	0.997295	0	0	Ube3c	Mus musculus ubiquitin protein ligase E3C (Ube3c), mRNA [NM_133907]	100763	NM_133907
A_51_P143901	3.40985	1.76971	7275.09	11867.2	2807.57	2894.17	1.48734	2.05207	0	0	Tm9sf2	Mus musculus transmembrane 9 superfamily member 2 (Tm9sf2), mRNA [NM_080556]	68059	NM_080556
A_51_P143951	1.98632	0.990098	3079.49	2998.26	1456.71	1487.14	1.11367	0.866524	0	0	Astn1	Mus musculus astrotactin 1 (Astn1), transcript variant 2, mRNA [NM_007495]	11899	NM_007495
A_51_P144264	8.19469	3.03469	5427.41	5748.17	731.015	631.857	2.9679	3.10148	0	0	Klf2	Mus musculus Kruppel-like factor 2 (lung) (Klf2), mRNA [NM_008452]	16598	NM_008452
A_51_P144319	2.42322	1.27693	2664.54	2941.73	1187.48	1056.1	1.19971	1.35414	0	0	Efna5	Mus musculus ephrin A5 (Efna5), transcript variant 1, mRNA [NM_207654]	13640	NM_207654
A_51_P144770	2.02204	1.01581	12198.4	14609.2	7357.71	7369.97	0.953005	1.07862	0	0	2410002F23Rik	Mus musculus RIKEN cDNA 2410002F23 gene, mRNA (cDNA clone MGC:27669 IMAGE:4910895), complete cds. [BC016099]	668661	BC016099
A_51_P145631	2.71908	1.44312	6146.33	8842.76	2939.82	2569.45	1.14379	1.74244	0	0	Svip	Mus musculus small VCP/p97-interacting protein (Svip), transcript variant 1, mRNA [NM_001160345]	75744	NM_001160345
A_51_P145948	2.57987	1.3673	5724.48	5388.92	2144.28	2046.23	1.46671	1.26789	0	0	Neto1	Mus musculus neuropilin (NRP) and tolloid (TLL)-like 1 (Neto1), mRNA [NM_144946]	246317	NM_144946
A_51_P146505	8.04408	3.00793	2253.28	2690.68	258.063	374.045	3.23533	2.78053	0	0	Atp11b	Mus musculus ATPase, class VI, type 11B (Atp11b), mRNA [NM_029570]	76295	NM_029570
A_51_P146760	1.70389	0.768833	1338.84	1735.58	970.899	773.215	0.496805	1.04086	0	0	Pcdhb20	Mus musculus protocadherin beta 20 (Pcdhb20), mRNA [NM_053145]	93891	NM_053145
A_51_P148311	1.68445	0.752275	830.193	1218.35	605.659	578.305	0.523741	0.98081	0	0	Chic2	Mus musculus cysteine-rich hydrophobic domain 2 (Chic2), mRNA [NM_028850]	74277	NM_028850
A_51_P148494	5.00429	2.32316	775.962	1030.66	178.548	201.523	2.25754	2.38878	0	0	Rnft1	Mus musculus ring finger protein, transmembrane 1 (Rnft1), mRNA [NM_029788]	76892	NM_029788
A_51_P148675	12.8458	3.68322	6839.82	7559.78	654.426	511.547	3.5063	3.86015	0	0	Dag1	Mus musculus dystroglycan 1 (Dag1), mRNA [NM_010017]	13138	NM_010017
A_51_P149422	1.51621	0.600466	33195	19054.7	26219.3	17541.9	0.855364	0.345569	0	0	Gng13	Mus musculus guanine nucleotide binding protein (G protein), gamma 13 (Gng13), mRNA [NM_022422]	64337	NM_022422
A_51_P150087	5.06677	2.34107	1106.28	1366.14	263.315	239.621	2.18971	2.49242	0	0	Abhd10	Mus musculus abhydrolase domain containing 10 (Abhd10), mRNA [NM_172511]	213012	NM_172511
A_51_P150430	2.59409	1.37523	2059.07	2517.42	840.042	862.994	1.33213	1.41832	0	0	Mkrn2	Mus musculus makorin, ring finger protein, 2 (Mkrn2), mRNA [NM_023290]	67027	NM_023290
A_51_P151484	1.61158	0.688475	45384.2	44758.1	41180.4	33746	0.704661	0.672289	0	0	Atp1b1	Mus musculus ATPase, Na+/K+ transporting, beta 1 polypeptide (Atp1b1), mRNA [NM_009721]	11931	NM_009721
A_51_P151835	3.14124	1.65134	1075.12	888.127	337.975	304.404	1.76461	1.53806	0	0	Tmtc3	Mus musculus transmembrane and tetratricopeptide repeat containing 3 (Tmtc3), transcript variant 1, mRNA [NM_001110013]	237500	NM_001110013
A_51_P152155	3.26781	1.70832	1900.18	1944.93	522.605	640.377	1.93026	1.48639	0	0	Glt8d1	Mus musculus glycosyltransferase 8 domain containing 1 (Glt8d1), transcript variant 1, mRNA [NM_029626]	76485	NM_029626
A_51_P152826	8.42002	3.07382	4990.07	5361.89	580.759	650.333	3.19097	2.95667	0	0	Golt1b	Mus musculus golgi transport 1 homolog B (S. cerevisiae) (Golt1b), mRNA [NM_025872]	66964	NM_025872
A_51_P153053	1.71559	0.778701	1264.6	1300.56	836.597	642	0.645127	0.912274	0	0	Smpdl3a	Mus musculus sphingomyelin phosphodiesterase, acid-like 3A (Smpdl3a), mRNA [NM_020561]	57319	NM_020561
A_51_P154933	2.53716	1.34321	3065	2947.63	1147.82	1155.42	1.46472	1.22171	0	0	Zdhhc7	Mus musculus zinc finger, DHHC domain containing 7 (Zdhhc7), mRNA [NM_133967]	102193	NM_133967
A_51_P155085	2.79532	1.48302	3505.09	3067.34	1306.2	996.723	1.46904	1.49699	0	0	Dennd2a	Mus musculus DENN/MADD domain containing 2A (Dennd2a), mRNA [NM_172477]	209773	NM_172477
A_51_P155152	5.09108	2.34797	6964.08	12166.1	1740.58	1995.31	2.09478	2.60116	0	0	Ank	Mus musculus progressive ankylosis (Ank), mRNA [NM_020332]	11732	NM_020332
A_51_P155458	3.43167	1.77891	5690.84	4546.41	1510.87	1372.88	1.96445	1.59336	0	0	Dok7	docking protein 7 [Source:MGI Symbol;Acc:MGI:3584043] [ENSMUST00000114270]	231134	AK170454
A_51_P156158	1.99979	0.999851	967.46	1414.04	537.446	615.405	0.913654	1.08605	0	0	Phlpp1	Mus musculus PH domain and leucine rich repeat protein phosphatase 1 (Phlpp1), mRNA [NM_133821]	98432	NM_133821
A_51_P156927	3.48082	1.79943	1761.73	1763.08	568.322	444.386	1.69594	1.90292	0	0	Arid4a	Mus musculus AT rich interactive domain 4A (RBP1-like) (Arid4a), mRNA [NM_001081195]	238247	NM_001081195
A_51_P157042	13.3152	3.73501	19202.2	19673.6	1605.84	1672.1	3.82151	3.6485	0	0	Ctgf	Mus musculus connective tissue growth factor (Ctgf), mRNA [NM_010217]	14219	NM_010217
A_51_P157214	4.28535	2.09941	3028.91	3749.89	757.124	793.119	2.06682	2.132	0	0	Hiat1	Mus musculus hippocampus abundant gene transcript 1 (Hiat1), mRNA [NM_008246]	15247	NM_008246
A_51_P157255	2.63451	1.39754	1124.73	1165.98	485.03	398.208	1.29126	1.50381	0	0	Sdc2	Mus musculus syndecan 2 (Sdc2), mRNA [NM_008304]	15529	NM_008304
A_51_P157524	9.01323	3.17204	1128.83	3364.99	215.319	236.465	2.52119	3.8229	0	0	E2f4	Mus musculus E2F transcription factor 4 (E2f4), mRNA [NM_148952]	104394	NM_148952
A_51_P158018	2.09087	1.0641	1390.02	1681.91	758.163	675.818	0.92667	1.20153	0	0	Bend5	Mus musculus BEN domain containing 5 (Bend5), transcript variant 1, mRNA [NM_026279]	67621	NM_026279
A_51_P158120	8.97677	3.1662	1937.52	1667.67	203.559	212.391	3.37256	2.95983	0	0	B3galnt2	Mus musculus UDP-GalNAc:betaGlcNAc beta 1,3-galactosaminyltransferase, polypeptide 2 (B3galnt2), mRNA [NM_178640]	97884	NM_178640
A_51_P158388	2.09612	1.06772	1320.36	1766.41	712.433	717.649	0.952541	1.18291	0	0	Cdk19	Mus musculus cyclin-dependent kinase 19 (Cdk19), transcript variant 2, mRNA [NM_198164]	78334	NM_198164
A_51_P158400	2.73481	1.45144	6179.07	6579.74	2355.81	2235.86	1.4624	1.44048	0	0	Rc3h2	Mus musculus ring finger and CCCH-type zinc finger domains 2 (Rc3h2), mRNA [NM_001100591]	319817	NM_001100591
A_51_P158922	4.51431	2.17451	4184.12	4455.98	946.697	933.998	2.19817	2.15084	0	0	Prkaa1	Mus musculus protein kinase, AMP-activated, alpha 1 catalytic subunit (Prkaa1), mRNA [NM_001013367]	105787	NM_001013367
A_51_P159673	5.15155	2.36501	29750.6	35217.1	7384.04	7432.36	2.32763	2.40238	0	0	Snx1	Mus musculus sorting nexin 1 (Snx1), mRNA [NM_019727]	56440	NM_019727
A_51_P160113	1.67523	0.744356	2158.86	2545.25	1292.35	1372.79	0.756358	0.732353	0	0	Copb1	Mus musculus coatomer protein complex, subunit beta 1 (Copb1), mRNA [NM_033370]	70349	NM_033370
A_51_P160439	6.13246	2.61646	1253.39	1253.38	225.756	202.919	2.59996	2.63297	0	0	Crybg3	Mus musculus beta-gamma crystallin domain containing 3 (Crybg3), mRNA [NM_174848]	224273	NM_174848
A_51_P160581	1.50629	0.590996	5384.69	5169.28	3270.65	3601.87	0.778224	0.403769	0	0	Brsk2	Mus musculus BR serine/threonine kinase 2 (Brsk2), transcript variant 1, mRNA [NM_029426]	75770	NM_029426
A_51_P161248	2.18857	1.12999	11617.7	10870.3	5776.13	5246.28	1.19205	1.06793	0	0	Scg3	Mus musculus secretogranin III (Scg3), transcript variant 1, mRNA [NM_009130]	20255	NM_009130
A_51_P161354	1.60267	0.680478	3563.58	3347.79	2179.02	1979.24	0.757976	0.60298	0	0	Sesn2	Mus musculus sestrin 2 (Sesn2), mRNA [NM_144907]	230784	NM_144907
A_51_P163233	2.4261	1.27864	1045.62	1133.41	489.836	418.563	1.1709	1.38637	0	0	2810403A07Rik	Mus musculus RIKEN cDNA 2810403A07 gene (2810403A07Rik), mRNA [NM_028814]	74200	NM_028814
A_51_P164207	4.0673	2.02407	6452.97	6534.14	1558.02	1585.78	2.12106	1.92709	0	0	Mta2	Mus musculus metastasis-associated gene family, member 2 (Mta2), mRNA [NM_011842]	23942	NM_011842
A_51_P164495	1.60421	0.681866	4874.43	3695.08	2845.57	2320.48	0.839318	0.524413	0	0	Dda1	Mus musculus DET1 and DDB1 associated 1 (Dda1), mRNA [NM_025600]	66498	NM_025600
A_51_P165082	2.16075	1.11153	14164.3	17885.9	8434.15	8656.18	1.04109	1.18198	0	0	Tmem191c	Mus musculus transmembrane protein 191C (Tmem191c), mRNA [NM_177473]	224019	NM_177473
A_51_P165914	4.08831	2.0315	3742.47	4335.24	1026.73	919.314	1.93238	2.13062	0	0	Zfp770	Mus musculus zinc finger protein 770 (Zfp770), mRNA [NM_175466]	228491	NM_175466
A_51_P166740	1.55198	0.634111	5090.18	10255.9	3602.37	6406.29	0.563702	0.70452	0	0	Kcnj4	Mus musculus potassium inwardly-rectifying channel, subfamily J, member 4 (Kcnj4), mRNA [NM_008427]	16520	NM_008427
A_51_P167232	2.34292	1.22831	643.059	1118.88	380.483	363.443	0.864552	1.59206	0	0	Cask	Mus musculus calcium/calmodulin-dependent serine protein kinase (MAGUK family) (Cask), mRNA [NM_009806]	12361	NM_009806
A_51_P167374	2.46994	1.30447	2164.26	2643.93	912.996	955.837	1.2659	1.34304	0	0	Gpatch1	Mus musculus G patch domain containing 1 (Gpatch1), mRNA [NM_026181]	67471	NM_026181
A_51_P167971	1.70422	0.769114	4365.94	3660.16	2446.8	2106.08	0.896296	0.641932	0	0	Bace1	Mus musculus beta-site APP cleaving enzyme 1 (Bace1), transcript variant 1, mRNA [NM_011792]	23821	NM_011792
A_51_P168395	3.04253	1.60527	1102.55	1761.09	467.502	446.473	1.31798	1.89257	0	0	Ttc30a1	Mus musculus tetratricopeptide repeat domain 30A1 (Ttc30a1), mRNA [NM_030188]	78802	NM_030188
A_51_P168695	4.5641	2.19033	2043.86	2034	423.69	463.934	2.33987	2.04079	0	0	Mast4	Mus musculus microtubule associated serine/threonine kinase family member 4 (Mast4), mRNA [NM_175171]	328329	NM_175171
A_51_P169047	2.14905	1.1037	1123.45	1236.05	553.842	535.246	1.09368	1.11372	0	0	Tdp2	Mus musculus tyrosyl-DNA phosphodiesterase 2 (Tdp2), mRNA [NM_019551]	56196	NM_019551
A_51_P169516	2.88364	1.52789	2719.79	3541.41	1094.18	1006.85	1.35587	1.69992	0	0	Ppp1r3d	Mus musculus protein phosphatase 1, regulatory subunit 3D (Ppp1r3d), mRNA [NM_001085501]	228966	NM_001085501
A_51_P170463	1.86949	0.902643	2625.69	2154.58	1468.03	1019.85	0.862296	0.942989	0	0	Gpr17	Mus musculus G protein-coupled receptor 17 (Gpr17), mRNA [NM_001025381]	574402	NM_001025381
A_51_P170946	2.29516	1.19859	15525	17885.1	8617.41	8334.18	1.16698	1.23021	0	0	Hnrnpm	Mus musculus heterogeneous nuclear ribonucleoprotein M (Hnrnpm), transcript variant 1, mRNA [NM_029804]	76936	NM_029804
A_51_P171107	4.88429	2.28815	6126.69	6918.65	1255.54	1390.66	2.35613	2.22017	0	0	Tmem35	Mus musculus transmembrane protein 35 (Tmem35), mRNA [NM_026239]	67564	NM_026239
A_51_P171288	4.61197	2.20538	1330.18	1276.47	309.478	269.525	2.19683	2.21394	0	0	Gli3	Mus musculus GLI-Kruppel family member GLI3 (Gli3), mRNA [NM_008130]	14634	NM_008130
A_51_P172054	4.58857	2.19804	11495.9	10696.7	2871.78	2249.97	2.15432	2.24177	0	0	Gas6	Mus musculus growth arrest specific 6 (Gas6), mRNA [NM_019521]	14456	NM_019521
A_51_P172131	1.67218	0.74173	1174.29	1387.05	666.089	848	0.884581	0.59888	0	0	D4Bwg0951e	Mus musculus DNA segment, Chr 4, Brigham & Women's Genetics 0951 expressed (D4Bwg0951e), mRNA [NM_026821]	52829	NM_026821
A_51_P172251	3.44122	1.78292	1315.28	2576.36	585.574	478.361	1.23357	2.33227	0	0	Ifrd2	Mus musculus interferon-related developmental regulator 2 (Ifrd2), mRNA [NM_025903]	15983	NM_025903
A_51_P172688	2.35387	1.23503	1075.27	1416.47	502.129	537.305	1.17224	1.29782	0	0	Stard3nl	Mus musculus STARD3 N-terminal like (Stard3nl), mRNA [NM_024270]	76205	NM_024270
A_51_P173622	1.89654	0.923368	15895.7	15932.8	10771.8	9060.94	0.914511	0.932224	0	0	Ptpn11	Mus musculus protein tyrosine phosphatase, non-receptor type 11 (Ptpn11), transcript variant 1, mRNA [NM_011202]	19247	NM_011202
A_51_P175205	2.93805	1.55486	1613.25	1770.07	558.557	574.777	1.59674	1.51298	0	0	Rps6kb1	Mus musculus ribosomal protein S6 kinase, polypeptide 1 (Rps6kb1), transcript variant 1, mRNA [NM_001114334]	72508	NM_001114334
A_51_P175580	6.75933	2.75688	2033.86	2499.57	360.335	314.634	2.58316	2.9306	0	0	Trp53inp1	Mus musculus transformation related protein 53 inducible nuclear protein 1 (Trp53inp1), transcript variant 1, mRNA [NM_021897]	60599	NM_021897
A_51_P175974	2.07197	1.051	1179.64	1105.84	561.955	541.638	1.14868	0.953329	0	0	Vps13d	vacuolar protein sorting 13 D (yeast) [Source:MGI Symbol;Acc:MGI:2448530] [ENSMUST00000036579]	230895	AK134463
A_51_P176377	1.71494	0.778157	1159.21	1379.91	727.194	723.305	0.736464	0.81985	0	0	Usp25	Mus musculus ubiquitin specific peptidase 25 (Usp25), mRNA [NM_013918]	30940	NM_013918
A_51_P176474	4.52801	2.17888	6598.04	9382.52	1680.06	1840.57	2.05246	2.30529	0	0	Kndc1	Mus musculus kinase non-catalytic C-lobe domain (KIND) containing 1 (Kndc1), mRNA [NM_177261]	76484	NM_177261
A_51_P176783	3.26851	1.70863	12315.2	19824.5	5395.07	5223.9	1.37631	2.04096	0	0	Atxn7l3b	Mus musculus ataxin 7-like 3B (Atxn7l3b), mRNA [NM_001033474]	382423	NM_001033474
A_51_P177518	1.98082	0.986097	4413.17	3993.71	2201.07	1912.54	1.06138	0.910811	0	0	Tmem93	Mus musculus transmembrane protein 93 (Tmem93), transcript variant 2, mRNA [NM_025318]	66048	NM_025318
A_51_P179864	2.01435	1.01031	1018.12	947.528	559.737	433.245	0.932367	1.08825	0	0	Prkx	Mus musculus protein kinase, X-linked (Prkx), mRNA [NM_016979]	19108	NM_016979
A_51_P180452	1.83347	0.874574	6362.02	6667.75	3980.71	3178.52	0.775877	0.973271	0	0	Crk	Mus musculus v-crk sarcoma virus CT10 oncogene homolog (avian) (Crk), mRNA [NM_133656]	12928	NM_133656
A_51_P182131	2.39714	1.26131	1105.81	1196.62	474.533	485.608	1.29981	1.22281	0	0	5330417C22Rik	Mus musculus RIKEN cDNA 5330417C22 gene (5330417C22Rik), mRNA [NM_001033304]	229722	NM_001033304
A_51_P182471	10.7986	3.43277	22580.3	34170.4	3037.47	2776.41	3.14374	3.7218	0	0	Celf2	Mus musculus CUGBP, Elav-like family member 2 (Celf2), transcript variant 6, mRNA [NM_010160]	14007	NM_010160
A_51_P182728	1.50034	0.585285	8000.07	9632.06	5208.64	7338.25	0.748692	0.421878	0	0	Stx1a	Mus musculus syntaxin 1A (brain) (Stx1a), mRNA [NM_016801]	20907	NM_016801
A_51_P183102	6.59558	2.7215	1820.63	3562.21	378.683	398.662	2.33954	3.10346	0	0	Rnf139	Mus musculus ring finger protein 139 (Rnf139), mRNA [NM_175226]	75841	NM_175226
A_51_P184024	5.60743	2.48734	17129	19308.4	3730.5	3652.48	2.46016	2.51452	0	0	Tsen15	Mus musculus tRNA splicing endonuclease 15 homolog (S. cerevisiae) (Tsen15), mRNA [NM_025677]	66637	NM_025677
A_51_P184849	6.79543	2.76456	1043.76	1049.13	162.556	165.106	2.81047	2.71866	0	0	Pfkfb2	Mus musculus 6-phosphofructo-2-kinase/fructose-2,6-biphosphatase 2 (Pfkfb2), transcript variant 2, mRNA [NM_001162415]	18640	NM_001162415
A_51_P186053	6.62331	2.72755	3461	3224.3	496.321	512.716	2.8931	2.562	0	0	Rrp15	Mus musculus ribosomal RNA processing 15 homolog (S. cerevisiae) (Rrp15), mRNA [NM_026041]	67223	NM_026041
A_51_P187018	3.56466	1.83377	1922.82	2423.06	634.985	553.598	1.65062	2.01691	0	0	Magohb	Mus musculus mago-nashi homolog B (Drosophila) (Magohb), mRNA [NM_025564]	66441	NM_025564
A_51_P187716	2.90452	1.5383	8259.35	9295.75	3354.05	2901.35	1.42228	1.65433	0	0	Zc3h11a	Mus musculus zinc finger CCCH type containing 11A (Zc3h11a), mRNA [NM_144530]	70579	NM_144530
A_51_P188073	4.73337	2.24287	5008.26	4930.01	1066.7	998.3	2.29371	2.19203	0	0	Dnajb11	Mus musculus DnaJ (Hsp40) homolog, subfamily B, member 11 (Dnajb11), transcript variant 2, mRNA [NM_001190804]	67838	NM_001190804
A_51_P189269	1.82862	0.870757	1295.74	1740.3	843.37	757.805	0.66704	1.07447	0	0	Mbnl2	Mus musculus muscleblind-like 2 (Mbnl2), transcript variant 1, mRNA [NM_175341]	105559	NM_175341
A_51_P189272	3.67541	1.8779	6541.31	4833.41	1606.37	1406.61	2.10828	1.64753	0	0	Tmcc3	Mus musculus transmembrane and coiled coil domains 3 (Tmcc3), transcript variant 1, mRNA [NM_172051]	319880	NM_172051
A_51_P189722	2.93255	1.55216	2501.66	2767.71	816.516	940.443	1.66918	1.43514	0	0	Cabin1	Mus musculus calcineurin binding protein 1 (Cabin1), mRNA [NM_172549]	104248	NM_172549
A_51_P189733	4.35425	2.12242	1128.63	1455.09	284.44	317.367	2.09993	2.14491	0	0	2810007J24Rik	Mus musculus RIKEN cDNA 2810007J24 gene (2810007J24Rik), transcript variant 1, mRNA [NM_175250]	76971	NM_175250
A_51_P189746	3.28102	1.71414	1721.99	1993.5	443.728	691.985	2.02348	1.40481	0	0	Pim3	Mus musculus proviral integration site 3 (Pim3), mRNA [NM_145478]	223775	NM_145478
A_51_P189943	2.09483	1.06684	2405.08	3046.88	1317.57	1178.48	0.89469	1.23898	0	0	Dscam	Mus musculus Down syndrome cell adhesion molecule (Dscam), mRNA [NM_031174]	13508	NM_031174
A_51_P192162	4.45819	2.15646	1590.23	2866.89	443.855	511.054	1.91382	2.39909	0	0	Diap2	Mus musculus diaphanous homolog 2 (Drosophila) (Diap2), mRNA [NM_172493]	54004	NM_172493
A_51_P193000	2.33011	1.2204	7993.81	7674.99	3532.86	3312.84	1.30022	1.14057	0	0	Bbs4	Mus musculus Bardet-Biedl syndrome 4 (human) (Bbs4), mRNA [NM_175325]	102774	NM_175325
A_51_P193490	2.88111	1.52662	18884.4	18923.4	7804.31	7644.48	1.58954	1.4637	0	0	Fbxo21	Mus musculus F-box protein 21 (Fbxo21), mRNA [NM_145564]	231670	NM_145564
A_51_P193794	6.82293	2.77039	6459.32	5866.98	825.267	991.443	3.06631	2.47447	0	0	Lrp1	Mus musculus low density lipoprotein receptor-related protein 1 (Lrp1), mRNA [NM_008512]	16971	NM_008512
A_51_P194230	1.69734	0.763279	5040.66	3767.48	3563.45	1749.96	0.570036	0.956522	0	0	Zic1	Mus musculus zinc finger protein of the cerebellum 1 (Zic1), mRNA [NM_009573]	22771	NM_009573
A_51_P194377	1.80537	0.852298	13267.3	13241.6	8679.37	7908.19	0.890373	0.814222	0	0	Pcbp4	Mus musculus poly(rC) binding protein 4 (Pcbp4), mRNA [NM_021567]	59092	NM_021567
A_51_P195506	4.76291	2.25184	1031.15	942.319	245.143	195.149	2.19152	2.31217	0	0	Csf1	Mus musculus colony stimulating factor 1 (macrophage) (Csf1), transcript variant 1, mRNA [NM_007778]	12977	NM_007778
A_51_P196127	1.90846	0.932406	3611.7	4024.25	2128.35	1746.51	0.811496	1.05332	0	0	Papss1	Mus musculus 3'-phosphoadenosine 5'-phosphosulfate synthase 1 (Papss1), mRNA [NM_011863]	23971	NM_011863
A_51_P196509	2.77749	1.47378	818.803	1168.89	350.979	367.765	1.31874	1.62882	0	0	Plekhj1	Mus musculus pleckstrin homology domain containing, family J member 1 (Plekhj1), mRNA [NM_023900]	78670	NM_023900
A_51_P196718	1.78502	0.835938	3991.63	4557.61	2483.58	2149.8	0.741666	0.93021	0	0	Adcy1	Mus musculus adenylate cyclase 1 (Adcy1), mRNA [NM_009622]	432530	NM_009622
A_51_P196925	8.65317	3.11323	135293	150162	20719.5	18850.4	3.05263	3.17382	0	0	Cx3cl1	Mus musculus chemokine (C-X3-C motif) ligand 1 (Cx3cl1), mRNA [NM_009142]	20312	NM_009142
A_51_P197883	3.61435	1.85373	1541.03	1832.83	476.722	449.22	1.76554	1.94193	0	0	Dem1	Mus musculus defects in morphology 1 homolog (S. cerevisiae) (Dem1), transcript variant 1, mRNA [NM_028457]	73172	NM_028457
A_51_P198387	1.81821	0.862517	943.465	1497.24	649.916	630.012	0.592642	1.13239	0	0	Uckl1	Mus musculus uridine-cytidine kinase 1-like 1 (Uckl1), mRNA [NM_026765]	68556	NM_026765
A_51_P198411	1.95293	0.965642	12242.2	16464.5	9161.04	7465.26	0.680865	1.25042	0	0	Grb2	Mus musculus growth factor receptor bound protein 2 (Grb2), mRNA [NM_008163]	14784	NM_008163
A_51_P198835	1.82023	0.86412	1037.72	1702.35	628.442	813.649	0.78196	0.946279	0	0	Dnajb9	Mus musculus DnaJ (Hsp40) homolog, subfamily B, member 9 (Dnajb9), mRNA [NM_013760]	27362	NM_013760
A_51_P199098	5.70279	2.51167	4276.94	3397.33	730.642	604.886	2.63327	2.39007	0	0	Tmem107	Mus musculus transmembrane protein 107 (Tmem107), transcript variant 1, mRNA [NM_025838]	66910	NM_025838
A_51_P199135	1.98638	0.99014	1370.35	1315.94	657.542	672.989	1.11787	0.862413	0	0	Cd83	Mus musculus CD83 antigen (Cd83), mRNA [NM_009856]	12522	NM_009856
A_51_P200517	1.80051	0.848408	33112.1	42119.4	27800.6	26422.7	0.76582	0.930996	0	0	Rasgef1a	Mus musculus RasGEF domain family, member 1A (Rasgef1a), mRNA [NM_027526]	70727	NM_027526
A_51_P200561	2.64413	1.40279	4929.81	5098.61	1732.55	1944.09	1.55702	1.24856	0	0	4930506M07Rik	Mus musculus RIKEN cDNA 4930506M07 gene (4930506M07Rik), transcript variant 2, mRNA [NM_175172]	71653	NM_175172
A_51_P201137	12.8134	3.67958	3384.41	2596.76	238.573	242.752	3.96685	3.39231	0	0	Lbr	Mus musculus lamin B receptor (Lbr), mRNA [NM_133815]	98386	NM_133815
A_51_P201773	6.2763	2.64992	6403.61	9322.53	1131.02	1387.47	2.57975	2.72008	0	0	Tubgcp3	Mus musculus tubulin, gamma complex associated protein 3 (Tubgcp3), mRNA [NM_198031]	259279	NM_198031
A_51_P201873	2.09441	1.06655	9813.36	16257.3	6259.27	6949.44	0.816332	1.31676	0	0	Gpr88	Mus musculus G-protein coupled receptor 88 (Gpr88), mRNA [NM_022427]	64378	NM_022427
A_51_P201971	5.13962	2.36166	5530.82	5652.2	1125.68	1014.7	2.34753	2.3758	0	0	Setd8	Mus musculus SET domain containing (lysine methyltransferase) 8 (Setd8), mRNA [NM_030241]	67956	NM_030241
A_51_P202014	1.80117	0.848932	1671.25	1963.48	1044.89	907.037	0.710291	0.987574	0	0	Taf12	Mus musculus TAF12 RNA polymerase II, TATA box binding protein (TBP)-associated factor (Taf12), mRNA [NM_025579]	66464	NM_025579
A_51_P202033	10.4485	3.38522	4580.94	4722.12	474.037	429.387	3.37457	3.39587	0	0	Wls	Mus musculus wntless homolog (Drosophila) (Wls), transcript variant 1, mRNA [NM_026582]	68151	NM_026582
A_51_P202074	4.06926	2.02477	5069.74	4612.28	1087.77	1241.38	2.28256	1.76698	0	0	Ncapd2	Mus musculus non-SMC condensin I complex, subunit D2 (Ncapd2), mRNA [NM_146171]	68298	NM_146171
A_51_P203710	3.3492	1.74382	1668.2	2388.34	559.049	611.373	1.64185	1.84579	0	0	Taf8	Mus musculus TAF8 RNA polymerase II, TATA box binding protein (TBP)-associated factorq (Taf8), mRNA [NM_022015]	63856	NM_022015
A_51_P204740	1.58058	0.660455	2527.78	4250.93	1932.85	2048.11	0.415653	0.905257	0	0	Cd34	Mus musculus CD34 antigen (Cd34), transcript variant 2, mRNA [NM_133654]	12490	NM_133654
A_51_P204845	3.80661	1.92851	18647.9	24242.2	6659.41	6260.03	1.77592	2.0811	0	0	Celf1	CUGBP, Elav-like family member 1 [Source:MGI Symbol;Acc:MGI:1342295] [ENSMUST00000111455]	13046	AK014492
A_51_P204913	4.14441	2.05117	953.155	1007.82	241.478	252.384	2.09878	2.00355	0	0	Bag2	Mus musculus BCL2-associated athanogene 2 (Bag2), mRNA [NM_145392]	213539	NM_145392
A_51_P206268	1.5164	0.600647	993.669	1264.46	703.705	750.473	0.556818	0.644475	0	0	Seh1l	Mus musculus SEH1-like (S. cerevisiae (Seh1l), transcript variant 1, mRNA [NM_001039088]	72124	NM_001039088
A_51_P206346	3.89146	1.96031	3598.39	3720.52	1013.85	843.647	1.88313	2.03749	0	0	Reep3	Mus musculus receptor accessory protein 3 (Reep3), transcript variant 2, mRNA [NM_178606]	28193	NM_178606
A_51_P206405	2.26681	1.18066	2901.46	2511.86	1317.4	1000.38	1.16961	1.19172	0	0	Ptprz1	Mus musculus protein tyrosine phosphatase, receptor type Z, polypeptide 1 (Ptprz1), mRNA [NM_001081306]	19283	NM_001081306
A_51_P206971	2.02746	1.01968	1495.72	1972.38	825.796	825.451	0.901646	1.13771	0	0	Mnat1	Mus musculus menage a trois 1 (Mnat1), mRNA [NM_008612]	17420	NM_008612
A_51_P207412	2.84356	1.5077	1161.95	1439.65	463.401	447.067	1.40941	1.60598	0	0	Ankrd32	Mus musculus ankyrin repeat domain 32 (Ankrd32), mRNA [NM_134071]	105377	NM_134071
A_51_P208020	4.25975	2.09077	3957.16	4257.93	971.521	922.584	2.08747	2.09407	0	0	Ulk3	Mus musculus unc-51-like kinase 3 (C. elegans) (Ulk3), mRNA [NM_027895]	71742	NM_027895
A_51_P209183	1.69555	0.76175	8106.76	7581.35	5091.74	4392.35	0.804544	0.718955	0	0	Cxcl14	Mus musculus chemokine (C-X-C motif) ligand 14 (Cxcl14), mRNA [NM_019568]	57266	NM_019568
A_51_P209280	2.56307	1.35787	2543.01	2557.14	1012.39	915.17	1.36459	1.35115	0	0	Rab31	Mus musculus RAB31, member RAS oncogene family (Rab31), mRNA [NM_133685]	106572	NM_133685
A_51_P209319	4.23643	2.08285	13156.2	12849.3	3419.12	3206.58	2.14038	2.02532	0	0	Slc35b1	Mus musculus solute carrier family 35, member B1 (Slc35b1), mRNA [NM_016752]	110172	NM_016752
A_51_P209372	8.57799	3.10064	33425.5	35851.9	4944.89	4290.88	3.03178	3.1695	0	0	Sc4mol	Mus musculus sterol-C4-methyl oxidase-like (Sc4mol), mRNA [NM_025436]	66234	NM_025436
A_51_P209527	3.6924	1.88456	1299.8	1196.95	361.737	326.522	1.93673	1.83239	0	0	Bcl10	Mus musculus B-cell leukemia/lymphoma 10 (Bcl10), mRNA [NM_009740]	12042	NM_009740
A_51_P210474	2.19611	1.13495	6209.84	10448.2	3989.73	3606.01	0.737372	1.53253	0	0	Mrpl18	Mus musculus mitochondrial ribosomal protein L18 (Mrpl18), nuclear gene encoding mitochondrial protein, mRNA [NM_026310]	67681	NM_026310
A_51_P210560	5.17615	2.37188	44286.3	40455.1	11101.3	8789.67	2.37185	2.37191	0	0	Pptc7	Mus musculus PTC7 protein phosphatase homolog (S. cerevisiae) (Pptc7), mRNA [NM_177242]	320717	NM_177242
A_51_P210877	2.27212	1.18404	14957.2	17025	8020.46	8217.11	1.19137	1.17671	0	0	Pcnp	Mus musculus PEST proteolytic signal containing nuclear protein (Pcnp), mRNA [NM_001024622]	76302	NM_001024622
A_51_P210956	3.24718	1.69919	3354.43	3565.97	1163.1	934.401	1.57571	1.82266	0	0	Vcam1	Mus musculus vascular cell adhesion molecule 1 (Vcam1), mRNA [NM_011693]	22329	NM_011693
A_51_P211260	3.2646	1.70691	2328.27	1272.34	572.667	480.276	2.09077	1.32304	0	0	Dscaml1	Mus musculus Down syndrome cell adhesion molecule-like 1 (Dscaml1), mRNA [NM_001081270]	114873	NM_001081270
A_51_P211903	3.51451	1.81332	1905.75	2400.3	609.319	583.464	1.70055	1.9261	0	0	Golga5	Mus musculus golgi autoantigen, golgin subfamily a, 5 (Golga5), transcript variant 2, mRNA [NM_013747]	27277	NM_013747
A_51_P212023	4.76762	2.25327	22013	17890.1	4420.37	5019.81	2.58316	1.92337	0	0	Sart3	Mus musculus squamous cell carcinoma antigen recognized by T-cells 3 (Sart3), mRNA [NM_016926]	53890	NM_016926
A_51_P212801	1.5777	0.657823	2090.24	2663.56	1335.89	1523.41	0.664467	0.651178	0	0	Ube2a	Mus musculus ubiquitin-conjugating enzyme E2A, RAD6 homolog (S. cerevisiae) (Ube2a), mRNA [NM_019668]	22209	NM_019668
A_51_P214107	2.02262	1.01622	2764.31	3045.01	1491.38	1286.91	0.922793	1.10965	0	0	Tbc1d20	Mus musculus TBC1 domain family, member 20 (Tbc1d20), mRNA [NM_024196]	67231	NM_024196
A_51_P214487	6.48024	2.69605	19397.3	17778.4	3478.14	2992.18	2.74498	2.64711	0	0	41519	Mus musculus septin 2 (Sept2), transcript variant 2, mRNA [NM_010891]	18000	NM_010891
A_51_P214796	5.83197	2.54398	2873.48	5419.4	653.76	693.223	2.20644	2.88153	0	0	Suz12	Mus musculus suppressor of zeste 12 homolog (Drosophila) (Suz12), transcript variant 1, mRNA [NM_199196]	52615	NM_199196
A_51_P215097	1.68608	0.75367	1229.36	1237.61	712.173	731.043	0.85322	0.654119	0	0	Klf16	Mus musculus Kruppel-like factor 16 (Klf16), mRNA [NM_078477]	118445	NM_078477
A_51_P215374	2.52897	1.33855	3849.16	4354.57	1523.36	1623.07	1.39088	1.28622	0	0	Slc6a17	Mus musculus solute carrier family 6 (neurotransmitter transporter), member 17 (Slc6a17), mRNA [NM_172271]	229706	NM_172271
A_51_P215530	4.30599	2.10634	2437.72	2420.62	590.371	523.261	2.1105	2.10219	0	0	Rnf180	Mus musculus bone marrow macrophage cDNA, RIKEN full-length enriched library, clone:I830028M19 product:hypothetical Zn-finger, RING/Zinc finger RING-type profile containing protein, full insert sequence. [AK151379]	71816	AK151379
A_51_P216075	2.60778	1.38282	1199.93	1514.96	401.731	653.633	1.6685	1.09714	0	0	Ddost	Mus musculus dolichyl-di-phosphooligosaccharide-protein glycotransferase (Ddost), mRNA [NM_007838]	13200	NM_007838
A_51_P217047	4.30035	2.10445	7823.04	7838.12	2050.19	1636.62	2.03147	2.17743	0	0	Gng10	Mus musculus guanine nucleotide binding protein (G protein), gamma 10 (Gng10), mRNA [NM_025277]	14700	NM_025277
A_51_P217236	3.45085	1.78695	2098.09	3615.03	764.603	800.987	1.50325	2.07065	0	0	Derl1	Mus musculus Der1-like domain family, member 1 (Derl1), mRNA [NM_024207]	67819	NM_024207
A_51_P217336	1.87381	0.905977	18306.4	19267.4	12569.4	12113.8	0.929144	0.882811	0	0	Scamp1	Mus musculus secretory carrier membrane protein 1 (Scamp1), mRNA [NM_029153]	107767	NM_029153
A_51_P217430	1.77838	0.830565	1695.83	2276.07	1041.28	1091.1	0.736502	0.924629	0	0	2410016O06Rik	Mus musculus RIKEN cDNA 2410016O06 gene (2410016O06Rik), mRNA [NM_023633]	71952	NM_023633
A_51_P217535	2.41475	1.27187	17233.5	24211.2	10357.6	10081.8	1.09351	1.45023	0	0	Actr3	Mus musculus ARP3 actin-related protein 3 homolog (yeast) (Actr3), transcript variant 1, mRNA [NM_023735]	74117	NM_023735
A_51_P220262	3.10483	1.63452	7815.39	9058.3	3131.64	2458.95	1.43174	1.83729	0	0	Rnf165	Mus musculus ring finger protein 165 (Rnf165), mRNA [NM_001164504]	225743	NM_001164504
A_51_P220682	1.6061	0.683561	1230.73	1694.39	912.999	836.876	0.466837	0.900286	0	0	Fam134c	Mus musculus family with sequence similarity 134, member C (Fam134c), transcript variant 1, mRNA [NM_026501]	67998	NM_026501
A_51_P220896	1.78934	0.839427	2552.71	2794.4	1539.65	1330.52	0.754173	0.924681	0	0	Chmp2b	Mus musculus chromatin modifying protein 2B (Chmp2b), mRNA [NM_026879]	68942	NM_026879
A_51_P221362	4.07256	2.02594	11592.2	9418.85	3033.82	2347.78	2.09196	1.95991	0	0	Tnks2	Mus musculus tankyrase, TRF1-interacting ankyrin-related ADP-ribose polymerase 2 (Tnks2), mRNA [NM_001163635]	74493	NM_001163635
A_51_P221510	1.67367	0.743017	3944.75	3595.25	2223.08	2135.59	0.88564	0.600394	0	0	Fam81a	Mus musculus family with sequence similarity 81, member A (Fam81a), mRNA [NM_029784]	76886	NM_029784
A_51_P221625	1.70638	0.770939	849.346	1263.3	613.783	587.546	0.538124	1.00375	0	0	Stk24	Mus musculus serine/threonine kinase 24 (STE20 homolog, yeast) (Stk24), mRNA [NM_145465]	223255	NM_145465
A_51_P221930	1.8156	0.860449	909.866	1111.98	511.773	595.592	0.900929	0.819969	0	0	Lrfn5	leucine rich repeat and fibronectin type III domain containing 5 [Source:MGI Symbol;Acc:MGI:2144814] [ENSMUST00000119481]	238205	BC052038
A_51_P221949	5.2497	2.39223	23525.8	23805.3	5219.89	5064.94	2.44542	2.33905	0	0	Csnk1g3	Mus musculus casein kinase 1, gamma 3 (Csnk1g3), mRNA [NM_152809]	70425	NM_152809
A_51_P222386	1.6907	0.757623	3783.26	2712.27	1865.7	1787.18	1.07574	0.439506	0	0	Tbc1d10a	Mus musculus TBC1 domain family, member 10a (Tbc1d10a), mRNA [NM_134023]	103724	NM_134023
A_51_P222467	3.63044	1.86014	8038.89	10515.9	2569.03	2689.28	1.75834	1.96195	0	0	Abcg1	Mus musculus ATP-binding cassette, sub-family G (WHITE), member 1 (Abcg1), mRNA [NM_009593]	11307	NM_009593
A_51_P223404	3.8933	1.96099	9401.22	7657.07	2679.63	1828.89	1.94776	1.97422	0	0	Plin3	Mus musculus perilipin 3 (Plin3), mRNA [NM_025836]	66905	NM_025836
A_51_P223498	2.88103	1.52658	1879.03	2242.08	619.742	779.117	1.65628	1.39689	0	0	Slc39a10	Mus musculus solute carrier family 39 (zinc transporter), member 10 (Slc39a10), mRNA [NM_172653]	227059	NM_172653
A_51_P223524	7.36031	2.87977	4300.17	4552.8	669.305	538.155	2.7703	2.98923	0	0	C030046E11Rik	Mus musculus RIKEN cDNA C030046E11 gene (C030046E11Rik), mRNA [NM_001081319]	226089	NM_001081319
A_51_P223546	1.8897	0.918159	1239.6	1934.67	855.628	746.352	0.582782	1.25354	0	0	Nmnat2	Mus musculus nicotinamide nucleotide adenylyltransferase 2 (Nmnat2), mRNA [NM_175460]	226518	NM_175460
A_51_P223575	1.82521	0.868066	754.138	1071.94	466.458	526.21	0.776883	0.959249	0	0	Tbc1d23	Mus musculus TBC1 domain family, member 23 (Tbc1d23), mRNA [NM_026254]	67581	NM_026254
A_51_P224227	3.06963	1.61806	2070.33	3070.91	645.665	995.843	1.73384	1.50229	0	0	Rlf	Mus musculus rearranged L-myc fusion sequence (Rlf), mRNA [NM_001081013]	109263	NM_001081013
A_51_P224517	2.19893	1.1368	1126.53	1578.16	628.68	568.48	0.908262	1.36534	0	0	Phf17	Mus musculus PHD finger protein 17 (Phf17), transcript variant 1, mRNA [NM_172303]	269424	NM_172303
A_51_P224593	1.75226	0.809218	8614.77	11683	6469.91	5810.84	0.572505	1.04593	0	0	Arl8a	Mus musculus ADP-ribosylation factor-like 8A (Arl8a), mRNA [NM_026823]	68724	NM_026823
A_51_P224771	2.4771	1.30865	3823.61	4197.74	1640.85	1508.06	1.27623	1.34108	0	0	Tmem184b	Mus musculus transmembrane protein 184b (Tmem184b), mRNA [NM_172608]	223693	NM_172608
A_51_P224983	1.6361	0.710261	987.138	1022.56	648.805	576.03	0.66288	0.757642	0	0	Cln8	Mus musculus ceroid-lipofuscinosis, neuronal 8 (Cln8), mRNA [NM_012000]	26889	NM_012000
A_51_P225179	9.06278	3.17995	1715.33	2075.48	237.191	197.987	2.97145	3.38845	0	0	Smndc1	Mus musculus survival motor neuron domain containing 1 (Smndc1), mRNA [NM_172429]	76479	NM_172429
A_51_P225224	2.37235	1.24632	10828.9	9216.39	4808.33	4110.92	1.34532	1.14731	0	0	Htra1	Mus musculus HtrA serine peptidase 1 (Htra1), mRNA [NM_019564]	56213	NM_019564
A_51_P225506	3.87884	1.95562	8259.67	11414.2	2956.09	2296.46	1.60149	2.30976	0	0	Pnrc2	Mus musculus proline-rich nuclear receptor coactivator 2 (Pnrc2), mRNA [NM_026383]	52830	NM_026383
A_51_P225525	6.13263	2.61651	7428.46	9815.53	1444.96	1402.85	2.45165	2.78136	0	0	Gm9079	Mus musculus predicted gene 9079 (Gm9079), non-coding RNA [NR_004052]	668272	NR_004052
A_51_P225592	5.2298	2.38675	7215.11	6352.8	1381.4	1208.33	2.48207	2.29144	0	0	Tpm4	Mus musculus tropomyosin 4 (Tpm4), mRNA [NM_001001491]	326618	NM_001001491
A_51_P226142	3.27198	1.71017	3541.37	3879.12	1294.71	946.91	1.49671	1.92362	0	0	Fam116a	Mus musculus family with sequence similarity 116, member A (Fam116a), transcript variant 1, mRNA [NM_001134465]	211922	NM_001134465
A_51_P226269	1.87949	0.910337	7676.71	4623.74	3891.92	2547.72	1.09943	0.721243	0	0	1190002H23Rik	Mus musculus RIKEN cDNA 1190002H23 gene (1190002H23Rik), mRNA [NM_025427]	66214	NM_025427
A_51_P226429	2.45266	1.29435	4660.95	3760.17	1729.47	1580.75	1.48442	1.10427	0	0	Rhobtb2	Mus musculus Rho-related BTB domain containing 2 (Rhobtb2), mRNA [NM_153514]	246710	NM_153514
A_51_P226465	2.64834	1.40509	2595.2	2474.79	914.76	935.836	1.53857	1.27161	0	0	Mypop	Mus musculus Myb-related transcription factor, partner of profilin (Mypop), mRNA [NM_145579]	232934	NM_145579
A_51_P227108	2.15656	1.10873	2741.44	3125.45	1382.11	1243.96	1.02193	1.19553	0	0	Bri3bp	Mus musculus Bri3 binding protein (Bri3bp), mRNA [NM_029752]	76809	NM_029752
A_51_P227392	1.67032	0.740126	3539.59	6392.62	2885.07	2712.28	0.352411	1.12784	0	0	Rhou	Mus musculus ras homolog gene family, member U (Rhou), mRNA [NM_133955]	69581	NM_133955
A_51_P227679	2.24446	1.16637	11318.7	9317.23	4832.85	4858.74	1.40071	0.932034	0	0	Gabrb2	Mus musculus gamma-aminobutyric acid (GABA) A receptor, subunit beta 2 (Gabrb2), mRNA [NM_008070]	14401	NM_008070
A_51_P227777	2.88023	1.52619	7888.77	12456	3640.4	3578.95	1.2369	1.81547	0	0	Top2b	Mus musculus topoisomerase (DNA) II beta (Top2b), mRNA [NM_009409]	21974	NM_009409
A_51_P228254	2.80245	1.48669	6000.84	7454.68	2316.58	2410.31	1.43327	1.54011	0	0	Zdhhc21	Mus musculus zinc finger, DHHC domain containing 21 (Zdhhc21), mRNA [NM_026647]	68268	NM_026647
A_51_P228295	6.07661	2.60327	4890	5412.95	879.713	801.108	2.53717	2.66936	0	0	Mpzl1	Mus musculus myelin protein zero-like 1 (Mpzl1), transcript variant 2, mRNA [NM_001001880]	68481	NM_001001880
A_51_P228817	1.85467	0.891159	3257.64	7481.68	2467.06	2810.45	0.448507	1.33381	0	0	Stau2	staufen (RNA binding protein) homolog 2 (Drosophila) [Source:MGI Symbol;Acc:MGI:1352508] [ENSMUST00000127420]	29819	AK171076
A_51_P229163	2.65812	1.41041	2151.75	1709.38	721.587	688.053	1.6267	1.19411	0	0	Crhr1	Mus musculus corticotropin releasing hormone receptor 1 (Crhr1), mRNA [NM_007762]	12921	NM_007762
A_51_P229599	1.95286	0.965589	3671.55	6554.98	2657.7	2276.42	0.525841	1.40534	0	0	Etnk1	Mus musculus ethanolamine kinase 1 (Etnk1), mRNA [NM_029250]	75320	NM_029250
A_51_P229602	4.50349	2.17104	5316.26	7820.93	1423.59	1399.79	1.93665	2.40544	0	0	Plxna2	Mus musculus plexin A2 (Plxna2), mRNA [NM_008882]	18845	NM_008882
A_51_P229613	1.80586	0.852682	7198.79	8330.59	4358.48	4468.65	0.849614	0.85575	0	0	Pcsk2	Mus musculus proprotein convertase subtilisin/kexin type 2 (Pcsk2), mRNA [NM_008792]	18549	NM_008792
A_51_P230347	2.25078	1.17042	1692.37	1914.58	732.471	833.901	1.25968	1.08117	0	0	Srsf12	Mus musculus serine/arginine-rich splicing factor 12 (Srsf12), mRNA [NM_177774]	272009	NM_177774
A_51_P230934	1.87474	0.906692	6117.02	9311.82	4344.25	3928.53	0.593125	1.22026	0	0	Cab39	Mus musculus calcium binding protein 39 (Cab39), mRNA [NM_133781]	12283	NM_133781
A_51_P230977	1.89714	0.923824	12370.1	12895.9	7771.15	7018.34	0.905952	0.941696	0	0	Cdc42	Mus musculus cell division cycle 42 homolog (S. cerevisiae) (Cdc42), mRNA [NM_009861]	12540	NM_009861
A_51_P231630	2.10033	1.07061	2657.66	3611	1388.5	1452.83	0.966698	1.17453	0	0	Zfp239	Mus musculus zinc finger protein 239 (Zfp239), transcript variant 1, mRNA [NM_001001792]	22685	NM_001001792
A_51_P232439	4.17626	2.06221	2633.55	2533.79	558.191	661.979	2.31153	1.81289	0	0	BC018507	Mus musculus cDNA sequence BC018507 (BC018507), mRNA [NM_144837]	218333	NM_144837
A_51_P232742	3.31958	1.731	714.915	1053.64	278.861	266.616	1.48259	1.97941	0	0	Hiatl1	Mus musculus hippocampus abundant transcript-like 1 (Hiatl1), transcript variant 1, mRNA [NM_133680]	66631	NM_133680
A_51_P233160	1.60124	0.679192	5983.47	8022.6	4280.72	4497.98	0.577692	0.780691	0	0	Lysmd2	Mus musculus LysM, putative peptidoglycan-binding, domain containing 2 (Lysmd2), mRNA [NM_027309]	70082	NM_027309
A_51_P233603	1.69178	0.758542	21096.1	19911.1	15446	14695.2	0.864182	0.652901	0	0	Psma7	Mus musculus proteasome (prosome, macropain) subunit, alpha type 7 (Psma7), mRNA [NM_011969]	26444	NM_011969
A_51_P233928	1.52967	0.613218	2750.78	1777.07	1433.77	1343.45	0.970032	0.256404	0	0	B4galnt1	Mus musculus beta-1,4-N-acetyl-galactosaminyl transferase 1 (B4galnt1), transcript variant 1, mRNA [NM_008080]	14421	NM_008080
A_51_P234044	1.72026	0.78263	3592.51	3498.59	2152.25	1839.33	0.785401	0.779859	0	0	1190005I06Rik	Mus musculus RIKEN cDNA 1190005I06 gene (1190005I06Rik), mRNA [NM_197988]	68918	NM_197988
A_51_P234833	2.33105	1.22098	20473.7	16032.6	8723.8	9568.86	1.56601	0.875954	0	0	Strn4	Mus musculus striatin, calmodulin binding protein 4 (Strn4), transcript variant 1, mRNA [NM_133789]	97387	NM_133789
A_51_P235801	6.65079	2.73353	8010.58	8366.36	1380.53	1148.19	2.6383	2.82876	0	0	Zfp36l1	Mus musculus zinc finger protein 36, C3H type-like 1 (Zfp36l1), mRNA [NM_007564]	12192	NM_007564
A_51_P236267	3.72093	1.89566	4466.18	4194.1	1899.45	688.851	1.2874	2.50393	0	0	St8sia4	Mus musculus ST8 alpha-N-acetyl-neuraminide alpha-2,8-sialyltransferase 4 (St8sia4), transcript variant 1, mRNA [NM_009183]	20452	NM_009183
A_51_P237575	1.56998	0.650745	5434.42	6462.87	3929.54	3542.86	0.536389	0.765101	0	0	Akirin1	Mus musculus akirin 1 (Akirin1), mRNA [NM_023423]	68050	NM_023423
A_51_P237688	1.63051	0.705324	4834.63	6647.47	3521.2	3357.49	0.527231	0.883417	0	0	1110003E01Rik	Mus musculus RIKEN cDNA 1110003E01 gene (1110003E01Rik), mRNA [NM_133697]	68552	NM_133697
A_51_P237695	1.65968	0.730908	2870.13	2217.53	1639.21	1302.25	0.845812	0.616005	0	0	Gnai3	Mus musculus guanine nucleotide binding protein (G protein), alpha inhibiting 3 (Gnai3), mRNA [NM_010306]	14679	NM_010306
A_51_P237752	6.79467	2.7644	15631.3	11499	2522.36	1797.93	2.85884	2.66997	0	0	Ptrf	Mus musculus polymerase I and transcript release factor (Ptrf), mRNA [NM_008986]	19285	NM_008986
A_51_P237834	3.52698	1.81843	4214.06	4940.26	1380.32	1156.35	1.66155	1.97532	0	0	Tmcc1	Mus musculus transmembrane and coiled coil domains 1 (Tmcc1), mRNA [NM_177412]	330401	NM_177412
A_51_P238383	2.19002	1.13095	1722.55	1393.5	714.649	672.797	1.32192	0.939971	0	0	B4galt4	Mus musculus UDP-Gal:betaGlcNAc beta 1,4-galactosyltransferase, polypeptide 4 (B4galt4), mRNA [NM_019804]	56375	NM_019804
A_51_P239654	2.62047	1.38983	40099.2	38280.1	20240.8	18043.9	1.4771	1.30255	0	0	Nr4a1	Mus musculus nuclear receptor subfamily 4, group A, member 1 (Nr4a1), mRNA [NM_010444]	15370	NM_010444
A_51_P240864	14.1992	3.82774	73252.1	62847.7	5234.28	5297.02	4.00016	3.65531	0	0	Sppl3	Mus musculus signal peptide peptidase 3 (Sppl3), mRNA [NM_029012]	74585	NM_029012
A_51_P241210	6.19254	2.63053	1592.75	1429.1	314.201	201.188	2.42996	2.8311	0	0	Lhfpl3	Mus musculus lipoma HMGIC fusion partner-like 3 (Lhfpl3), transcript variant 2, mRNA [NM_001081231]	269629	NM_001081231
A_51_P242201	3.07989	1.62288	2705.47	2284.16	769.649	807.984	1.86659	1.37917	0	0	Naaa	Mus musculus N-acylethanolamine acid amidase (Naaa), transcript variant 1, mRNA [NM_025972]	67111	NM_025972
A_51_P242733	2.7046	1.43542	1908.66	2967.03	903.495	809.096	1.10874	1.76209	0	0	Tex261	Mus musculus testis expressed gene 261 (Tex261), mRNA [NM_009357]	21766	NM_009357
A_51_P244690	2.12257	1.08581	15911.4	20800.3	10459.6	10135.8	0.948931	1.2227	0	0	Ube2b	Mus musculus ubiquitin-conjugating enzyme E2B, RAD6 homology (S. cerevisiae) (Ube2b), mRNA [NM_009458]	22210	NM_009458
A_51_P245275	2.80525	1.48813	6103.94	5138.82	1986.24	1910.97	1.68831	1.28795	0	0	H2afx	Mus musculus H2A histone family, member X (H2afx), mRNA [NM_010436]	15270	NM_010436
A_51_P245796	7.87649	2.97755	84441.1	97886.4	12855.5	14483.4	3.04566	2.90945	0	0	Ddit4	Mus musculus DNA-damage-inducible transcript 4 (Ddit4), mRNA [NM_029083]	74747	NM_029083
A_51_P246317	3.64096	1.86432	245862	198280	86846.7	56255.3	1.82681	1.90182	0	0	Mt2	Mus musculus metallothionein 2 (Mt2), mRNA [NM_008630]	17750	NM_008630
A_51_P246387	1.95386	0.966328	1150.06	1037.16	545.622	574.976	1.15578	0.776876	0	0	Nktr	Mus musculus natural killer tumor recognition sequence (Nktr), mRNA [NM_010918]	18087	NM_010918
A_51_P246471	1.6277	0.702838	2826.49	2553.3	1666.39	1495.54	0.797489	0.608187	0	0	Pbx2	Mus musculus pre B-cell leukemia transcription factor 2 (Pbx2), mRNA [NM_017463]	18515	NM_017463
A_51_P246903	1.7965	0.845189	5373.36	5471.36	3352.62	2608.21	0.741829	0.948549	0	0	Rps27l	Mus musculus ribosomal protein S27-like (Rps27l), mRNA [NM_026467]	67941	NM_026467
A_51_P247637	3.67759	1.87876	908.552	1153.12	290.831	281.308	1.73787	2.01965	0	0	Rnf144a	Mus musculus ring finger protein 144A (Rnf144a), transcript variant 2, mRNA [NM_080563]	108089	NM_080563
A_51_P248122	3.05866	1.6129	3724.2	4033.84	1295.36	1175.26	1.57732	1.64847	0	0	Bbc3	Mus musculus BCL2 binding component 3 (Bbc3), mRNA [NM_133234]	170770	NM_133234
A_51_P249127	2.55463	1.35311	3652.59	2819.87	1114.57	1333.93	1.77222	0.934007	0	0	Pkd1	Mus musculus polycystic kidney disease 1 homolog (Pkd1), mRNA [NM_013630]	18763	NM_013630
A_51_P249313	1.53596	0.61914	5861.43	8399.68	3883.46	5587.97	0.677793	0.560488	0	0	Herc3	Mus musculus hect domain and RLD 3 (Herc3), mRNA [NM_028705]	73998	NM_028705
A_51_P250797	1.6124	0.689207	1868.48	3135.66	1419.32	1451.93	0.411621	0.966793	0	0	Glrb	Mus musculus glycine receptor, beta subunit (Glrb), mRNA [NM_010298]	14658	NM_010298
A_51_P251205	3.21008	1.68261	79011.1	77473.1	33453	27944	1.70788	1.65734	0	0	Psd	Mus musculus pleckstrin and Sec7 domain containing (Psd), mRNA [NM_028627]	73728	NM_028627
A_51_P251357	1.59331	0.672023	5350.72	5436.46	3429.33	3238.76	0.706112	0.637934	0	0	Ctps	Mus musculus cytidine 5'-triphosphate synthase (Ctps), mRNA [NM_016748]	51797	NM_016748
A_51_P252363	1.69082	0.757722	4622.25	7779.11	3605.39	3502.45	0.435024	1.08042	0	0	Stx12	Mus musculus syntaxin 12 (Stx12), mRNA [NM_133887]	100226	NM_133887
A_51_P253883	1.93805	0.954607	2317.23	4733.22	1661.33	1622.2	0.50215	1.40706	0	0	Fam49a	Mus musculus family with sequence similarity 49, member A (Fam49a), transcript variant 1, mRNA [NM_029758]	76820	NM_029758
A_51_P254045	2.07722	1.05465	1274.55	1521.93	584.762	744.053	1.19257	0.916738	0	0	Traip	Mus musculus TRAF-interacting protein (Traip), mRNA [NM_011634]	22036	NM_011634
A_51_P254299	2.778	1.47405	6369.75	6609.84	2007.25	2663.22	1.74117	1.20693	0	0	Dlk2	Mus musculus delta-like 2 homolog (Drosophila) (Dlk2), mRNA [NM_207666]	106565	NM_207666
A_51_P254646	3.80253	1.92696	7105.92	9726.42	2067.68	2414.13	1.87813	1.9758	0	0	Jdp2	Mus musculus Jun dimerization protein 2 (Jdp2), transcript variant 1, mRNA [NM_030887]	81703	NM_030887
A_51_P254855	9.58705	3.26109	2273.53	2869.21	274.847	271.384	3.15259	3.36959	0	0	Ptgs2	Mus musculus prostaglandin-endoperoxide synthase 2 (Ptgs2), mRNA [NM_011198]	19225	NM_011198
A_51_P255193	4.17178	2.06066	1290.19	1500.49	347.911	328.31	1.9871	2.13423	0	0	Faf2	Mus musculus Fas associated factor family member 2 (Faf2), mRNA [NM_178397]	76577	NM_178397
A_51_P255387	2.11719	1.08215	4339.47	5866.96	2381.91	2272.72	0.920876	1.24343	0	0	Med31	Mus musculus mediator of RNA polymerase II transcription, subunit 31 homolog (yeast) (Med31), mRNA [NM_026068]	67279	NM_026068
A_51_P255565	2.93181	1.55179	1046.06	1036.7	383.221	343.673	1.53485	1.56873	0	0	Smarcad1	Mus musculus SWI/SNF-related, matrix-associated actin-dependent regulator of chromatin, subfamily a, containing DEAD/H box 1 (Smarcad1), mRNA [NM_007958]	13990	NM_007958
A_51_P256066	2.13178	1.09206	8827.62	8070.25	4341.09	3880.36	1.17538	1.00873	0	0	Tiam2	Mus musculus T-cell lymphoma invasion and metastasis 2 (Tiam2), transcript variant 1, mRNA [NM_011878]	24001	NM_011878
A_51_P256246	1.84061	0.880185	25441.7	35254.8	22001.1	20139.2	0.691661	1.06871	0	0	Tspan13	Mus musculus tetraspanin 13 (Tspan13), mRNA [NM_025359]	66109	NM_025359
A_51_P256282	1.67137	0.741029	2769.79	2970.89	1709.39	1589.38	0.729933	0.752126	0	0	Ppp6c	Mus musculus protein phosphatase 6, catalytic subunit (Ppp6c), mRNA [NM_024209]	67857	NM_024209
A_51_P256682	1.5286	0.612212	1067.21	1079.08	688.704	704.786	0.692492	0.531931	0	0	Kpna1	Mus musculus karyopherin (importin) alpha 1 (Kpna1), mRNA [NM_008465]	16646	NM_008465
A_51_P257258	5.84092	2.5462	10090.6	16693.2	2284.12	2428.96	2.27033	2.82207	0	0	Cpox	Mus musculus coproporphyrinogen oxidase (Cpox), mRNA [NM_007757]	12892	NM_007757
A_51_P258435	2.46555	1.30191	1598.4	2477.93	780.701	792.312	1.08529	1.51853	0	0	Zdhhc3	Mus musculus zinc finger, DHHC domain containing 3 (Zdhhc3), mRNA [NM_026917]	69035	NM_026917
A_51_P258698	6.96179	2.79946	7917.14	8865.38	1254.72	1219.93	2.76215	2.83677	0	0	Phf8	Mus musculus PHD finger protein 8 (Phf8), transcript variant 2, mRNA [NM_001113354]	320595	NM_001113354
A_51_P258766	8.64594	3.11202	5809.84	4178.55	724.547	452.576	3.08837	3.13568	0	0	Smo	Mus musculus smoothened homolog (Drosophila) (Smo), mRNA [NM_176996]	319757	NM_176996
A_51_P259214	3.61632	1.85452	4362.12	5070.06	1332.28	1209.86	1.763	1.94604	0	0	Slc39a6	Mus musculus solute carrier family 39 (metal ion transporter), member 6 (Slc39a6), mRNA [NM_139143]	106957	NM_139143
A_51_P259861	2.07191	1.05096	6672.72	6997.42	3455.08	3188.34	1.05048	1.05145	0	0	Mettl9	Mus musculus methyltransferase like 9 (Mettl9), mRNA [NM_021554]	59052	NM_021554
A_51_P259902	1.5513	0.633475	3531.49	3943.79	2249.11	2397	0.695927	0.571024	0	0	Arl6ip5	Mus musculus ADP-ribosylation factor-like 6 interacting protein 5 (Arl6ip5), mRNA [NM_022992]	65106	NM_022992
A_51_P260490	1.69555	0.761753	3619.82	4033.2	2162.08	2182.08	0.791393	0.732112	0	0	Ralbp1	Mus musculus ralA binding protein 1 (Ralbp1), transcript variant 1, mRNA [NM_009067]	19765	NM_009067
A_51_P260504	1.98112	0.986316	13520.6	16748.3	8724.74	8746.33	0.918484	1.05415	0	0	Arhgef4	Mus musculus Rho guanine nucleotide exchange factor (GEF) 4 (Arhgef4), mRNA [NM_183019]	226970	NM_183019
A_51_P260548	3.75751	1.90978	13719.1	10511.4	3593.69	3288.24	2.14264	1.67692	0	0	Glg1	Mus musculus golgi apparatus protein 1 (Glg1), mRNA [NM_009149]	20340	NM_009149
A_51_P260871	2.23248	1.15865	13341.6	20973	9147.64	8347.48	0.829304	1.488	0	0	Sdhd	Mus musculus succinate dehydrogenase complex, subunit D, integral membrane protein (Sdhd), nuclear gene encoding mitochondrial protein, mRNA [NM_025848]	66925	NM_025848
A_51_P261001	4.91229	2.2964	7970.56	8852.38	1787.06	1697.6	2.2546	2.3382	0	0	Mtf2	Mus musculus metal response element binding transcription factor 2 (Mtf2), mRNA [NM_013827]	17765	NM_013827
A_51_P261059	3.09548	1.63017	1955.1	2830.72	782.747	701.122	1.3645	1.89583	0	0	Cpne2	Mus musculus copine II (Cpne2), mRNA [NM_153507]	234577	NM_153507
A_51_P262144	3.59706	1.84682	2961.23	2782.75	856.595	713.518	1.84483	1.8488	0	0	Ddx19b	Mus musculus DEAD (Asp-Glu-Ala-Asp) box polypeptide 19b (Ddx19b), transcript variant 2, mRNA [NM_172284]	234733	NM_172284
A_51_P262238	1.80788	0.854302	2702.01	3872.63	1669.9	1758.67	0.721347	0.987258	0	0	Tub	Mus musculus tubby candidate gene (Tub), mRNA [NM_021885]	22141	NM_021885
A_51_P262878	6.78796	2.76298	51781.4	60271.8	9873.1	9885.38	2.73313	2.79282	0	0	Tmed9	Mus musculus transmembrane emp24 protein transport domain containing 9 (Tmed9), mRNA [NM_026211]	67511	NM_026211
A_51_P263290	3.81282	1.93086	2633.31	2816.52	624.268	789.226	2.14247	1.71925	0	0	Galnt9	Mus musculus UDP-N-acetyl-alpha-D-galactosamine:polypeptide N-acetylgalactosaminyltransferase 9 (Galnt9), transcript variant A, mRNA [NM_198306]	231605	NM_198306
A_51_P263302	13.1705	3.71924	3261.37	4533.61	293.589	307.6	3.58651	3.85197	0	0	Rnf24	Mus musculus ring finger protein 24 (Rnf24), mRNA [NM_178607]	51902	NM_178607
A_51_P264053	4.0722	2.02581	1663.54	2324.7	451.592	506.642	1.95256	2.09906	0	0	Pigf	Mus musculus phosphatidylinositol glycan anchor biosynthesis, class F (Pigf), mRNA [NM_008838]	18701	NM_008838
A_51_P265219	2.14916	1.10378	1597.8	3194.31	890.617	1162.91	0.882186	1.32537	0	0	Ppm1k	Mus musculus protein phosphatase 1K (PP2C domain containing) (Ppm1k), nuclear gene encoding mitochondrial protein, mRNA [NM_175523]	243382	NM_175523
A_51_P265545	2.26194	1.17756	1214.52	1393.08	631.823	513.098	1.0074	1.34771	0	0	Tmem57	Mus musculus transmembrane protein 57 (Tmem57), mRNA [NM_025382]	66146	NM_025382
A_51_P266546	1.80014	0.848112	4941.21	8746.47	3558.72	3860.88	0.545425	1.1508	0	0	Fam164a	Mus musculus family with sequence similarity 164, member A (Fam164a), mRNA [NM_173181]	67306	NM_173181
A_51_P267346	1.56111	0.642577	1823.39	2762.15	1362.99	1381.65	0.433938	0.851215	0	0	Topors	Mus musculus topoisomerase I binding, arginine/serine-rich (Topors), mRNA [NM_134097]	106021	NM_134097
A_51_P267354	7.34246	2.87626	15187.2	12649.7	1920.65	2136.08	3.19627	2.55626	0	0	Lrfn3	Mus musculus leucine rich repeat and fibronectin type III domain containing 3 (Lrfn3), mRNA [NM_175478]	233067	NM_175478
A_51_P267370	2.83905	1.50541	15000.3	15020.5	5828.34	5948.03	1.6123	1.39852	0	0	Itm2c	Mus musculus integral membrane protein 2C (Itm2c), mRNA [NM_022417]	64294	NM_022417
A_51_P267494	11.6067	3.53689	7773.88	9744.96	864.804	701.368	3.27593	3.79784	0	0	Cdc42ep3	Mus musculus CDC42 effector protein (Rho GTPase binding) 3 (Cdc42ep3), mRNA [NM_026514]	260409	NM_026514
A_51_P268234	4.32895	2.11402	10260.3	9113.95	2309.13	2279.76	2.27875	1.94928	0	0	Il34	Mus musculus interleukin 34 (Il34), transcript variant 2, mRNA [NM_029646]	76527	NM_029646
A_51_P268343	1.69778	0.76365	6646.85	8672.83	4966.91	4228.59	0.532246	0.995054	0	0	Aagab	Mus musculus alpha- and gamma-adaptin binding protein (Aagab), mRNA [NM_025857]	66939	NM_025857
A_51_P268697	11.7793	3.55818	28729	26888.5	3301.83	2132.83	3.38476	3.73161	0	0	Slc1a3	Mus musculus solute carrier family 1 (glial high affinity glutamate transporter), member 3 (Slc1a3), mRNA [NM_148938]	20512	NM_148938
A_51_P270184	2.36494	1.24181	878.145	1034.91	430.627	389.457	1.10574	1.37787	0	0	Nhlrc2	Mus musculus NHL repeat containing 2 (Nhlrc2), mRNA [NM_025811]	66866	NM_025811
A_51_P270206	1.97889	0.984695	1868.33	1823.32	910.438	893.77	1.06222	0.907171	0	0	Ccdc41	Mus musculus coiled-coil domain containing 41 (Ccdc41), mRNA [NM_029852]	77048	NM_029852
A_51_P270426	1.63494	0.709238	12874.4	15088.3	10002.8	9626.18	0.642533	0.775942	0	0	Egr4	Mus musculus early growth response 4 (Egr4), mRNA [NM_020596]	13656	NM_020596
A_51_P271336	1.9062	0.930697	5133.93	7016.51	3119.55	3128.78	0.778597	1.0828	0	0	Wipf2	Mus musculus WAS/WASL interacting protein family, member 2 (Wipf2), mRNA [NM_197940]	68524	NM_197940
A_51_P271665	4.49328	2.16777	4293.25	3809.06	982.604	797.911	2.18453	2.15101	0	0	Rev3l	Mus musculus REV3-like, catalytic subunit of DNA polymerase zeta RAD54 like (S. cerevisiae) (Rev3l), mRNA [NM_011264]	19714	NM_011264
A_51_P271725	2.16372	1.11352	4861.85	5550.7	2423.21	2255.77	1.05729	1.16974	0	0	Fundc1	Mus musculus FUN14 domain containing 1 (Fundc1), mRNA [NM_028058]	72018	NM_028058
A_51_P273508	4.33657	2.11656	630.9	1248.07	219.654	209.939	1.66362	2.56949	0	0	Ube2g1	Mus musculus ubiquitin-conjugating enzyme E2G 1 (UBC7 homolog, C. elegans) (Ube2g1), mRNA [NM_025985]	67128	NM_025985
A_51_P274488	6.11989	2.61351	9608.58	12589	1980.89	1780.66	2.4125	2.81452	0	0	Pcdh8	Mus musculus protocadherin 8 (Pcdh8), transcript variant 1, mRNA [NM_021543]	18530	NM_021543
A_51_P274947	3.1186	1.6409	7871.36	8636.56	2955.87	2461.66	1.52555	1.75625	0	0	Atad1	Mus musculus ATPase family, AAA domain containing 1 (Atad1), mRNA [NM_026487]	67979	NM_026487
A_51_P275101	6.50026	2.7005	1124.79	1089.48	203.501	161.71	2.59953	2.80147	0	0	Chst11	Mus musculus carbohydrate sulfotransferase 11 (Chst11), mRNA [NM_021439]	58250	NM_021439
A_51_P275123	2.22113	1.1513	24619.4	35480.3	16276.1	16916.4	1.0097	1.29289	0	0	Psd3	Mus musculus pleckstrin and Sec7 domain containing 3 (Psd3), transcript variant 2, mRNA [NM_177698]	234353	NM_177698
A_51_P275514	3.72563	1.89748	5995.02	5194.29	1521.11	1409.37	2.039	1.75596	0	0	Mprip	Mus musculus myosin phosphatase Rho interacting protein (Mprip), transcript variant 2, mRNA [NM_012027]	26936	NM_012027
A_51_P275591	1.98071	0.986021	818.302	1110.36	552.095	427.255	0.64158	1.33046	0	0	Zfp292	Mus musculus zinc finger protein 292 (Zfp292), mRNA [NM_013889]	30046	NM_013889
A_51_P277295	2.04703	1.03353	1130.83	1564.01	583.364	699.583	1.02559	1.04147	0	0	2310001A20Rik	Mus musculus RIKEN cDNA 2310001A20 gene (2310001A20Rik), mRNA [NM_027977]	71881	NM_027977
A_51_P277795	4.5831	2.19632	1996.14	1721.21	442.057	369.529	2.24053	2.15211	0	0	2810474O19Rik	Mus musculus RIKEN cDNA 2810474O19 gene (2810474O19Rik), mRNA [NM_026054]	67246	NM_026054
A_51_P278427	1.56762	0.648578	1096.75	1052.07	681.673	678.952	0.747454	0.549703	0	0	3830406C13Rik	Mus musculus RIKEN cDNA 3830406C13 gene (3830406C13Rik), transcript variant 1, mRNA [NM_146051]	218734	NM_146051
A_51_P278653	3.42758	1.77719	17340.6	20294.2	6569.66	6082.01	1.68438	1.87	0	0	Rprm	Mus musculus reprimo, TP53 dependent G2 arrest mediator candidate (Rprm), mRNA [NM_023396]	67874	NM_023396
A_51_P279308	1.59216	0.670981	1047.29	2454.56	929.702	1012.29	0.201302	1.14066	0	0	Acbd5	Mus musculus acyl-Coenzyme A binding domain containing 5 (Acbd5), transcript variant 3, mRNA [NM_028793]	74159	NM_028793
A_51_P279437	2.63326	1.39685	1866.28	1452.15	746.967	507.137	1.37226	1.42144	0	0	Mfsd2a	Mus musculus major facilitator superfamily domain containing 2A (Mfsd2a), mRNA [NM_029662]	76574	NM_029662
A_51_P279552	1.92247	0.942963	767.254	1144.27	417.132	570.86	0.965071	0.920856	0	0	Cav2	Mus musculus caveolin 2 (Cav2), mRNA [NM_016900]	12390	NM_016900
A_51_P279571	2.04296	1.03066	2989.93	2721.64	1446.76	1253.08	1.08155	0.979765	0	0	Syap1	Mus musculus synapse associated protein 1 (Syap1), mRNA [NM_025932]	67043	NM_025932
A_51_P279606	7.73617	2.95162	1146.95	1038	151.929	150.124	3.05135	2.85189	0	0	Socs1	Mus musculus suppressor of cytokine signaling 1 (Socs1), mRNA [NM_009896]	12703	NM_009896
A_51_P279712	6.31152	2.65799	7968.35	8573.88	1419.99	1251	2.58428	2.7317	0	0	Rell1	Mus musculus RELT-like 1 (Rell1), mRNA [NM_145923]	100532	NM_145923
A_51_P280085	1.67755	0.746357	4787.89	5760.51	2997.64	3166.65	0.734096	0.758618	0	0	Zfp655	Mus musculus zinc finger protein 655 (Zfp655), transcript variant 1, mRNA [NM_028298]	72611	NM_028298
A_51_P280437	4.52744	2.17869	3017.44	4348.38	803.989	773.388	1.97201	2.38538	0	0	Slc12a6	Mus musculus solute carrier family 12, member 6 (Slc12a6), transcript variant 2, mRNA [NM_133649]	107723	NM_133649
A_51_P281333	5.52494	2.46596	788.523	1061.1	174.323	178.192	2.31385	2.61806	0	0	St3gal6	Mus musculus ST3 beta-galactoside alpha-2,3-sialyltransferase 6 (St3gal6), mRNA [NM_018784]	54613	NM_018784
A_51_P281380	1.85661	0.892674	7827.52	8913.06	4331.37	5063.07	0.986057	0.79929	0	0	Tspan5	Mus musculus tetraspanin 5 (Tspan5), mRNA [NM_019571]	56224	NM_019571
A_51_P281593	2.24523	1.16686	673.95	1005.07	339.143	418.89	1.11049	1.22324	0	0	Ppapdc1b	Mus musculus phosphatidic acid phosphatase type 2 domain containing 1B (Ppapdc1b), mRNA [NM_028000]	71910	NM_028000
A_51_P281806	1.52988	0.613417	8606.74	8664.22	6537.46	5331.04	0.556309	0.670526	0	0	2510012J08Rik	Mus musculus RIKEN cDNA 2510012J08 gene (2510012J08Rik), mRNA [NM_027381]	70312	NM_027381
A_51_P282667	1.8145	0.859569	1715.92	1869.35	1181.88	772.967	0.566205	1.15293	0	0	Hexa	Mus musculus hexosaminidase A (Hexa), mRNA [NM_010421]	15211	NM_010421
A_51_P283649	2.78947	1.47999	2325.61	2233.97	789.19	801.408	1.60755	1.35244	0	0	Baat1	Mus musculus BRCA1-associated ATM activator 1 (Baat1), transcript variant 1, mRNA [NM_172724]	231841	NM_172724
A_51_P283708	2.16585	1.11493	6508.89	7057.11	3188.06	3089.39	1.1234	1.10646	0	0	Msh2	Mus musculus mutS homolog 2 (E. coli) (Msh2), mRNA [NM_008628]	17685	NM_008628
A_51_P283754	1.51188	0.596348	4560.2	4844.36	3314.85	2797.08	0.529344	0.663352	0	0	Cpsf7	Mus musculus cleavage and polyadenylation specific factor 7 (Cpsf7), transcript variant 1, mRNA [NM_172302]	269061	NM_172302
A_51_P284577	3.23447	1.69353	1878.79	1538.63	511.253	527.788	1.94677	1.44029	0	0	Hyal2	Mus musculus hyaluronoglucosaminidase 2 (Hyal2), mRNA [NM_010489]	15587	NM_010489
A_51_P284946	1.5248	0.608619	1012.72	1045.45	938.178	476.6	0.139231	1.07801	0	0	Rnd3	Mus musculus Rho family GTPase 3 (Rnd3), mRNA [NM_028810]	74194	NM_028810
A_51_P285042	4.88666	2.28885	5336.71	7219.28	1288.34	1217.95	2.09269	2.485	0	0	Rtf1	Mus musculus Rtf1, Paf1/RNA polymerase II complex component, homolog (S. cerevisiae) (Rtf1), mRNA [NM_030112]	76246	NM_030112
A_51_P285413	7.02668	2.81284	4338.5	6618.03	695.333	845.513	2.72911	2.89657	0	0	Rbbp6	Mus musculus retinoblastoma binding protein 6 (Rbbp6), transcript variant 2, mRNA [NM_175023]	19647	NM_175023
A_51_P286142	4.46558	2.15885	8548.03	8620.92	2031.22	1885.51	2.18976	2.12793	0	0	Znrd1	Mus musculus zinc ribbon domain containing, 1 (Znrd1), mRNA [NM_023162]	66136	NM_023162
A_51_P286563	1.62507	0.700506	1981.72	2258.99	1246.4	1246.18	0.687071	0.713942	0	0	Gna13	Mus musculus guanine nucleotide binding protein, alpha 13 (Gna13), mRNA [NM_010303]	14674	NM_010303
A_51_P286792	3.45422	1.78836	785.905	1025.44	256.943	286.073	1.73827	1.83845	0	0	Zfp275	Mus musculus zinc finger protein 275 (Zfp275), transcript variant 1, mRNA [NM_031494]	27081	NM_031494
A_51_P287069	5.94714	2.5722	1042.43	1155.66	217.328	174.966	2.38251	2.76188	0	0	Serpinh1	Mus musculus serine (or cysteine) peptidase inhibitor, clade H, member 1 (Serpinh1), transcript variant 1, mRNA [NM_009825]	12406	NM_009825
A_51_P288479	3.18476	1.67119	2737.9	1987.01	690.448	748.548	2.05406	1.28831	0	0	Slc25a29	Mus musculus solute carrier family 25 (mitochondrial carrier, palmitoylcarnitine transporter), member 29 (Slc25a29), nuclear gene encoding mitochondrial protein, mRNA [NM_181328]	214663	NM_181328
A_51_P288505	1.85392	0.890577	1443.06	1110.92	776.062	589.217	0.946934	0.834221	0	0	Tradd	Mus musculus TNFRSF1A-associated via death domain (Tradd), mRNA [NM_001033161]	71609	NM_001033161
A_51_P288891	4.99335	2.32001	2647.61	2743.55	493.845	578.019	2.50127	2.13875	0	0	Tbc1d15	Mus musculus TBC1 domain family, member 15 (Tbc1d15), mRNA [NM_025706]	66687	NM_025706
A_51_P288916	6.25615	2.64527	1452.71	1967.56	290.463	262.043	2.42073	2.86982	0	0	Tmtc2	Mus musculus transmembrane and tetratricopeptide repeat containing 2 (Tmtc2), mRNA [NM_177368]	278279	NM_177368
A_51_P289107	5.10543	2.35203	25779.9	12645.6	4245.09	3602.92	2.87756	1.82651	0	0	Hrh3	Mus musculus histamine receptor H3 (Hrh3), mRNA [NM_133849]	99296	NM_133849
A_51_P290576	1.82007	0.863997	3703.62	7927.89	2814.3	3171.1	0.463943	1.26405	0	0	Plk2	Mus musculus polo-like kinase 2 (Drosophila) (Plk2), mRNA [NM_152804]	20620	NM_152804
A_51_P291078	3.27785	1.71275	2044.46	2107.72	636.775	603.311	1.73601	1.68949	0	0	Sel1l3	Mus musculus sel-1 suppressor of lin-12-like 3 (C. elegans) (Sel1l3), mRNA [NM_172710]	231238	NM_172710
A_51_P291501	2.37474	1.24777	896.242	1089.99	367.485	481.064	1.37395	1.12159	0	0	Ccno	Mus musculus cyclin O (Ccno), mRNA [NM_001081062]	218630	NM_001081062
A_51_P291682	3.04833	1.60802	1402.15	1195.14	407.875	445.078	1.85953	1.35651	0	0	Tmed4	Mus musculus transmembrane emp24 protein transport domain containing 4 (Tmed4), mRNA [NM_134020]	103694	NM_134020
A_51_P291839	2.06709	1.0476	33767.3	33285.9	23550.7	19048.6	1.0285	1.0667	0	0	2310016M24Rik	Mus musculus RIKEN cDNA 2310016M24 gene (2310016M24Rik), mRNA [NM_183256]	66379	NM_183256
A_51_P292490	5.07501	2.34341	5215.51	5797.19	1046.94	1088.4	2.37091	2.31591	0	0	Ttbk2	Mus musculus tau tubulin kinase 2 (Ttbk2), transcript variant 2, mRNA [NM_001024856]	140810	NM_001024856
A_51_P292566	4.5616	2.18954	6766.18	11453.3	1896.88	2071.37	1.91596	2.46312	0	0	Xpot	Mus musculus exportin, tRNA (nuclear export receptor for tRNAs) (Xpot), mRNA [NM_001081056]	73192	NM_001081056
A_51_P292754	3.20255	1.67922	11941	14867.4	4455.51	4532.22	1.60416	1.75428	0	0	Yaf2	Mus musculus YY1 associated factor 2 (Yaf2), transcript variant 1, mRNA [NM_024189]	67057	NM_024189
A_51_P292943	4.18866	2.06649	6662.1	8302.85	1792.09	1770.36	1.96787	2.1651	0	0	Ell	Mus musculus elongation factor RNA polymerase II (Ell), mRNA [NM_007924]	13716	NM_007924
A_51_P293339	7.08634	2.82504	9517.71	15234.7	1852.51	1737.67	2.48772	3.16236	0	0	Tob1	Mus musculus transducer of ErbB-2.1 (Tob1), mRNA [NM_009427]	22057	NM_009427
A_51_P293607	3.11508	1.63927	1100.54	1163.35	353.949	385.623	1.73151	1.54703	0	0	Mrps14	Mus musculus mitochondrial ribosomal protein S14 (Mrps14), nuclear gene encoding mitochondrial protein, mRNA [NM_025474]	64659	NM_025474
A_51_P293938	2.01342	1.00965	5691.11	6737.34	3644.7	2543.09	0.71501	1.30429	0	0	Rasl11b	Mus musculus RAS-like, family 11, member B (Rasl11b), mRNA [NM_026878]	68939	NM_026878
A_51_P295192	5.81666	2.54019	16565.6	18567.7	3430	3393.49	2.53718	2.54321	0	0	Nfkbia	Mus musculus nuclear factor of kappa light polypeptide gene enhancer in B-cells inhibitor, alpha (Nfkbia), mRNA [NM_010907]	18035	NM_010907
A_51_P295215	2.39812	1.2619	3198.98	3003.6	1403.45	1120.86	1.22761	1.29619	0	0	Alkbh5	Mus musculus alkB, alkylation repair homolog 5 (E. coli) (Alkbh5), mRNA [NM_172943]	268420	NM_172943
A_51_P295237	3.01638	1.59282	8954.21	11960.9	3535.4	3744.23	1.4853	1.70034	0	0	Lrp11	Mus musculus low density lipoprotein receptor-related protein 11 (Lrp11), mRNA [NM_172784]	237253	NM_172784
A_51_P295410	1.52914	0.612719	11920.3	21361.8	12527.9	12345.6	0.228553	0.996884	0	0	Nap1l5	Mus musculus nucleosome assembly protein 1-like 5 (Nap1l5), mRNA [NM_021432]	58243	NM_021432
A_51_P295442	1.90239	0.92781	3493.68	4132.96	2099.21	1770.1	0.779698	1.07592	0	0	Nek7	Mus musculus NIMA (never in mitosis gene a)-related expressed kinase 7 (Nek7), mRNA [NM_021605]	59125	NM_021605
A_51_P295625	4.70186	2.23323	6731.8	7840.42	1419.66	1677.08	2.32111	2.14536	0	0	Arf4	Mus musculus ADP-ribosylation factor 4 (Arf4), mRNA [NM_007479]	11843	NM_007479
A_51_P296416	2.4789	1.3097	4418	3710.5	1680.32	1500.5	1.45331	1.16609	0	0	Orc6	Mus musculus origin recognition complex, subunit 6 (Orc6), transcript variant 1, mRNA [NM_019716]	56452	NM_019716
A_51_P296448	4.01189	2.00428	3219.51	3937.61	981.629	765.731	1.75789	2.25067	0	0	Casp2	Mus musculus caspase 2 (Casp2), mRNA [NM_007610]	12366	NM_007610
A_51_P296905	6.04507	2.59576	957.954	1241.03	197.984	181.532	2.40433	2.78718	0	0	Ppat	Mus musculus phosphoribosyl pyrophosphate amidotransferase (Ppat), mRNA [NM_172146]	231327	NM_172146
A_51_P298190	7.61908	2.92962	1541.19	2553.92	266.601	265.969	2.64187	3.21737	0	0	Sbf2	Mus musculus SET binding factor 2 (Sbf2), mRNA [NM_177324]	319934	NM_177324
A_51_P298355	2.74932	1.45907	5645.75	6933.8	2305.29	2152.39	1.34286	1.57529	0	0	Dek	Mus musculus DEK oncogene (DNA binding) (Dek), mRNA [NM_025900]	110052	NM_025900
A_51_P299934	5.27009	2.39783	5788.73	5574.53	1042.77	1089.32	2.53955	2.25611	0	0	BC048403	Mus musculus cDNA sequence BC048403 (BC048403), mRNA [NM_173022]	270802	NM_173022
A_51_P300297	2.83463	1.50316	1307.94	1760.03	479.771	583.313	1.52335	1.48298	0	0	Srek1ip1	Mus musculus splicing regulatory glutamine/lysine-rich protein 1interacting protein 1 (Srek1ip1), mRNA [NM_026075]	67288	NM_026075
A_51_P300572	3.95298	1.98294	1956.18	3601.55	668.885	651.789	1.59945	2.36643	0	0	Slc30a1	Mus musculus solute carrier family 30 (zinc transporter), member 1 (Slc30a1), mRNA [NM_009579]	22782	NM_009579
A_51_P301636	2.84371	1.50777	8683.97	10831.2	3576.1	3602.37	1.4187	1.59685	0	0	9030409G11Rik	Mus musculus RIKEN cDNA 9030409G11 gene (9030409G11Rik), transcript variant 3, mRNA [NM_001109685]	71529	NM_001109685
A_51_P301736	1.77218	0.825525	6156.47	5829.64	3108.81	3622.57	1.06869	0.582363	0	0	Ppp2r2a	Mus musculus protein phosphatase 2 (formerly 2A), regulatory subunit B (PR 52), alpha isoform (Ppp2r2a), transcript variant 1, mRNA [NM_028032]	71978	NM_028032
A_51_P302458	2.36427	1.2414	2622.2	2444.17	1009	1056.03	1.41212	1.07067	0	0	Plscr3	Mus musculus phospholipid scramblase 3 (Plscr3), transcript variant 1, mRNA [NM_023564]	70310	NM_023564
A_51_P303238	2.5214	1.33422	12565.8	10698.9	5466.1	4448.03	1.3903	1.27815	0	0	Tmed10	Mus musculus transmembrane emp24-like trafficking protein 10 (yeast) (Tmed10), mRNA [NM_026775]	68581	NM_026775
A_51_P303906	3.98657	1.99515	14036	23050.7	4910.84	5236.51	1.74304	2.24726	0	0	Actr2	Mus musculus ARP2 actin-related protein 2 homolog (yeast) (Actr2), mRNA [NM_146243]	66713	NM_146243
A_51_P304125	6.22549	2.63819	1481.61	1427.9	249.383	234.452	2.68807	2.5883	0	0	Slc29a2	Mus musculus solute carrier family 29 (nucleoside transporters), member 2 (Slc29a2), mRNA [NM_007854]	13340	NM_007854
A_51_P304478	1.52622	0.609959	7063.22	6681.93	4684.44	4438.19	0.72447	0.495448	0	0	Fam155a	Mus musculus family with sequence similarity 155, member A (Fam155a), mRNA [NM_173446]	270028	NM_173446
A_51_P305230	1.9316	0.949798	22921.3	19640.6	15232.7	12218.1	1.00024	0.899356	0	0	Elavl3	Mus musculus ELAV (embryonic lethal, abnormal vision, Drosophila)-like 3 (Hu antigen C) (Elavl3), mRNA [NM_010487]	15571	NM_010487
A_51_P306658	1.50192	0.586806	2706.04	2982.54	1778.9	1837.16	0.630757	0.542854	0	0	Naa38	Mus musculus N(alpha)-acetyltransferase 38, NatC auxiliary subunit (Naa38), mRNA [NM_133939]	76522	NM_133939
A_51_P307325	4.42567	2.1459	31742.3	29190.5	8075.97	8191.36	2.28839	2.0034	0	0	Rbbp4	Mus musculus retinoblastoma binding protein 4 (Rbbp4), mRNA [NM_009030]	19646	NM_009030
A_51_P307559	2.45347	1.29483	5770.25	7219.48	2476.52	2734.54	1.27893	1.31073	0	0	6430704M03Rik	Mus musculus RIKEN cDNA 6430704M03 gene (6430704M03Rik), mRNA [NM_001142965]	230235	NM_001142965
A_51_P308029	2.29626	1.19928	2003.98	3287.11	1006.39	1154.95	1.01829	1.38027	0	0	2010107G23Rik	Mus musculus RIKEN cDNA 2010107G23 gene (2010107G23Rik), mRNA [NM_027251]	69894	NM_027251
A_51_P308469	1.89024	0.918571	2955.04	3561.58	1592.25	1716.42	0.929869	0.907274	0	0	Rngtt	Mus musculus RNA guanylyltransferase and 5'-phosphatase (Rngtt), mRNA [NM_011884]	24018	NM_011884
A_51_P308948	1.75062	0.807864	1497.31	1313.92	792.64	775.639	0.966499	0.649228	0	0	1500001M20Rik	Mus musculus RIKEN cDNA 1500001M20 gene (1500001M20Rik), mRNA [NM_026894]	68971	NM_026894
A_51_P308961	3.03856	1.60339	10993.9	8078.45	3232.48	3190.04	1.91377	1.293	0	0	Hmgcl	Mus musculus 3-hydroxy-3-methylglutaryl-Coenzyme A lyase (Hmgcl), mRNA [NM_008254]	15356	NM_008254
A_51_P310649	2.34903	1.23207	2559.73	3470.66	1226.73	1229.2	1.09238	1.37175	0	0	Arsa	Mus musculus arylsulfatase A (Arsa), mRNA [NM_009713]	11883	NM_009713
A_51_P310676	4.16446	2.05813	1042.36	16.6738	41.0544	37.9098	4.80333	-0.687066	0	0	Galr2	Mus musculus galanin receptor 2 (Galr2), mRNA [NM_010254]	14428	NM_010254
A_51_P311904	1.77145	0.824933	13751.4	18044.4	9069.67	12248.6	0.898694	0.751172	0	0	Ptk2b	Mus musculus PTK2 protein tyrosine kinase 2 beta (Ptk2b), transcript variant 3, mRNA [NM_172498]	19229	NM_172498
A_51_P311990	3.05584	1.61157	1105.47	1107.59	366.659	373.302	1.68687	1.53627	0	0	P4hb	Mus musculus prolyl 4-hydroxylase, beta polypeptide (P4hb), mRNA [NM_011032]	18453	NM_011032
A_51_P312437	2.35316	1.2346	5197.28	4867.91	2297.65	1851.47	1.21981	1.24938	0	0	Dhrs7	Mus musculus dehydrogenase/reductase (SDR family) member 7 (Dhrs7), mRNA [NM_025522]	66375	NM_025522
A_51_P314111	2.51338	1.32963	3888.09	3554.58	1478.1	1398.67	1.44666	1.21261	0	0	Psip1	Mus musculus PC4 and SFRS1 interacting protein 1 (Psip1), mRNA [NM_133948]	101739	NM_133948
A_51_P314264	2.44903	1.29221	1213.29	1003.73	403.541	513.344	1.6763	0.908125	0	0	Ssr2	Mus musculus signal sequence receptor, beta (Ssr2), mRNA [NM_025448]	66256	NM_025448
A_51_P314521	5.02538	2.32923	16288.5	16514.6	4053	3304.77	2.28035	2.37811	0	0	Fam165b	Mus musculus family with sequence similarity 165, member B (Fam165b), mRNA [NM_138743]	68936	NM_138743
A_51_P316523	6.8302	2.77193	1329.27	2097.21	279.609	228.258	2.36119	3.18266	0	0	Irf2	Mus musculus interferon regulatory factor 2 (Irf2), mRNA [NM_008391]	16363	NM_008391
A_51_P316951	2.64723	1.40449	34913.5	38793.2	17053.6	17687.4	1.45955	1.34942	0	0	Wipf3	Mus musculus WAS/WASL interacting protein family, member 3 (Wipf3), transcript variant 1, mRNA [NM_001167860]	330319	NM_001167860
A_51_P317272	6.21869	2.63661	47331.2	46449	9233.63	8749.75	2.71201	2.56121	0	0	Bod1	Mus musculus biorientation of chromosomes in cell division 1 (Bod1), mRNA [NM_001024919]	69556	NM_001024919
A_51_P317542	2.07008	1.04969	10261	13343.6	5543.9	6697.52	1.04727	1.05211	0	0	Slc24a2	Mus musculus solute carrier family 24 (sodium/potassium/calcium exchanger), member 2 (Slc24a2), transcript variant 1, mRNA [NM_172426]	76376	NM_172426
A_51_P317695	3.85638	1.94725	1245.72	1914.25	415.684	388.96	1.66502	2.22947	0	0	Trpc3	Mus musculus transient receptor potential cation channel, subfamily C, member 3 (Trpc3), mRNA [NM_019510]	22065	NM_019510
A_51_P317941	1.7671	0.821381	1041.76	1184.7	617.677	624.992	0.814598	0.828163	0	0	Perp	Mus musculus PERP, TP53 apoptosis effector (Perp), mRNA [NM_022032]	64058	NM_022032
A_51_P319379	3.41101	1.7702	4187.61	3848.49	1146.57	1150.98	1.9263	1.6141	0	0	Tmx4	Mus musculus thioredoxin-related transmembrane protein 4 (Tmx4), mRNA [NM_029148]	52837	NM_029148
A_51_P319592	3.74681	1.90566	2517.78	2810.02	691.306	703.589	1.92817	1.88316	0	0	Usp42	Mus musculus ubiquitin specific peptidase 42 (Usp42), mRNA [NM_029749]	76800	NM_029749
A_51_P320357	2.06717	1.04766	1854.57	2029.24	911.21	901.438	1.04965	1.04567	0	0	Grin2b	Mus musculus glutamate receptor, ionotropic, NMDA2B (epsilon 2) (Grin2b), mRNA [NM_008171]	14812	NM_008171
A_51_P321531	2.27225	1.18412	6971.96	5924.62	2929.39	2737.47	1.35951	1.00873	0	0	Purg	Mus musculus purine-rich element binding protein G (Purg), transcript variant 2, mRNA [NM_001098233]	75029	NM_001098233
A_51_P321886	9.32655	3.22134	2857.57	4040.08	377.575	362.336	3.01589	3.4268	0	0	Cmtm3	Mus musculus CKLF-like MARVEL transmembrane domain containing 3 (Cmtm3), mRNA [NM_024217]	68119	NM_024217
A_51_P321965	1.87122	0.903979	4488.07	3572.15	1987.06	2156.47	1.23324	0.57472	0	0	Ssna1	Mus musculus Sjogren's syndrome nuclear autoantigen 1 (Ssna1), mRNA [NM_023464]	68475	NM_023464
A_51_P323610	1.85334	0.890125	2038.98	2386.93	1044.11	1253.28	0.997973	0.782278	0	0	H47	Mus musculus histocompatibility 47 (H47), mRNA [NM_024439]	109815	NM_024439
A_51_P323620	2.36438	1.24146	26950.9	23120.3	13503.3	12625.2	1.40832	1.0746	0	0	Thyn1	Mus musculus thymocyte nuclear protein 1 (Thyn1), mRNA [NM_144543]	77862	NM_144543
A_51_P323842	2.26919	1.18218	11333.8	12261.3	6036.7	5161.25	1.09118	1.27318	0	0	Fam96b	Mus musculus family with sequence similarity 96, member B (Fam96b), mRNA [NM_026753]	68523	NM_026753
A_51_P324303	7.99777	2.9996	3280.5	3315.09	401.161	432.123	3.13063	2.86856	0	0	Mylip	Mus musculus myosin regulatory light chain interacting protein (Mylip), transcript variant 1, mRNA [NM_153789]	218203	NM_153789
A_51_P324640	2.75451	1.4618	1500.26	1473.93	583.351	487.29	1.42106	1.50253	0	0	C330018D20Rik	Mus musculus RIKEN cDNA C330018D20 gene (C330018D20Rik), mRNA [NM_029909]	77422	NM_029909
A_51_P324871	4.72203	2.23941	1524.99	1551.08	331.995	327.27	2.2916	2.18721	0	0	Cybasc3	Mus musculus cytochrome b, ascorbate dependent 3 (Cybasc3), mRNA [NM_201351]	225912	NM_201351
A_51_P324923	4.86072	2.28117	3610.69	4125.03	763.098	806.084	2.31748	2.24486	0	0	Man2a1	Mus musculus mannosidase 2, alpha 1 (Man2a1), mRNA [NM_008549]	17158	NM_008549
A_51_P325374	4.3196	2.1109	2243.78	2231.29	545.367	479.39	2.10374	2.11806	0	0	Papd4	Mus musculus PAP associated domain containing 4 (Papd4), mRNA [NM_133905]	100715	NM_133905
A_51_P326994	10.1625	3.34518	1426.83	1372.31	124.564	168.671	3.64738	3.04298	0	0	Calhm2	Mus musculus calcium homeostasis modulator 2 (Calhm2), mRNA [NM_133746]	72691	NM_133746
A_51_P327632	5.22757	2.38614	2552.36	2045.37	527.72	364.239	2.34888	2.4234	0	0	Igsf3	Mus musculus immunoglobulin superfamily, member 3 (Igsf3), mRNA [NM_207205]	78908	NM_207205
A_51_P327828	8.52219	3.09122	13900.7	10941.5	1494.61	1594.26	3.40949	2.77296	0	0	Ppib	Mus musculus peptidylprolyl isomerase B (Ppib), mRNA [NM_011149]	19035	NM_011149
A_51_P328489	7.02251	2.81199	7875.8	7549.18	1201.72	1033.72	2.81412	2.80986	0	0	1700025G04Rik	Mus musculus RIKEN cDNA 1700025G04 gene (1700025G04Rik), mRNA [NM_197990]	69399	NM_197990
A_51_P328932	2.45311	1.29461	1659.67	1430.59	597.517	635.595	1.52872	1.0605	0	0	Tmem165	Mus musculus transmembrane protein 165 (Tmem165), mRNA [NM_011626]	21982	NM_011626
A_51_P329158	1.9435	0.958656	1638.56	1421.34	758.313	774.323	1.15941	0.757903	0	0	Zc3h10	Mus musculus zinc finger CCCH type containing 10 (Zc3h10), mRNA [NM_134003]	103284	NM_134003
A_51_P329283	4.09967	2.03551	1482.64	1884.18	432.462	384.315	1.84793	2.22308	0	0	Senp5	Mus musculus SUMO/sentrin specific peptidase 5 (Senp5), mRNA [NM_177103]	320213	NM_177103
A_51_P329322	2.04212	1.03007	2829.42	3839.4	1624.47	1493.08	0.83942	1.22071	0	0	Zfand1	Mus musculus zinc finger, AN1-type domain 1 (Zfand1), mRNA [NM_025512]	66361	NM_025512
A_51_P329332	17.7681	4.15121	5361.51	5356.26	316.435	305.095	4.18822	4.1142	0	0	Slc19a2	Mus musculus solute carrier family 19 (thiamine transporter), member 2 (Slc19a2), mRNA [NM_054087]	116914	NM_054087
A_51_P331661	8.24079	3.04278	4168.97	4561.49	536.152	525.919	3.05527	3.03029	0	0	Ubiad1	Mus musculus UbiA prenyltransferase domain containing 1 (Ubiad1), mRNA [NM_027873]	71707	NM_027873
A_51_P331870	5.91254	2.56378	3054.28	4865.51	664.337	628.628	2.27531	2.85224	0	0	Rnf145	Mus musculus ring finger protein 145 (Rnf145), transcript variant 1, mRNA [NM_028862]	74315	NM_028862
A_51_P333034	8.31677	3.05602	26206.4	34307.9	3908.06	4349.72	3.02481	3.08724	0	0	Ier3ip1	Mus musculus immediate early response 3 interacting protein 1 (Ier3ip1), mRNA [NM_025409]	66191	NM_025409
A_51_P334308	5.41017	2.43568	4867.72	4341.71	892.308	784.084	2.50887	2.36248	0	0	Tspan14	Mus musculus tetraspanin 14 (Tspan14), mRNA [NM_145928]	52588	NM_145928
A_51_P335480	3.13384	1.64793	1234.51	1721.86	457.066	468.499	1.51324	1.78262	0	0	1810055G02Rik	Mus musculus RIKEN cDNA 1810055G02 gene (1810055G02Rik), mRNA [NM_028077]	72056	NM_028077
A_51_P336385	3.37017	1.75282	3215.68	2937.43	913.662	869.806	1.85959	1.64606	0	0	Dido1	Mus musculus death inducer-obliterator 1 (Dido1), transcript variant 3, mRNA [NM_175551]	23856	NM_175551
A_51_P336391	4.86126	2.28133	7767.49	8433	1744.99	1629.07	2.24578	2.31688	0	0	Tmem18	Mus musculus transmembrane protein 18 (Tmem18), mRNA [NM_172049]	211986	NM_172049
A_51_P336635	1.6797	0.748206	1802.09	2070.45	1158.82	1054.83	0.660621	0.835791	0	0	Xpo1	Mus musculus exportin 1, CRM1 homolog (yeast) (Xpo1), transcript variant 1, mRNA [NM_134014]	103573	NM_134014
A_51_P336691	2.89543	1.53378	6869.67	7982.89	2748.14	2429.95	1.42316	1.6444	0	0	Srsf9	Mus musculus serine/arginine-rich splicing factor 9 (Srsf9), transcript variant 1, mRNA [NM_025573]	108014	NM_025573
A_51_P336721	3.54063	1.82401	3911.47	4397.88	1130.12	1164.96	1.85279	1.79523	0	0	Tipin	Mus musculus timeless interacting protein (Tipin), mRNA [NM_025372]	66131	NM_025372
A_51_P336874	10.7098	3.42086	23962.3	24546.6	2597.36	2500.67	3.45497	3.38676	0	0	Atp6v0e	Mus musculus ATPase, H+ transporting, lysosomal V0 subunit E (Atp6v0e), mRNA [NM_025272]	11974	NM_025272
A_51_P337125	2.85721	1.51461	1161.99	1595.01	519.491	438.045	1.24565	1.78356	0	0	Inpp5d	Mus musculus inositol polyphosphate-5-phosphatase D (Inpp5d), transcript variant 1, mRNA [NM_010566]	16331	NM_010566
A_51_P337543	3.84286	1.94218	2223.95	2925.85	677.204	624.534	1.76377	2.12059	0	0	Glce	Mus musculus glucuronyl C5-epimerase (Glce), mRNA [NM_033320]	93683	NM_033320
A_51_P337662	2.38218	1.25228	1248.08	1585.69	535.272	635.683	1.30141	1.20316	0	0	Ddx26b	Mus musculus DEAD/H (Asp-Glu-Ala-Asp/His) box polypeptide 26B (Ddx26b), mRNA [NM_172779]	236790	NM_172779
A_51_P337771	3.61824	1.85529	895.23	1551.74	354.559	307.928	1.42206	2.28851	0	0	Pcdhb17	Mus musculus protocadherin beta 17 (Pcdhb17), mRNA [NM_053142]	93888	NM_053142
A_51_P337944	3.72922	1.89887	2060.46	2069.11	629.012	474.53	1.76812	2.02963	0	0	Bmp2k	Mus musculus BMP2 inducible kinase (Bmp2k), mRNA [NM_080708]	140780	NM_080708
A_51_P338317	2.1829	1.12625	2085.81	1815.34	962.458	770.81	1.14052	1.11198	0	0	Rhoq	Mus musculus ras homolog gene family, member Q (Rhoq), mRNA [NM_145491]	104215	NM_145491
A_51_P338461	3.82932	1.93709	11132.9	9630.14	3326.27	2378.11	1.8958	1.97837	0	0	Numa1	Mus musculus nuclear mitotic apparatus protein 1 (Numa1), mRNA [NM_133947]	101706	NM_133947
A_51_P338776	2.1188	1.08324	7453.67	9824.43	4157.09	4233.2	0.964998	1.20149	0	0	Dnajc8	Mus musculus DnaJ (Hsp40) homolog, subfamily C, member 8 (Dnajc8), mRNA [NM_172400]	68598	NM_172400
A_51_P338878	4.71781	2.23812	1793.14	2436.33	466.496	415.255	2.01021	2.46602	0	0	P2ry12	Mus musculus purinergic receptor P2Y, G-protein coupled 12 (P2ry12), mRNA [NM_027571]	70839	NM_027571
A_51_P338961	7.33622	2.87504	1149.38	1273.54	209.468	146.103	2.58883	3.16124	0	0	Qser1	Mus musculus glutamine and serine rich 1 (Qser1), mRNA [NM_001123327]	99003	NM_001123327
A_51_P340355	1.55673	0.638521	1998.21	2014.06	1206.12	1262.34	0.749142	0.5279	0	0	Tarsl2	Mus musculus threonyl-tRNA synthetase-like 2 (Tarsl2), mRNA [NM_172310]	272396	NM_172310
A_51_P342535	4.5709	2.19248	12856.5	12542.1	3774.11	2321.88	1.95614	2.42882	0	0	Rnf166	Mus musculus ring finger protein 166 (Rnf166), mRNA [NM_001033142]	68718	NM_001033142
A_51_P342716	2.37965	1.25075	13972.7	18525.3	7918.96	7672.13	1.09116	1.41034	0	0	Ppp1cb	Mus musculus protein phosphatase 1, catalytic subunit, beta isoform (Ppp1cb), mRNA [NM_172707]	19046	NM_172707
A_51_P342871	2.96625	1.56864	5537.69	5528.83	2035.68	1621.68	1.48751	1.64977	0	0	S100a10	Mus musculus S100 calcium binding protein A10 (calpactin) (S100a10), mRNA [NM_009112]	20194	NM_009112
A_51_P342906	5.52355	2.4656	1008.33	1461.54	233.546	223.094	2.23143	2.69977	0	0	Sh3bp1	Mus musculus SH3-domain binding protein 1 (Sh3bp1), mRNA [NM_009164]	20401	NM_009164
A_51_P343429	2.27178	1.18382	2766.03	3542.06	1451.96	1228.21	0.961128	1.40652	0	0	Slc25a37	Mus musculus solute carrier family 25, member 37 (Slc25a37), nuclear gene encoding mitochondrial protein, mRNA [NM_026331]	67712	NM_026331
A_51_P344461	2.73273	1.45034	3853.79	3515.34	1315.56	1307.96	1.60522	1.29546	0	0	Prrt2	Mus musculus proline-rich transmembrane protein 2 (Prrt2), mRNA [NM_001102563]	69017	NM_001102563
A_51_P345649	5.58535	2.48165	1660.29	2174.89	367.514	320.641	2.25975	2.70354	0	0	Pdgfra	Mus musculus platelet derived growth factor receptor, alpha polypeptide (Pdgfra), transcript variant 1, mRNA [NM_011058]	18595	NM_011058
A_51_P345747	1.99345	0.99527	375.406	1203.37	226.217	519.829	0.864595	1.12594	0	0	E130309D02Rik	Mus musculus RIKEN cDNA E130309D02 gene (E130309D02Rik), mRNA [NM_172726]	231868	NM_172726
A_51_P345836	1.72315	0.785046	1135.39	1482.53	727.219	752.551	0.709568	0.860524	0	0	Prkra	Mus musculus protein kinase, interferon inducible double stranded RNA dependent activator (Prkra), mRNA [NM_011871]	23992	NM_011871
A_51_P345902	2.25775	1.17489	23567.4	16847.7	10825.2	10340.4	1.49547	0.854311	0	0	Dohh	Mus musculus deoxyhypusine hydroxylase/monooxygenase (Dohh), mRNA [NM_133964]	102115	NM_133964
A_51_P346884	2.72733	1.44749	13232	14401.2	6011.64	5113.83	1.35403	1.54094	0	0	Snrnp27	Mus musculus small nuclear ribonucleoprotein 27 (U4/U6.U5) (Snrnp27), mRNA [NM_025665]	66618	NM_025665
A_51_P347177	1.97012	0.978284	3578.72	4374.87	1909.76	1966.14	0.952374	1.00419	0	0	Snx2	Mus musculus sorting nexin 2 (Snx2), mRNA [NM_026386]	67804	NM_026386
A_51_P348119	2.09259	1.06529	3925.42	5546.01	2145.07	2200.51	0.925312	1.20527	0	0	Ube2q1	Mus musculus ubiquitin-conjugating enzyme E2Q (putative) 1 (Ube2q1), mRNA [NM_027315]	70093	NM_027315
A_51_P348183	2.39345	1.25909	9756.38	9145.29	4636.45	3703.82	1.23658	1.28161	0	0	Tmem141	Mus musculus transmembrane protein 141 (Tmem141), transcript variant 1, mRNA [NM_001040130]	51875	NM_001040130
A_51_P348325	6.12262	2.61415	1132.48	1771.99	266.228	216.959	2.21042	3.01788	0	0	Poc1b	Mus musculus POC1 centriolar protein homolog B (Chlamydomonas) (Poc1b), mRNA [NM_027740]	382406	NM_027740
A_51_P348397	1.81087	0.856679	1606.97	1838.24	995.548	849.247	0.719425	0.993934	0	0	Hexim1	Mus musculus hexamethylene bis-acetamide inducible 1 (Hexim1), mRNA [NM_138753]	192231	NM_138753
A_51_P349023	2.37257	1.24645	2934.8	1807	914.911	969.399	1.71848	0.774416	0	0	Lsm3	Mus musculus LSM3 homolog, U6 small nuclear RNA associated (S. cerevisiae) (Lsm3), mRNA [NM_026309]	67678	NM_026309
A_51_P349662	3.10841	1.63618	2669.15	2458.91	809.854	801.265	1.77767	1.49468	0	0	Taf5l	Mus musculus TAF5-like RNA polymerase II, p300/CBP-associated factor (PCAF)-associated factor (Taf5l), mRNA [NM_133966]	102162	NM_133966
A_51_P349803	1.6802	0.74863	1442.9	1329.79	892.615	724.095	0.729462	0.767797	0	0	Med11	Mus musculus mediator of RNA polymerase II transcription, subunit 11 homolog (S. cerevisiae) (Med11), mRNA [NM_025397]	66172	NM_025397
A_51_P350073	1.66711	0.737346	7454.34	11467.7	6050.88	5700.63	0.434493	1.0402	0	0	Ndel1	Mus musculus nuclear distribution gene E-like homolog 1 (A. nidulans) (Ndel1), mRNA [NM_023668]	83431	NM_023668
A_51_P351238	1.55396	0.63595	920.701	1043.39	628.564	621.427	0.604158	0.667741	0	0	5033414D02Rik	Mus musculus RIKEN cDNA 5033414D02 gene (5033414D02Rik), mRNA [NM_026362]	67759	NM_026362
A_51_P352283	2.30717	1.20612	994.086	1558.92	531.087	536.264	0.978072	1.43417	0	0	Cyb561d1	Mus musculus cytochrome b-561 domain containing 1 (Cyb561d1), transcript variant 1, mRNA [NM_001081320]	72023	NM_001081320
A_51_P352687	3.26768	1.70827	5283.32	7515.39	2053.86	1751.96	1.40871	2.00782	0	0	Rnf216	Mus musculus ring finger protein 216 (Rnf216), transcript variant A, mRNA [NM_080561]	108086	NM_080561
A_51_P352738	2.64839	1.40512	3682.38	5606.83	1555.25	1793.74	1.29683	1.5134	0	0	Mpv17l	Mus musculus Mpv17 transgene, kidney disease mutant-like (Mpv17l), nuclear gene encoding mitochondrial protein, mRNA [NM_033564]	93734	NM_033564
A_51_P352968	1.63338	0.707856	25119.8	31039.1	23586.9	21312.4	0.594248	0.821465	0	0	Marcks	Mus musculus myristoylated alanine rich protein kinase C substrate (Marcks), mRNA [NM_008538]	17118	NM_008538
A_51_P353252	5.44134	2.44396	30484.1	49878	7989.92	9231.45	2.25594	2.63199	0	0	Mal2	Mus musculus mal, T-cell differentiation protein 2 (Mal2), mRNA [NM_178920]	105853	NM_178920
A_51_P353856	9.90481	3.30813	1829	3098.23	218.545	279.873	3.18091	3.43534	0	0	Ubac2	Mus musculus ubiquitin associated domain containing 2 (Ubac2), mRNA [NM_026861]	68889	NM_026861
A_51_P353914	5.83628	2.54505	26512.9	23182.9	4940.07	4830.11	2.71506	2.37504	0	0	Icam5	Mus musculus intercellular adhesion molecule 5, telencephalin (Icam5), mRNA [NM_008319]	15898	NM_008319
A_51_P354572	2.44939	1.29242	11016.8	13996.4	5267.52	5622.75	1.22681	1.35804	0	0	Rab35	Mus musculus RAB35, member RAS oncogene family (Rab35), mRNA [NM_198163]	77407	NM_198163
A_51_P355151	3.36689	1.75142	59666.2	70827.5	25748.8	23756.9	1.7026	1.80023	0	0	Camk2n2	Mus musculus calcium/calmodulin-dependent protein kinase II inhibitor 2 (Camk2n2), mRNA [NM_028420]	73047	NM_028420
A_51_P355753	3.69397	1.88517	1123.69	908.407	337.98	240.045	1.83168	1.93867	0	0	Hic1	Mus musculus hypermethylated in cancer 1 (Hic1), transcript variant 1, mRNA [NM_010430]	15248	NM_010430
A_51_P356762	3.81242	1.93071	3840.59	3920.33	1060.76	948.85	1.9272	1.93421	0	0	Mcm4	Mus musculus minichromosome maintenance deficient 4 homolog (S. cerevisiae) (Mcm4), mRNA [NM_008565]	17217	NM_008565
A_51_P357207	4.73769	2.24418	988.91	1292.4	278.712	219.332	1.9365	2.55187	0	0	Zfp518b	Mus musculus zinc finger protein 518B (Zfp518b), transcript variant 1, mRNA [NM_001081144]	100515	NM_001081144
A_51_P357422	1.66122	0.732241	4202.62	4251.35	2462.35	2476.82	0.829073	0.635408	0	0	2410022L05Rik	Mus musculus RIKEN cDNA 2410022L05 gene (2410022L05Rik), mRNA [NM_025556]	66423	NM_025556
A_51_P357744	3.11666	1.64	70080.5	61203	28108	25769.6	1.78203	1.49797	0	0	Jund	Mus musculus Jun proto-oncogene related gene d (Jund), mRNA [NM_010592]	16478	NM_010592
A_51_P357877	5.89833	2.56031	1506.04	1743.4	300.47	260.232	2.41405	2.70656	0	0	Fbxo46	Mus musculus F-box protein 46 (Fbxo46), mRNA [NM_175530]	243867	NM_175530
A_51_P358225	1.63597	0.710144	29993.7	30479.2	25228.6	23989	0.781407	0.638881	0	0	Serinc1	Mus musculus serine incorporator 1 (Serinc1), mRNA [NM_019760]	56442	NM_019760
A_51_P358354	13.7071	3.77685	5796.89	6748.87	423.045	512.467	3.88056	3.67314	0	0	Jam3	Mus musculus junction adhesion molecule 3 (Jam3), mRNA [NM_023277]	83964	NM_023277
A_51_P359237	3.13093	1.64659	5165.99	7670.65	1907.67	2049.21	1.47967	1.81351	0	0	Tmem9	Mus musculus transmembrane protein 9 (Tmem9), transcript variant 2, mRNA [NM_025439]	66241	NM_025439
A_51_P360880	6.38979	2.67577	1391.42	2564.68	301.063	297.991	2.29991	3.05163	0	0	Zfp266	Mus musculus zinc finger protein 266 (Zfp266), transcript variant 1, mRNA [NM_001082485]	77519	NM_001082485
A_51_P361426	3.06046	1.61375	9838.7	17213.3	4368.14	4912.95	1.33042	1.89709	0	0	Arl8b	Mus musculus ADP-ribosylation factor-like 8B (Arl8b), mRNA [NM_026011]	67166	NM_026011
A_51_P361492	3.07761	1.62181	1524.71	2687.39	722.947	574.614	1.12901	2.11461	0	0	Pou2f1	Mus musculus POU domain, class 2, transcription factor 1 (Pou2f1), transcript variant 4, mRNA [NM_198934]	18986	NM_198934
A_51_P361788	1.67452	0.743751	24081.3	25209.8	20183.4	17494.2	0.737253	0.750248	0	0	Vapa	Mus musculus vesicle-associated membrane protein, associated protein A (Vapa), mRNA [NM_013933]	30960	NM_013933
A_51_P362089	2.65613	1.40933	1822.18	1761.08	642.716	674.734	1.5514	1.26725	0	0	Lrrc3b	Mus musculus leucine rich repeat containing 3B (Lrrc3b), mRNA [NM_146052]	218763	NM_146052
A_51_P363630	4.07454	2.02664	25829.3	27232.5	8185.15	7232.85	1.98202	2.07126	0	0	Snrpe	Mus musculus small nuclear ribonucleoprotein E (Snrpe), mRNA [NM_009227]	20643	NM_009227
A_51_P363905	2.7995	1.48517	1930.18	1585.38	648.939	578.788	1.6254	1.34494	0	0	Slc25a23	Mus musculus solute carrier family 25 (mitochondrial carrier; phosphate carrier), member 23 (Slc25a23), nuclear gene encoding mitochondrial protein, mRNA [NM_025877]	66972	NM_025877
A_51_P365656	4.01385	2.00499	4515.18	3953.83	1078.66	993.262	2.13498	1.87499	0	0	Tmem101	Mus musculus transmembrane protein 101 (Tmem101), mRNA [NM_029649]	76547	NM_029649
A_51_P365859	2.48477	1.31311	4538.13	7247.07	2584.74	1999.65	0.870024	1.75621	0	0	Ankrd43	Mus musculus ankyrin repeat domain 43 (Ankrd43), mRNA [NM_183173]	237761	NM_183173
A_51_P365964	1.89399	0.921429	5960.61	6110.32	3263.69	3049.67	0.942702	0.900156	0	0	Tor1a	Mus musculus torsin family 1, member A (torsin A) (Tor1a), mRNA [NM_144884]	30931	NM_144884
A_51_P365980	2.10408	1.07319	3874.54	4186.02	2005.21	1720.78	1.00789	1.13849	0	0	2310022B05Rik	Mus musculus RIKEN cDNA 2310022B05 gene (2310022B05Rik), mRNA [NM_175149]	69551	NM_175149
A_51_P366207	2.00269	1.00194	4139.49	6841.95	2423.49	2843.05	0.829452	1.17443	0	0	Nap1l2	Mus musculus nucleosome assembly protein 1-like 2 (Nap1l2), mRNA [NM_008671]	17954	NM_008671
A_51_P367060	2.87874	1.52544	4606.78	8465.93	2205.98	2119.4	1.11977	1.9311	0	0	Ifrd1	Mus musculus interferon-related developmental regulator 1 (Ifrd1), mRNA [NM_013562]	15982	NM_013562
A_51_P367866	2.20504	1.14081	23068	24165.9	13563.1	12874.7	1.1661	1.11551	0	0	Egr1	Mus musculus early growth response 1 (Egr1), mRNA [NM_007913]	13653	NM_007913
A_51_P368313	1.57276	0.653294	790.886	1387.54	614.669	699.375	0.43191	0.874679	0	0	Vip	Mus musculus vasoactive intestinal polypeptide (Vip), mRNA [NM_011702]	22353	NM_011702
A_51_P369862	2.84519	1.50852	10387.9	14441.9	4615.88	4607.37	1.33148	1.68557	0	0	Nceh1	Mus musculus arylacetamide deacetylase-like 1 (Nceh1), mRNA [NM_178772]	320024	NM_178772
A_51_P370252	2.22677	1.15495	2725.28	2729.22	1245.82	1123.13	1.16157	1.14834	0	0	Capn10	Mus musculus calpain 10 (Capn10), mRNA [NM_011796]	23830	NM_011796
A_51_P370286	1.67794	0.746692	8397.98	9083.45	5046.45	5859.31	0.870779	0.622605	0	0	Med24	Mus musculus mediator complex subunit 24 (Med24), mRNA [NM_011869]	23989	NM_011869
A_51_P370350	3.18046	1.66923	5914.46	4877.96	1888.57	1429.8	1.70368	1.63479	0	0	Galnt2	Mus musculus UDP-N-acetyl-alpha-D-galactosamine:polypeptide N-acetylgalactosaminyltransferase 2 (Galnt2), mRNA [NM_139272]	108148	NM_139272
A_51_P370510	2.34018	1.22662	1829.84	2091.66	783.507	848.462	1.26724	1.186	0	0	BC022687	Mus musculus cDNA sequence BC022687 (BC022687), mRNA [NM_145450]	217887	NM_145450
A_51_P371152	5.86334	2.55172	5325.68	7340.54	1093.95	1028.12	2.33723	2.76622	0	0	Sos2	Mus musculus son of sevenless homolog 2 (Drosophila) (Sos2), mRNA [NM_001135559]	20663	NM_001135559
A_51_P371882	1.80998	0.855973	6109.72	5032.3	2501.26	3643.3	1.36444	0.347508	0	0	Ccdc71	Mus musculus coiled-coil domain containing 71 (Ccdc71), mRNA [NM_133744]	72454	NM_133744
A_51_P374772	1.59749	0.675806	2173.32	2552.35	1335.37	1466.85	0.718553	0.633059	0	0	Arfgef1	Mus musculus ADP-ribosylation factor guanine nucleotide-exchange factor 1(brefeldin A-inhibited) (Arfgef1), mRNA [NM_001102430]	211673	NM_001102430
A_51_P375078	2.92171	1.54682	1542.19	1918.59	579.702	578.883	1.47663	1.617	0	0	Lmbrd2	Mus musculus LMBR1 domain containing 2 (Lmbrd2), mRNA [NM_177178]	320506	NM_177178
A_51_P375201	3.18057	1.66928	2586.95	2799.67	856.749	795.086	1.63669	1.70188	0	0	Plk3	Mus musculus polo-like kinase 3 (Drosophila) (Plk3), mRNA [NM_013807]	12795	NM_013807
A_51_P375406	3.48146	1.79969	15827.1	18606	5585.07	5587.02	1.75739	1.84199	0	0	Rprd1a	Mus musculus regulation of nuclear pre-mRNA domain containing 1A (Rprd1a), mRNA [NM_144861]	225283	NM_144861
A_51_P377390	5.80995	2.53853	1010.42	823.169	160.957	174.222	2.77855	2.2985	0	0	Ndst2	Mus musculus N-deacetylase/N-sulfotransferase (heparan glucosaminyl) 2 (Ndst2), mRNA [NM_010811]	17423	NM_010811
A_51_P377508	8.76615	3.13194	1200.21	1345.71	116.235	200.873	3.51488	2.74901	0	0	Srebf2	Mus musculus sterol regulatory element binding factor 2 (Srebf2), mRNA [NM_033218]	20788	NM_033218
A_51_P379710	5.34855	2.41915	23033.4	28200.8	6170.04	4897.36	2.18358	2.65472	0	0	Rpn1	Mus musculus ribophorin I (Rpn1), mRNA [NM_133933]	103963	NM_133933
A_51_P380178	2.59642	1.37652	4135	3355.23	1498.6	1296.93	1.51298	1.24006	0	0	Id3	Mus musculus inhibitor of DNA binding 3 (Id3), mRNA [NM_008321]	15903	NM_008321
A_51_P380750	3.7385	1.90246	5130.21	4428.47	1486.53	1041.95	1.82819	1.97672	0	0	Cbfa2t3	Mus musculus core-binding factor, runt domain, alpha subunit 2, translocated to, 3 (human) (Cbfa2t3), transcript variant 1, mRNA [NM_009824]	12398	NM_009824
A_51_P381321	2.23365	1.1594	23096	24569	13750.4	12637.9	1.14975	1.16906	0	0	Ddx17	Mus musculus DEAD (Asp-Glu-Ala-Asp) box polypeptide 17 (Ddx17), transcript variant 1, mRNA [NM_199080]	67040	NM_199080
A_51_P382253	2.13995	1.09758	1755.59	2125.85	813.806	949.874	1.15612	1.03904	0	0	Rnf2	Mus musculus ring finger protein 2 (Rnf2), mRNA [NM_011277]	19821	NM_011277
A_51_P382484	1.60502	0.682587	1311.56	1361.81	962.315	682.861	0.480865	0.884309	0	0	Itgav	Mus musculus integrin alpha V (Itgav), mRNA [NM_008402]	16410	NM_008402
A_51_P382928	1.62828	0.703348	1006.37	1358.52	648.499	764.957	0.694685	0.712011	0	0	Cstf3	Mus musculus cleavage stimulation factor, 3' pre-RNA, subunit 3 (Cstf3), transcript variant 1, mRNA [NM_145529]	228410	NM_145529
A_51_P383194	3.69445	1.88536	1497.22	1696.68	399.994	462.522	1.98333	1.78739	0	0	Pde9a	Mus musculus phosphodiesterase 9A (Pde9a), transcript variant 1, mRNA [NM_008804]	18585	NM_008804
A_51_P384091	1.87781	0.909049	10894.3	9334.47	5816.77	5553.64	1.07803	0.740066	0	0	Rad21	Mus musculus RAD21 homolog (S. pombe) (Rad21), mRNA [NM_009009]	19357	NM_009009
A_51_P384148	4.99811	2.32138	1437.32	1686.6	350.152	286.554	2.12768	2.51509	0	0	Ryk	Mus musculus receptor-like tyrosine kinase (Ryk), transcript variant 1, mRNA [NM_013649]	20187	NM_013649
A_51_P384754	1.585	0.664486	2002.65	2564.3	1377.22	1348.64	0.55818	0.770792	0	0	Ldb1	Mus musculus LIM domain binding 1 (Ldb1), transcript variant 3, mRNA [NM_010697]	16825	NM_010697
A_51_P385598	5.08356	2.34584	3150.4	4419.17	756.362	696.548	2.12315	2.56853	0	0	Slc37a4	Mus musculus solute carrier family 37 (glucose-6-phosphate transporter), member 4 (Slc37a4), mRNA [NM_008063]	14385	NM_008063
A_51_P386389	2.38981	1.2569	1996.94	2245.58	857.021	861.212	1.25484	1.25896	0	0	Actr6	Mus musculus ARP6 actin-related protein 6 homolog (yeast) (Actr6), mRNA [NM_025914]	67019	NM_025914
A_51_P387235	1.74887	0.806427	1044.5	1166.04	617.383	631.691	0.821062	0.791792	0	0	Nampt	Mus musculus nicotinamide phosphoribosyltransferase (Nampt), mRNA [NM_021524]	59027	NM_021524
A_51_P387302	1.68119	0.749482	1177.75	1634.47	847.692	765.025	0.526898	0.972065	0	0	Zmym2	Mus musculus zinc finger, MYM-type 2 (Zmym2), mRNA [NM_029498]	76007	NM_029498
A_51_P387379	4.59365	2.19964	6899.97	12351.5	1930.59	2222.22	1.93072	2.46856	0	0	Tshz3	Mus musculus teashirt zinc finger family member 3 (Tshz3), mRNA [NM_172298]	243931	NM_172298
A_51_P387845	2.47922	1.30989	1282.39	1030.46	520.922	424.65	1.38191	1.23787	0	0	Fam120a	Mus musculus family with sequence similarity 120, member A (Fam120a), mRNA [NM_001033268]	218236	NM_001033268
A_51_P388002	1.8143	0.859416	4301.23	4802.69	2555.63	2326.7	0.814581	0.90425	0	0	Snrpb2	Mus musculus U2 small nuclear ribonucleoprotein B (Snrpb2), mRNA [NM_021335]	20639	NM_021335
A_51_P388374	2.02085	1.01496	3412.53	4244.41	1720.44	1913.47	1.02937	1.00055	0	0	Ppil4	Mus musculus peptidylprolyl isomerase (cyclophilin)-like 4 (Ppil4), mRNA [NM_026141]	67418	NM_026141
A_51_P388478	7.53918	2.91441	10598.8	9438.72	1608.13	1184.26	2.85384	2.97498	0	0	Efnb1	Mus musculus ephrin B1 (Efnb1), mRNA [NM_010110]	13641	NM_010110
A_51_P389664	1.69154	0.758337	1732.54	1911.61	1038.38	1037.41	0.769814	0.746861	0	0	Scrt2	Mus musculus scratch homolog 2, zinc finger protein (Drosophila) (Scrt2), mRNA [NM_001160410]	545474	NM_001160410
A_51_P389714	3.16772	1.66344	2966.25	3915.51	940.182	1157.52	1.69904	1.62785	0	0	Phlpp2	Mus musculus PH domain and leucine rich repeat protein phosphatase 2 (Phlpp2), mRNA [NM_001122594]	244650	NM_001122594
A_51_P389988	7.95101	2.99114	1711.4	1638.02	277.757	172.704	2.72803	3.25425	0	0	Slc40a1	Mus musculus solute carrier family 40 (iron-regulated transporter), member 1 (Slc40a1), mRNA [NM_016917]	53945	NM_016917
A_51_P390377	1.76515	0.819794	1157.24	1306.61	624.154	756.29	0.960065	0.679523	0	0	Rcor3	Mus musculus REST corepressor 3 (Rcor3), mRNA [NM_144814]	214742	NM_144814
A_51_P391367	10.7192	3.42212	697.218	1072.27	97.491	79.5962	2.99108	3.85316	0	0	Tcfap4	Mus musculus transcription factor AP4 (Tcfap4), mRNA [NM_031182]	83383	NM_031182
A_51_P391380	2.01505	1.01081	1448.2	1923.59	848.142	765.793	0.814894	1.20673	0	0	Fam63b	Mus musculus family with sequence similarity 63, member B (Fam63b), mRNA [NM_172772]	235461	NM_172772
A_51_P391445	11.3054	3.49894	9077.99	9782.36	989.465	768.955	3.32787	3.67	0	0	Ifngr1	Mus musculus interferon gamma receptor 1 (Ifngr1), mRNA [NM_010511]	15979	NM_010511
A_51_P391764	1.76874	0.822723	29612.8	41175.1	27363.6	24767	0.640791	1.00466	0	0	Cbx6	Mus musculus chromobox homolog 6 (Cbx6), mRNA [NM_028763]	494448	NM_028763
A_51_P392090	3.17119	1.66502	1940.5	2310.38	642.286	664.731	1.64698	1.68307	0	0	Tmem19	Mus musculus transmembrane protein 19 (Tmem19), mRNA [NM_133683]	67226	NM_133683
A_51_P392303	3.67714	1.87858	7378.3	11762.4	2657.7	2599.75	1.57586	2.18131	0	0	Lrrn3	Mus musculus leucine rich repeat protein 3, neuronal (Lrrn3), mRNA [NM_010733]	16981	NM_010733
A_51_P393305	1.62633	0.701623	1121.43	938.99	625.979	631.624	0.905664	0.497581	0	0	Sidt1	Mus musculus SID1 transmembrane family, member 1 (Sidt1), transcript variant 2, mRNA [NM_198034]	320007	NM_198034
A_51_P394190	2.17677	1.12219	39642.4	60138.7	28073.6	30542.8	1.02783	1.21655	0	0	Lmo4	Mus musculus LIM domain only 4 (Lmo4), transcript variant 1, mRNA [NM_010723]	16911	NM_010723
A_51_P394394	3.4565	1.78931	8023.78	9613.58	2830.31	2406.82	1.61842	1.96021	0	0	Tspan2	Mus musculus tetraspanin 2 (Tspan2), mRNA [NM_027533]	70747	NM_027533
A_51_P394676	2.09025	1.06368	19320.8	18255.8	10649.4	11067.7	1.22587	0.901483	0	0	Mef2d	myocyte enhancer factor 2D [Source:MGI Symbol;Acc:MGI:99533] [ENSMUST00000001455]	17261	BC040217
A_51_P394728	4.79082	2.26027	3720.01	3903.99	747.349	834.359	2.40191	2.11863	0	0	Kti12	Mus musculus KTI12 homolog, chromatin associated (S. cerevisiae) (Kti12), mRNA [NM_029571]	100087	NM_029571
A_51_P394788	6.24714	2.6432	16018.5	14254.9	3135.84	2245.86	2.60529	2.6811	0	0	Actn4	Mus musculus actinin alpha 4 (Actn4), mRNA [NM_021895]	60595	NM_021895
A_51_P394833	4.28903	2.10065	14068.7	9758.89	4875.7	1749.57	1.76201	2.43929	0	0	Tshz1	Mus musculus teashirt zinc finger family member 1 (Tshz1), mRNA [NM_001081300]	110796	NM_001081300
A_51_P394997	2.04808	1.03428	6912.34	14396.9	5025.15	5299.48	0.583803	1.48475	0	0	Neurod6	Mus musculus neurogenic differentiation 6 (Neurod6), mRNA [NM_009717]	11922	NM_009717
A_51_P395111	4.03355	2.01205	14277.8	13179.6	3718.73	3726.77	2.17557	1.84853	0	0	Nme3	Mus musculus non-metastatic cells 3, protein expressed in (Nme3), mRNA [NM_019730]	79059	NM_019730
A_51_P395293	1.56233	0.643703	3901.58	3408.64	2317.15	2202.59	0.804781	0.482625	0	0	Ccz1	Mus musculus CCZ1 vacuolar protein trafficking and biogenesis associated homolog (S. cerevisiae) (Ccz1), mRNA [NM_177682]	231874	NM_177682
A_51_P396752	2.96838	1.56968	35931.9	35115	16500.7	13604.3	1.56697	1.57238	0	0	Arl2bp	Mus musculus ADP-ribosylation factor-like 2 binding protein (Arl2bp), transcript variant 1, mRNA [NM_024191]	107566	NM_024191
A_51_P396883	2.37647	1.24882	1846.37	2196.16	876.076	766.589	1.10665	1.39099	0	0	Gabrg1	Mus musculus gamma-aminobutyric acid (GABA) A receptor, subunit gamma 1 (Gabrg1), mRNA [NM_010252]	14405	NM_010252
A_51_P397564	2.52781	1.33789	3171.15	2434.31	1048.2	1083.89	1.64793	1.02785	0	0	Snrnp40	Mus musculus small nuclear ribonucleoprotein 40 (U5) (Snrnp40), mRNA [NM_025645]	66585	NM_025645
A_51_P398164	7.33892	2.87557	14021.6	30257.6	2890.12	3411.41	2.48268	3.26846	0	0	Klhl2	Mus musculus kelch-like 2, Mayven (Drosophila) (Klhl2), mRNA [NM_178633]	77113	NM_178633
A_51_P398191	1.71319	0.776689	1846.47	2028.9	1195.19	989.59	0.648025	0.905353	0	0	Auts2	Mus musculus autism susceptibility candidate 2 (Auts2), mRNA [NM_177047]	319974	NM_177047
A_51_P398406	1.74643	0.804411	9396.64	8658.98	5165.3	5654.38	1.02124	0.587584	0	0	Kctd13	Mus musculus potassium channel tetramerisation domain containing 13 (Kctd13), mRNA [NM_172747]	233877	NM_172747
A_51_P398467	2.13357	1.09327	2923.38	4686.4	1797.26	1547.46	0.729781	1.45676	0	0	Bsdc1	Mus musculus BSD domain containing 1 (Bsdc1), mRNA [NM_133889]	100383	NM_133889
A_51_P398887	6.12913	2.61568	2435.73	3004.28	423.301	459.321	2.60155	2.62981	0	0	Ctns	Mus musculus cystinosis, nephropathic (Ctns), mRNA [NM_031251]	83429	NM_031251
A_51_P399071	9.14207	3.19252	4363.68	6781.7	635.626	568.975	2.86405	3.52099	0	0	Anp32a	Mus musculus acidic (leucine-rich) nuclear phosphoprotein 32 family, member A (Anp32a), mRNA [NM_009672]	11737	NM_009672
A_51_P399625	2.18197	1.12563	11923.3	14543.4	6613.35	6579.92	1.04643	1.20484	0	0	Cnih	Mus musculus cornichon homolog (Drosophila) (Cnih), mRNA [NM_009919]	12793	NM_009919
A_51_P399853	4.65946	2.22016	1526.74	1760.32	386.902	325.365	2.06235	2.37797	0	0	Zfp704	Mus musculus zinc finger protein 704 (Zfp704), mRNA [NM_133218]	170753	NM_133218
A_51_P400375	9.98672	3.32001	55038.8	64309.6	7000.21	6633.47	3.25045	3.38958	0	0	0610007P14Rik	Mus musculus RIKEN cDNA 0610007P14 gene (0610007P14Rik), mRNA [NM_021446]	58520	NM_021446
A_51_P400585	4.08141	2.02907	5935.97	6232.23	1426.77	1490.78	2.10974	1.94839	0	0	Api5	Mus musculus apoptosis inhibitor 5 (Api5), mRNA [NM_007466]	11800	NM_007466
A_51_P401964	2.75999	1.46466	2301.38	2727.42	1065.22	732.418	1.14421	1.78511	0	0	Aph1a	Mus musculus anterior pharynx defective 1a homolog (C. elegans) (Aph1a), transcript variant 1, mRNA [NM_146104]	226548	NM_146104
A_51_P402994	3.48191	1.79988	4278.09	6829.76	1514.44	1540.88	1.55289	2.04687	0	0	Ddx3y	Mus musculus DEAD (Asp-Glu-Ala-Asp) box polypeptide 3, Y-linked (Ddx3y), mRNA [NM_012008]	26900	NM_012008
A_51_P403536	10.6488	3.41262	21103.4	14989.2	1771.4	1878.42	3.81227	3.01298	0	0	Ltbp4	Mus musculus latent transforming growth factor beta binding protein 4 (Ltbp4), transcript variant 1, mRNA [NM_175641]	108075	NM_175641
A_51_P403636	6.45002	2.6893	1837.56	4590.65	508.985	402.548	1.92216	3.45645	0	0	Smad7	Mus musculus MAD homolog 7 (Drosophila) (Smad7), mRNA [NM_001042660]	17131	NM_001042660
A_51_P404825	2.37851	1.25006	3722.89	2664.08	1366.88	1206.12	1.49882	1.0013	0	0	Ccdc58	Mus musculus coiled-coil domain containing 58 (Ccdc58), transcript variant 1, mRNA [NM_198645]	381045	NM_198645
A_51_P405167	2.74579	1.45722	1225.95	1200.81	523.238	381.478	1.3086	1.60584	0	0	Maf	Mus musculus avian musculoaponeurotic fibrosarcoma (v-maf) AS42 oncogene homolog (Maf), mRNA [NM_001025577]	17132	NM_001025577
A_51_P405423	1.76034	0.815854	1661.99	1633.87	818.434	1004.96	1.06485	0.566857	0	0	Smcr8	Mus musculus Smith-Magenis syndrome chromosome region, candidate 8 homolog (human) (Smcr8), transcript variant 1, mRNA [NM_001085440]	237782	NM_001085440
A_51_P405606	4.2644	2.09234	22930.4	29648	7052.97	7398.64	2.00762	2.17706	0	0	Ndrg1	Mus musculus N-myc downstream regulated gene 1 (Ndrg1), mRNA [NM_008681]	17988	NM_008681
A_51_P406365	2.17257	1.1194	8276.62	9134.54	4045.56	4284.73	1.1691	1.0697	0	0	Maf1	Mus musculus MAF1 homolog (S. cerevisiae) (Maf1), transcript variant 2, mRNA [NM_026859]	68877	NM_026859
A_51_P406429	2.29657	1.19948	618.888	1002.75	333.454	374.099	1.00292	1.39604	0	0	Pdk1	Mus musculus pyruvate dehydrogenase kinase, isoenzyme 1 (Pdk1), nuclear gene encoding mitochondrial protein, mRNA [NM_172665]	228026	NM_172665
A_51_P407248	7.78238	2.96021	1355.73	1120.5	194.207	147.39	2.9352	2.98523	0	0	Antxr1	Mus musculus anthrax toxin receptor 1 (Antxr1), mRNA [NM_054041]	69538	NM_054041
A_51_P407690	2.79664	1.4837	5960.88	6186.48	2016.93	2241.86	1.6222	1.34519	0	0	3110056O03Rik	Mus musculus RIKEN cDNA 3110056O03 gene (3110056O03Rik), mRNA [NM_175195]	73218	NM_175195
A_51_P409452	2.19116	1.1317	7245.84	6222.19	3319.65	2838.99	1.23922	1.02417	0	0	Cldn11	Mus musculus claudin 11 (Cldn11), mRNA [NM_008770]	18417	NM_008770
A_51_P410744	2.51214	1.32892	1269.73	1776.04	530.686	656.735	1.33745	1.32039	0	0	Dgke	Mus musculus diacylglycerol kinase, epsilon (Dgke), mRNA [NM_019505]	56077	NM_019505
A_51_P411019	2.49824	1.32091	11387.3	11578.9	5476.7	4398.92	1.2295	1.41233	0	0	Tmem127	Mus musculus transmembrane protein 127 (Tmem127), mRNA [NM_175145]	69470	NM_175145
A_51_P411264	2.0099	1.00712	966.071	1060.54	509.583	500.977	0.992976	1.02127	0	0	Txndc16	Mus musculus thioredoxin domain containing 16 (Txndc16), mRNA [NM_172597]	70561	NM_172597
A_51_P411271	1.52209	0.606053	1025.42	860.247	662.773	572.279	0.689202	0.522903	0	0	Nfe2l2	Mus musculus nuclear factor, erythroid derived 2, like 2 (Nfe2l2), mRNA [NM_010902]	18024	NM_010902
A_51_P411770	1.75709	0.813187	4406.61	4110.17	2578.94	2132.15	0.836695	0.789679	0	0	Nip7	Mus musculus nuclear import 7 homolog (S. cerevisiae) (Nip7), transcript variant 1, mRNA [NM_025391]	66164	NM_025391
A_51_P412835	1.6912	0.758048	7035.51	6159.55	4276.86	3621.7	0.848388	0.667707	0	0	Daxx	Mus musculus Fas death domain-associated protein (Daxx), transcript variant 2, mRNA [NM_007829]	13163	NM_007829
A_51_P412966	6.01219	2.58789	3503.27	3853.5	630.967	584.362	2.5523	2.62348	0	0	Lrrn1	Mus musculus leucine rich repeat protein 1, neuronal (Lrrn1), mRNA [NM_008516]	16979	NM_008516
A_51_P413111	1.92137	0.942136	7324.14	8455.31	4607.91	3876.05	0.79763	1.08664	0	0	Ppm1l	protein phosphatase 1 (formerly 2C)-like [Source:MGI Symbol;Acc:MGI:2139740] [ENSMUST00000029355]	242083	AK147389
A_51_P413461	1.78939	0.83947	2757.67	3232.83	1582.57	1627.26	0.835403	0.843536	0	0	Parg	Mus musculus poly (ADP-ribose) glycohydrolase (Parg), mRNA [NM_011960]	26430	NM_011960
A_51_P413545	1.6172	0.693499	1399.08	1946.23	977.818	994.438	0.548728	0.83827	0	0	Txndc11	Mus musculus thioredoxin domain containing 11 (Txndc11), transcript variant 1, mRNA [NM_029582]	106200	NM_029582
A_51_P413916	1.93179	0.949935	2075.83	2581.42	1160.04	1141.72	0.865431	1.03444	0	0	Pgrmc2	Mus musculus progesterone receptor membrane component 2 (Pgrmc2), mRNA [NM_027558]	70804	NM_027558
A_51_P414448	1.54182	0.624633	1138.73	935.632	692.966	642.754	0.78355	0.465716	0	0	Naa15	Mus musculus N(alpha)-acetyltransferase 15, NatA auxiliary subunit (Naa15), mRNA [NM_053089]	74838	NM_053089
A_51_P415220	1.72642	0.787782	2934.59	4741.33	2081.44	2077.6	0.532315	1.04325	0	0	Zmat3	Mus musculus zinc finger matrin type 3 (Zmat3), mRNA [NM_009517]	22401	NM_009517
A_51_P415475	2.84308	1.50746	1648.74	2604.86	695.807	729.481	1.29583	1.71909	0	0	Dok4	Mus musculus docking protein 4 (Dok4), mRNA [NM_053246]	114255	NM_053246
A_51_P415519	31.0906	4.9584	3839.57	5760.92	151.111	174.261	4.8241	5.09271	0	0	Tmem39a	Mus musculus transmembrane protein 39a (Tmem39a), transcript variant 1, mRNA [NM_026407]	67846	NM_026407
A_51_P415809	5.88086	2.55603	3538.37	5748.4	785.517	742.768	2.24247	2.86958	0	0	Tusc1	Mus musculus tumor suppressor candidate 1 (Tusc1), mRNA [NM_026954]	69136	NM_026954
A_51_P416137	5.03139	2.33096	1176.17	1727.52	266.252	315.218	2.26403	2.39788	0	0	Slc31a2	Mus musculus solute carrier family 31, member 2 (Slc31a2), mRNA [NM_025286]	20530	NM_025286
A_51_P416419	2.31929	1.21368	7188.19	8153.85	3420.32	3335.46	1.18797	1.2394	0	0	Calr	Mus musculus calreticulin (Calr), mRNA [NM_007591]	12317	NM_007591
A_51_P416556	3.54643	1.82637	6965.91	7718.44	2057.73	2087.4	1.85717	1.79557	0	0	Ssr3	Mus musculus signal sequence receptor, gamma (Ssr3), mRNA [NM_026155]	67437	NM_026155
A_51_P416689	3.11454	1.63902	1183.53	1584.7	390.582	493.207	1.68867	1.58937	0	0	Ext1	Mus musculus exostoses (multiple) 1 (Ext1), mRNA [NM_010162]	14042	NM_010162
A_51_P417701	8.16178	3.02888	817.632	1319.98	129.869	141.176	2.78996	3.26781	0	0	Apaf1	Mus musculus apoptotic peptidase activating factor 1 (Apaf1), transcript variant 1, mRNA [NM_001042558]	11783	NM_001042558
A_51_P418016	3.44235	1.78339	684.032	1556.45	305.72	307.888	1.27423	2.29256	0	0	Ccnj	Mus musculus cyclin J (Ccnj), mRNA [NM_172839]	240665	NM_172839
A_51_P418168	5.27623	2.39951	1993.22	2606.43	398.861	464.148	2.39831	2.4007	0	0	Manf	Mus musculus mesencephalic astrocyte-derived neurotrophic factor (Manf), mRNA [NM_029103]	74840	NM_029103
A_51_P419117	2.4078	1.26771	37539	51219.4	26031.3	22707.5	1.06488	1.47055	0	0	Rab15	Mus musculus RAB15, member RAS oncogene family (Rab15), mRNA [NM_134050]	104886	NM_134050
A_51_P419571	3.32862	1.73493	2451.13	1794.58	726.837	529.833	1.81206	1.65779	0	0	Polr2d	Mus musculus polymerase (RNA) II (DNA directed) polypeptide D (Polr2d), transcript variant 2, mRNA [NM_027101]	69241	NM_027101
A_51_P419971	2.59868	1.37778	11852.5	12450.7	4980.41	5064.84	1.43391	1.32165	0	0	Tmem106b	Mus musculus transmembrane protein 106B (Tmem106b), mRNA [NM_027992]	71900	NM_027992
A_51_P421958	2.07264	1.05147	6247.63	6367.99	2982.65	3067.91	1.15584	0.947101	0	0	Sgms1	Mus musculus sphingomyelin synthase 1 (Sgms1), transcript variant 2, mRNA [NM_144792]	208449	NM_144792
A_51_P422629	1.81584	0.86064	2691.97	2748.16	1440.95	1425.37	0.92697	0.794311	0	0	Tbpl1	Mus musculus TATA box binding protein-like 1 (Tbpl1), mRNA [NM_011603]	237336	NM_011603
A_51_P423008	2.43778	1.28557	1562.79	2275.12	809.464	703.765	0.999662	1.57147	0	0	Klhl7	Mus musculus kelch-like 7 (Drosophila) (Klhl7), transcript variant 1, mRNA [NM_026448]	52323	NM_026448
A_51_P423709	2.29254	1.19695	2760.79	4208.99	1441.3	1424.13	0.96868	1.42522	0	0	Fam84a	Mus musculus family with sequence similarity 84, member A (Fam84a), mRNA [NM_029007]	105005	NM_029007
A_51_P423976	4.06659	2.02382	1640.18	2242.7	435.627	499.269	1.98029	2.06735	0	0	Crem	Mus musculus cAMP responsive element modulator (Crem), transcript variant 3, mRNA [NM_013498]	12916	NM_013498
A_51_P424232	2.39256	1.25856	5000.39	5012.19	2229.96	1837.48	1.21153	1.30558	0	0	Mecp2	Mus musculus methyl CpG binding protein 2 (Mecp2), transcript variant 2, mRNA [NM_010788]	17257	NM_010788
A_51_P424256	2.33361	1.22256	13299.5	8944.45	5752.34	4314.47	1.42018	1.02494	0	0	Gm6211	Mus musculus 16 days embryo head cDNA, RIKEN full-length enriched library, clone:C130062I06 product:Similar to fibrillarin, full insert sequence. [AK048462]	621312	AK048462
A_51_P424471	1.77447	0.827391	1824.48	2619.45	1234.48	1132.86	0.582919	1.07186	0	0	Cnih3	Mus musculus cornichon homolog 3 (Drosophila) (Cnih3), transcript variant 1, mRNA [NM_028408]	72978	NM_028408
A_51_P424499	2.24346	1.16572	9959.26	13578.8	5960.75	5190.19	0.904607	1.42684	0	0	Txn1	Mus musculus thioredoxin 1 (Txn1), mRNA [NM_011660]	22166	NM_011660
A_51_P424518	4.69057	2.22976	770.417	1215.38	226.886	206.437	1.89593	2.5636	0	0	Nin	Mus musculus ninein (Nin), transcript variant 1, mRNA [NM_001081453]	18080	NM_001081453
A_51_P424781	1.85766	0.893489	6221.32	4845.7	3217.41	2645.32	1.0447	0.742278	0	0	0610009D07Rik	Mus musculus RIKEN cDNA 0610009D07 gene (0610009D07Rik), mRNA [NM_025323]	66055	NM_025323
A_51_P425833	2.21673	1.14843	2899.17	2949.63	1361.22	1191.07	1.11983	1.17703	0	0	Lztfl1	Mus musculus leucine zipper transcription factor-like 1 (Lztfl1), mRNA [NM_033322]	93730	NM_033322
A_51_P425962	2.88522	1.52868	23815.1	29894.7	11298.5	11422	1.45068	1.60668	0	0	Khdrbs3	Mus musculus KH domain containing, RNA binding, signal transduction associated 3 (Khdrbs3), mRNA [NM_010158]	13992	NM_010158
A_51_P426458	1.60949	0.686603	5116.47	5972.8	3381.53	3386.71	0.658196	0.715011	0	0	Ube2d2	Mus musculus ubiquitin-conjugating enzyme E2D 2 (Ube2d2), mRNA [NM_019912]	56550	NM_019912
A_51_P427603	2.19992	1.13745	1023.08	1172.51	532.462	466.452	1.01357	1.26133	0	0	BC018242	Mus musculus cDNA sequence BC018242 (BC018242), mRNA [NM_144935]	235044	NM_144935
A_51_P428134	7.40691	2.88887	1108.49	1206.67	168.768	161.956	2.84843	2.92932	0	0	Lrig3	Mus musculus leucine-rich repeats and immunoglobulin-like domains 3 (Lrig3), mRNA [NM_177152]	320398	NM_177152
A_51_P428505	3.22964	1.69137	15442.2	13601.6	5029.06	4918.2	1.87365	1.5091	0	0	Krtcap2	Mus musculus keratinocyte associated protein 2 (Krtcap2), mRNA [NM_025327]	66059	NM_025327
A_51_P428754	2.53173	1.34012	5654.94	5004.21	2226.65	1867.31	1.39838	1.28186	0	0	Grik5	Mus musculus glutamate receptor, ionotropic, kainate 5 (gamma 2) (Grik5), mRNA [NM_008168]	14809	NM_008168
A_51_P429682	5.44052	2.44374	15431.7	10414.1	2970.18	2111.14	2.61341	2.27407	0	0	Ebp	Mus musculus phenylalkylamine Ca2+ antagonist (emopamil) binding protein (Ebp), mRNA [NM_007898]	13595	NM_007898
A_51_P430900	4.23584	2.08265	7218.73	9332.35	2006.72	1944.85	1.94691	2.21838	0	0	Dusp1	Mus musculus dual specificity phosphatase 1 (Dusp1), mRNA [NM_013642]	19252	NM_013642
A_51_P431046	1.56204	0.643427	3359.51	5045.61	2626.82	2492.53	0.402984	0.88387	0	0	St8sia3	Mus musculus ST8 alpha-N-acetyl-neuraminide alpha-2,8-sialyltransferase 3 (St8sia3), mRNA [NM_009182]	20451	NM_009182
A_51_P431316	2.71571	1.44133	1459.81	2333.61	646.798	685.043	1.23099	1.65168	0	0	Ube2w	Mus musculus ubiquitin-conjugating enzyme E2W (putative) (Ube2w), mRNA [NM_025773]	66799	NM_025773
A_51_P431894	6.88194	2.78282	1125.25	2117.36	209.341	256.29	2.55608	3.00955	0	0	Radil	Mus musculus Ras association and DIL domains (Radil), mRNA [NM_178702]	231858	NM_178702
A_51_P431967	2.80042	1.48564	486.128	1303.95	307.426	277.819	0.772022	2.19926	0	0	Gfod1	Mus musculus glucose-fructose oxidoreductase domain containing 1 (Gfod1), mRNA [NM_001033399]	328232	NM_001033399
A_51_P431996	3.37198	1.7536	1577.02	2829.19	611.722	618.659	1.42782	2.07937	0	0	Zfp367	Mus musculus zinc finger protein 367 (Zfp367), mRNA [NM_175494]	238673	NM_175494
A_51_P433769	2.63146	1.39586	7429.72	11191.8	3598.64	3637.32	1.15757	1.63415	0	0	Sgtb	Mus musculus small glutamine-rich tetratricopeptide repeat (TPR)-containing, beta (Sgtb), mRNA [NM_144838]	218544	NM_144838
A_51_P434426	1.80433	0.851462	858.533	1007.44	551.963	487.007	0.712389	0.990535	0	0	Rwdd4a	Mus musculus RWD domain containing 4A (Rwdd4a), mRNA [NM_203507]	192174	NM_203507
A_51_P434697	1.53935	0.622321	12615.5	16242.5	10753.5	10890.1	0.517597	0.727045	0	0	Ube2e2	Mus musculus ubiquitin-conjugating enzyme E2E 2 (UBC4/5 homolog, yeast) (Ube2e2), mRNA [NM_144839]	218793	NM_144839
A_51_P435339	2.57629	1.36529	1586.75	1404.29	575.123	569.738	1.53501	1.19558	0	0	Epor	Mus musculus erythropoietin receptor (Epor), mRNA [NM_010149]	13857	NM_010149
A_51_P436491	2.05688	1.04045	1268.68	1366.7	550.728	724.823	1.27847	0.802438	0	0	Lingo3	Mus musculus leucine rich repeat and Ig domain containing 3 (Lingo3), mRNA [NM_001013758]	237403	NM_001013758
A_51_P437240	4.04578	2.01642	933.837	1205.42	301.488	241.478	1.72006	2.31278	0	0	Emp2	Mus musculus epithelial membrane protein 2 (Emp2), mRNA [NM_007929]	13731	NM_007929
A_51_P437327	3.45114	1.78707	2335.75	2163.01	738.781	552.397	1.71593	1.85821	0	0	Ascl1	Mus musculus achaete-scute complex homolog 1 (Drosophila) (Ascl1), mRNA [NM_008553]	17172	NM_008553
A_51_P437608	4.27527	2.09602	1174.96	988.999	282.982	244.404	2.1683	2.02373	0	0	Tulp3	Mus musculus tubby-like protein 3 (Tulp3), mRNA [NM_011657]	22158	NM_011657
A_51_P438149	1.57052	0.651245	18535.7	21582.7	15571.3	16228	0.668438	0.634051	0	0	Mapre2	Mus musculus microtubule-associated protein, RP/EB family, member 2 (Mapre2), transcript variant 1, mRNA [NM_153058]	212307	NM_153058
A_51_P438619	1.54542	0.627998	14199.8	18170.5	12462	12590.3	0.539018	0.716978	0	0	Sobp	Mus musculus sine oculis-binding protein homolog (Drosophila) (Sobp), mRNA [NM_175407]	109205	NM_175407
A_51_P438701	1.65592	0.727629	1052.66	1148.59	611.993	707.49	0.8467	0.608558	0	0	Atpaf2	Mus musculus ATP synthase mitochondrial F1 complex assembly factor 2 (Atpaf2), nuclear gene encoding mitochondrial protein, mRNA [NM_145427]	246782	NM_145427
A_51_P438805	13.4538	3.74994	3886.69	3591.31	303.956	271.385	3.79899	3.70089	0	0	Txnip	Mus musculus thioredoxin interacting protein (Txnip), transcript variant 1, mRNA [NM_001009935]	56338	NM_001009935
A_51_P439876	1.72194	0.784039	5814.54	4997.28	3450.25	2745.9	0.829817	0.73826	0	0	Map4k4	Mus musculus mitogen-activated protein kinase kinase kinase kinase 4 (Map4k4), mRNA [NM_008696]	26921	NM_008696
A_51_P440047	3.77599	1.91686	10092.1	8773.75	2686.79	2453.82	2.04354	1.79017	0	0	1110067D22Rik	Mus musculus RIKEN cDNA 1110067D22 gene (1110067D22Rik), mRNA [NM_173752]	216551	NM_173752
A_51_P440892	1.99349	0.995297	1847.02	1934.59	944.46	889.7	0.990931	0.999664	0	0	Dph2	Mus musculus DPH2 homolog (S. cerevisiae) (Dph2), mRNA [NM_026344]	67728	NM_026344
A_51_P441942	2.76688	1.46826	6625.13	7252.59	2575.15	2416.62	1.44887	1.48765	0	0	Tial1	Mus musculus Tia1 cytotoxic granule-associated RNA binding protein-like 1 (Tial1), mRNA [NM_009383]	21843	NM_009383
A_51_P442152	1.8374	0.877662	2302.15	2618.26	1420.04	1152.79	0.710553	1.04477	0	0	Itfg1	Mus musculus integrin alpha FG-GAP repeat containing 1 (Itfg1), mRNA [NM_028007]	71927	NM_028007
A_51_P443293	1.83506	0.875829	5465.62	4221.03	2650.09	2424.8	1.09517	0.656483	0	0	Decr2	Mus musculus 2-4-dienoyl-Coenzyme A reductase 2, peroxisomal (Decr2), mRNA [NM_011933]	26378	NM_011933
A_51_P443475	2.48766	1.31479	3401.89	3351.4	1398.25	1240.11	1.32494	1.30464	0	0	Bccip	Mus musculus BRCA2 and CDKN1A interacting protein (Bccip), mRNA [NM_025392]	66165	NM_025392
A_51_P443693	1.90738	0.931594	1281.52	969.214	660.882	515.67	1.01843	0.844761	0	0	Rasl10b	Mus musculus RAS-like, family 10, member B (Rasl10b), mRNA [NM_001013386]	276952	NM_001013386
A_51_P443723	5.96709	2.57703	8236.25	6542.31	1300.64	1171.26	2.76778	2.38627	0	0	Slc35c1	Mus musculus solute carrier family 35, member C1 (Slc35c1), transcript variant 1, mRNA [NM_211358]	228368	NM_211358
A_51_P443754	3.20227	1.67909	7268.51	8253.84	2393.88	2513.38	1.7003	1.65789	0	0	Hivep2	Mus musculus human immunodeficiency virus type I enhancer binding protein 2 (Hivep2), mRNA [NM_010437]	15273	NM_010437
A_51_P444447	2.25087	1.17048	3684.62	5357.23	1863.24	1971.04	1.03714	1.30382	0	0	Cebpd	Mus musculus CCAAT/enhancer binding protein (C/EBP), delta (Cebpd), mRNA [NM_007679]	12609	NM_007679
A_51_P444994	2.05585	1.03973	976.272	1793.64	610.278	651.822	0.736663	1.3428	0	0	Tmem203	Mus musculus transmembrane protein 203 (Tmem203), mRNA [NM_177344]	227615	NM_177344
A_51_P446012	1.76811	0.82221	3511.48	3005.94	1912.95	1642.79	0.922505	0.721914	0	0	Phf13	Mus musculus PHD finger protein 13 (Phf13), mRNA [NM_172705]	230936	NM_172705
A_51_P446315	2.1915	1.13192	2853.15	3994.01	1493.55	1468.27	0.966772	1.29707	0	0	Cdc37l1	Mus musculus cell division cycle 37 homolog (S. cerevisiae)-like 1 (Cdc37l1), mRNA [NM_025950]	67072	NM_025950
A_51_P446477	11.0604	3.46733	19569.5	26287.6	2425.89	2163.32	3.25485	3.67982	0	0	Cldnd1	Mus musculus claudin domain containing 1 (Cldnd1), mRNA [NM_171826]	224250	NM_171826
A_51_P447668	2.73205	1.44998	935.361	1068.63	380.785	365.354	1.37791	1.52205	0	0	Ptpn12	Mus musculus protein tyrosine phosphatase, non-receptor type 12 (Ptpn12), mRNA [NM_011203]	19248	NM_011203
A_51_P449911	5.128	2.3584	13777.1	14105.9	3260.43	2658.08	2.28584	2.43095	0	0	Cnot6	CCR4-NOT transcription complex, subunit 6 [Source:MGI Symbol;Acc:MGI:2144529] [ENSMUST00000145353]	104625	BC037217
A_51_P450021	2.11875	1.08321	32144	35214.9	21216	19919.2	1.0835	1.08293	0	0	Higd2a	Mus musculus HIG1 domain family, member 2A (Higd2a), mRNA [NM_025933]	67044	NM_025933
A_51_P450123	1.78131	0.832939	7448.6	7314.2	4445.5	3986.74	0.870798	0.795079	0	0	Mrpl36	Mus musculus mitochondrial ribosomal protein L36 (Mrpl36), nuclear gene encoding mitochondrial protein, mRNA [NM_053163]	94066	NM_053163
A_51_P450518	4.47741	2.16266	56462.3	55805.1	16639.3	14354.9	2.15576	2.16957	0	0	2700029M09Rik	Mus musculus RIKEN cDNA 2700029M09 gene (2700029M09Rik), mRNA [NM_028299]	72612	NM_028299
A_51_P450573	6.21463	2.63567	1597.52	1347.56	267.678	223.323	2.68992	2.58142	0	0	Tgfbr2	Mus musculus transforming growth factor, beta receptor II (Tgfbr2), transcript variant 1, mRNA [NM_009371]	21813	NM_009371
A_51_P450888	14.9843	3.90538	8882.22	19181.4	909.964	987.072	3.41182	4.39895	0	0	Rtn4r	Mus musculus reticulon 4 receptor (Rtn4r), mRNA [NM_022982]	65079	NM_022982
A_51_P451075	3.34417	1.74165	15849	22541.9	7160.73	5920.18	1.43744	2.04586	0	0	Atp2a2	Mus musculus ATPase, Ca++ transporting, cardiac muscle, slow twitch 2 (Atp2a2), transcript variant 2, mRNA [NM_009722]	11938	NM_009722
A_51_P451346	6.45734	2.69094	18328.5	19468.1	3131.18	3512.82	2.80535	2.57654	0	0	Klf6	Mus musculus Kruppel-like factor 6 (Klf6), mRNA [NM_011803]	23849	NM_011803
A_51_P451516	3.88005	1.95608	51361.1	55759.5	18003.5	16577	1.94742	1.96473	0	0	Arhgef25	Mus musculus Rho guanine nucleotide exchange factor (GEF) 25 (Arhgef25), transcript variant 1, mRNA [NM_028027]	52666	NM_028027
A_51_P453010	2.85543	1.51371	3050.59	2797.28	898.751	1100.15	1.81269	1.21472	0	0	Mphosph6	Mus musculus M phase phosphoprotein 6 (Mphosph6), mRNA [NM_026758]	68533	NM_026758
A_51_P453111	3.69356	1.88501	2857.26	2517.61	821.133	614.304	1.85804	1.91198	0	0	Hexb	Mus musculus hexosaminidase B (Hexb), mRNA [NM_010422]	15212	NM_010422
A_51_P453158	4.00037	2.00013	877.342	1313.35	274.01	278.077	1.79247	2.2078	0	0	Fam5c	Mus musculus family with sequence similarity 5, member C (Fam5c), transcript variant 1, mRNA [NM_153539]	215378	NM_153539
A_51_P453351	2.39682	1.26112	6861.64	10240	3744.4	3518.33	0.98508	1.53717	0	0	Lpgat1	Mus musculus lysophosphatidylglycerol acyltransferase 1 (Lpgat1), transcript variant 2, mRNA [NM_172266]	226856	NM_172266
A_51_P453519	2.67691	1.42057	5450.92	5634.01	2122.14	1905.48	1.40553	1.43561	0	0	Zdhhc16	Mus musculus zinc finger, DHHC domain containing 16 (Zdhhc16), mRNA [NM_023740]	74168	NM_023740
A_51_P453856	1.63411	0.708509	4741.48	7222.61	3671.94	3470.18	0.443727	0.973291	0	0	Csnk1a1	Mus musculus casein kinase 1, alpha 1 (Csnk1a1), mRNA [NM_146087]	93687	NM_146087
A_51_P454691	3.55189	1.82859	4472.69	3734.66	1151.56	1103.17	2.02105	1.63612	0	0	4930430F08Rik	Mus musculus RIKEN cDNA 4930430F08 gene (4930430F08Rik), mRNA [NM_175128]	68281	NM_175128
A_51_P455946	2.01634	1.01174	2805.73	4235.26	1163.78	2324.79	1.30561	0.717871	0	0	Rac3	Mus musculus RAS-related C3 botulinum substrate 3 (Rac3), mRNA [NM_133223]	170758	NM_133223
A_51_P456366	1.67493	0.744101	3315.55	3580.77	1893.03	2082.67	0.85354	0.634661	0	0	Pard6a	Mus musculus par-6 (partitioning defective 6,) homolog alpha (C. elegans) (Pard6a), transcript variant 3, mRNA [NM_001047436]	56513	NM_001047436
A_51_P456465	1.79888	0.847101	912.296	1141.43	510.043	623.604	0.909158	0.785044	0	0	Cldn10	Mus musculus claudin 10 (Cldn10), transcript variant b, mRNA [NM_021386]	58187	NM_021386
A_51_P456857	3.07641	1.62125	6870.84	6352.55	2245.07	2004.13	1.70162	1.54087	0	0	Ift122	Mus musculus intraflagellar transport 122 homolog (Chlamydomonas) (Ift122), transcript variant 1, mRNA [NM_031177]	81896	NM_031177
A_51_P456914	5.32607	2.41307	1844.13	2400.61	397.753	392.757	2.29056	2.53559	0	0	B630005N14Rik	Mus musculus RIKEN cDNA B630005N14 gene (B630005N14Rik), mRNA [NM_175312]	101148	NM_175312
A_51_P456957	1.52629	0.610025	3734.54	3259.07	2535.66	1933.35	0.621466	0.598585	0	0	Pex11a	Mus musculus peroxisomal biogenesis factor 11 alpha (Pex11a), mRNA [NM_011068]	18631	NM_011068
A_51_P458384	2.29946	1.20129	1878.73	2526.45	853.097	984.54	1.17583	1.22676	0	0	Slc38a2	Mus musculus solute carrier family 38, member 2 (Slc38a2), mRNA [NM_175121]	67760	NM_175121
A_51_P459368	1.52273	0.606657	5574.93	5019.78	3490.42	3340.19	0.745309	0.468004	0	0	Appbp2	Mus musculus amyloid beta precursor protein (cytoplasmic tail) binding protein 2 (Appbp2), mRNA [NM_025825]	66884	NM_025825
A_51_P460048	3.9025	1.9644	17566.1	21170.7	5807.8	5530.94	1.87699	2.05181	0	0	Cnrip1	Mus musculus cannabinoid receptor interacting protein 1 (Cnrip1), mRNA [NM_029861]	380686	NM_029861
A_51_P461031	1.61858	0.694733	2493.41	2667.79	1348.63	1715.68	0.913863	0.475602	0	0	Ostm1	Mus musculus osteopetrosis associated transmembrane protein 1 (Ostm1), mRNA [NM_172416]	14628	NM_172416
A_51_P461319	2.95751	1.56438	2713.37	2934.16	1122.73	770.425	1.31137	1.81739	0	0	Gatm	Mus musculus glycine amidinotransferase (L-arginine:glycine amidinotransferase) (Gatm), nuclear gene encoding mitochondrial protein, mRNA [NM_025961]	67092	NM_025961
A_51_P461452	2.79166	1.48112	9666.92	17020.6	5431.44	4583.12	0.991813	1.97043	0	0	Ube2r2	Mus musculus ubiquitin-conjugating enzyme E2R 2 (Ube2r2), mRNA [NM_026275]	67615	NM_026275
A_51_P461761	5.77484	2.52978	1800.5	1806.89	334.862	298.917	2.51107	2.5485	0	0	Zcchc8	Mus musculus zinc finger, CCHC domain containing 8 (Zcchc8), mRNA [NM_027494]	70650	NM_027494
A_51_P461779	3.26784	1.70834	29758.6	30799.1	9234.06	14007.9	2.04861	1.36806	0	0	Ppp2r2c	Mus musculus protein phosphatase 2 (formerly 2A), regulatory subunit B (PR 52), gamma isoform (Ppp2r2c), mRNA [NM_172994]	269643	NM_172994
A_51_P462299	1.64026	0.713921	1362.52	1761.3	967.837	866.796	0.524627	0.903215	0	0	Aida	Mus musculus axin interactor, dorsalization associated (Aida), mRNA [NM_181732]	108909	NM_181732
A_51_P462692	6.35574	2.66806	4681.59	4914.58	777.84	722.207	2.66937	2.66675	0	0	Ptbp1	Mus musculus polypyrimidine tract binding protein 1 (Ptbp1), transcript variant 1, mRNA [NM_001077363]	19205	NM_001077363
A_51_P463440	3.17951	1.6688	4087.84	3350.93	1242.01	1042.64	1.77674	1.56086	0	0	Elovl6	Mus musculus ELOVL family member 6, elongation of long chain fatty acids (yeast) (Elovl6), mRNA [NM_130450]	170439	NM_130450
A_51_P463765	3.91367	1.96852	5907.78	5996.48	1952.57	1151.02	1.65564	2.2814	0	0	Timp3	Mus musculus tissue inhibitor of metalloproteinase 3 (Timp3), mRNA [NM_011595]	21859	NM_011595
A_51_P463860	2.36983	1.24478	724.064	1098.7	387.136	382.424	1.0014	1.48817	0	0	Fam161b	Mus musculus family with sequence similarity 161, member B (Fam161b), mRNA [NM_172581]	217705	NM_172581
A_51_P464029	6.28621	2.65219	3639.1	4169.28	581.798	654.606	2.73588	2.56851	0	0	Fads3	Mus musculus fatty acid desaturase 3 (Fads3), mRNA [NM_021890]	60527	NM_021890
A_51_P464630	1.69224	0.758938	1095.46	1357.48	767.769	650.473	0.568225	0.949651	0	0	Rad17	Mus musculus RAD17 homolog (S. pombe) (Rad17), transcript variant 1, mRNA [NM_011233]	19356	NM_011233
A_51_P464738	8.68897	3.11918	5892	6042.29	837.339	565.77	2.88947	3.3489	0	0	Slc2a1	Mus musculus solute carrier family 2 (facilitated glucose transporter), member 1 (Slc2a1), mRNA [NM_011400]	20525	NM_011400
A_51_P465148	2.35433	1.23531	12352.6	13528.8	6154.44	5799.58	1.20474	1.26589	0	0	Ctsb	Mus musculus cathepsin B (Ctsb), mRNA [NM_007798]	13030	NM_007798
A_51_P465473	2.65123	1.40666	2407.02	2749.12	1185.8	748.809	1.05288	1.76044	0	0	Btf3l4	Mus musculus basic transcription factor 3-like 4 (Btf3l4), mRNA [NM_027453]	70533	NM_027453
A_51_P465772	1.61919	0.695273	12418.4	9496.26	7548.36	7101.67	0.945403	0.445144	0	0	Ruvbl1	Mus musculus RuvB-like protein 1 (Ruvbl1), mRNA [NM_019685]	56505	NM_019685
A_51_P466673	1.55805	0.639737	1362.37	1250.38	897.266	744.247	0.639706	0.639769	0	0	Srsf7	Mus musculus serine/arginine-rich splicing factor 7 (Srsf7), transcript variant 1, mRNA [NM_146083]	225027	NM_146083
A_51_P466875	1.74323	0.80176	7494.06	8997.09	5294.34	4473.99	0.622901	0.980618	0	0	Sbds	Mus musculus Shwachman-Bodian-Diamond syndrome homolog (human) (Sbds), mRNA [NM_023248]	66711	NM_023248
A_51_P466910	4.78525	2.25859	2303.26	1732.4	507.274	344.988	2.25255	2.26464	0	0	Cacna1g	Mus musculus calcium channel, voltage-dependent, T type, alpha 1G subunit (Cacna1g), transcript variant 1, mRNA [NM_009783]	12291	NM_009783
A_51_P467233	3.58129	1.84048	11859.4	14268.1	4457.35	3432.01	1.59364	2.08732	0	0	Polr3gl	Mus musculus polymerase (RNA) III (DNA directed) polypeptide G like (Polr3gl), mRNA [NM_027241]	69870	NM_027241
A_51_P467410	1.55159	0.633743	13704.8	23856.8	13987.3	14335.3	0.320845	0.946642	0	0	Npm1	Mus musculus nucleophosmin 1 (Npm1), mRNA [NM_008722]	18148	NM_008722
A_51_P467770	5.59447	2.484	2298.7	2719.69	452.634	437.157	2.41185	2.55616	0	0	Snx19	Mus musculus sorting nexin 19 (Snx19), mRNA [NM_028874]	102607	NM_028874
A_51_P468240	3.35305	1.74547	2151.72	2652.36	706.167	685.429	1.65784	1.83311	0	0	Dennd4a	Mus musculus DENN/MADD domain containing 4A (Dennd4a), mRNA [NM_001162917]	102442	NM_001162917
A_51_P468599	2.29904	1.20103	3477.02	4174.53	1644.45	1559.44	1.12551	1.27655	0	0	Smchd1	Mus musculus SMC hinge domain containing 1 (Smchd1), mRNA [NM_028887]	74355	NM_028887
A_51_P468780	3.55735	1.8308	6388.02	11292.3	2376.99	2519.51	1.49861	2.163	0	0	Hmg20a	Mus musculus high mobility group 20A (Hmg20a), mRNA [NM_025812]	66867	NM_025812
A_51_P469902	2.00237	1.00171	2025.15	2494.28	1124.81	1038.07	0.877982	1.12543	0	0	Ggps1	Mus musculus 10 days neonate medulla oblongata cDNA, RIKEN full-length enriched library, clone:B830044A11 product:unclassifiable, full insert sequence. [AK046876]	14593	AK046876
A_51_P469951	2.97163	1.57125	17863.1	17057.9	6467.42	7060.15	1.75162	1.39089	0	0	Srgap3	Mus musculus SLIT-ROBO Rho GTPase activating protein 3 (Srgap3), mRNA [NM_080448]	259302	NM_080448
A_51_P470448	1.69664	0.762684	2138.39	2471.31	1273.48	1313.65	0.768282	0.757087	0	0	Setx	Mus musculus senataxin (Setx), mRNA [NM_198033]	269254	NM_198033
A_51_P471312	1.86246	0.897207	1737.16	1390.1	998.29	657.526	0.826374	0.96804	0	0	Kcnb2	Mus musculus potassium voltage gated channel, Shab-related subfamily, member 2 (Kcnb2), mRNA [NM_001098528]	98741	NM_001098528
A_51_P472323	1.77043	0.824103	8441.51	7499.66	4464.04	4772.63	1.05897	0.589236	0	0	Fbxo18	Mus musculus F-box protein 18 (Fbxo18), mRNA [NM_015792]	50755	NM_015792
A_51_P474459	10.6659	3.41494	2454.43	2801.68	242.613	264.694	3.45966	3.37021	0	0	Socs3	Mus musculus suppressor of cytokine signaling 3 (Socs3), mRNA [NM_007707]	12702	NM_007707
A_51_P475249	2.61409	1.38631	5269.13	8638.67	2808.51	2372.2	0.967422	1.8052	0	0	Rnf44	Mus musculus ring finger protein 44 (Rnf44), transcript variant 4, mRNA [NM_134064]	105239	NM_134064
A_51_P475995	2.2473	1.16819	16331.8	20057.7	11206.6	8412.94	0.920171	1.41621	0	0	Thra	Mus musculus thyroid hormone receptor alpha (Thra), mRNA [NM_178060]	21833	NM_178060
A_51_P477833	4.47279	2.16117	3490.01	5519.99	916.559	1013.07	1.97609	2.34626	0	0	Klhl21	Mus musculus kelch-like 21 (Drosophila) (Klhl21), mRNA [NM_001033352]	242785	NM_001033352
A_51_P477941	1.93399	0.951582	2765.65	2414.57	1313.96	1254.57	1.10674	0.796428	0	0	Fbxw4	Mus musculus F-box and WD-40 domain protein 4 (Fbxw4), mRNA [NM_013907]	30838	NM_013907
A_51_P478003	8.82375	3.14139	3495.04	4212.24	424.474	452.342	3.13627	3.14651	0	0	Papolg	Mus musculus poly(A) polymerase gamma (Papolg), mRNA [NM_172555]	216578	NM_172555
A_51_P478688	1.60194	0.679817	1293.01	2053.54	656.383	1472.55	1.0406	0.319035	0	0	Samd10	Mus musculus sterile alpha motif domain containing 10 (Samd10), mRNA [NM_172676]	229011	NM_172676
A_51_P479132	7.15294	2.83854	3479.94	4111.61	518.307	540.001	2.84368	2.8334	0	0	Zcchc3	Mus musculus zinc finger, CCHC domain containing 3 (Zcchc3), mRNA [NM_175126]	67917	NM_175126
A_51_P479321	1.64343	0.716712	3194.33	3375.18	2316.39	1607.16	0.502706	0.930718	0	0	Acss1	Mus musculus acyl-CoA synthetase short-chain family member 1 (Acss1), nuclear gene encoding mitochondrial protein, mRNA [NM_080575]	68738	NM_080575
A_51_P479769	1.70098	0.766363	7843.95	5934.57	4246.31	3874.63	1.01591	0.516813	0	0	Ampd2	Mus musculus adenosine monophosphate deaminase 2 (Ampd2), mRNA [NM_028779]	109674	NM_028779
A_51_P479914	1.8726	0.90504	845.555	1348.21	531.538	599.116	0.747205	1.06287	0	0	Pik3cb	Mus musculus phosphatidylinositol 3-kinase, catalytic, beta polypeptide (Pik3cb), mRNA [NM_029094]	74769	NM_029094
A_51_P480202	4.73476	2.24329	1935.42	1553.14	546.444	251.038	1.88922	2.59736	0	0	Dlx2	Mus musculus distal-less homeobox 2 (Dlx2), mRNA [NM_010054]	13392	NM_010054
A_51_P480499	1.96994	0.978151	1913.26	2464.72	1170.15	966.138	0.733415	1.22289	0	0	Cox4nb	Mus musculus COX4 neighbor (Cox4nb), mRNA [NM_010926]	18117	NM_010926
A_51_P481644	2.77842	1.47427	766.801	1742.48	398.275	437.575	1.03901	1.90952	0	0	Mbip	Mus musculus MAP3K12 binding inhibitory protein 1 (Mbip), mRNA [NM_145442]	217588	NM_145442
A_51_P481788	2.22491	1.15375	13038.1	16153.2	7334.76	7349.14	1.06635	1.24115	0	0	Mapk1	Mus musculus mitogen-activated protein kinase 1 (Mapk1), transcript variant 1, mRNA [NM_011949]	26413	NM_011949
A_51_P481821	5.86586	2.55234	4360.77	5749.01	826.691	874.151	2.4731	2.63158	0	0	Spcs3	Mus musculus signal peptidase complex subunit 3 homolog (S. cerevisiae) (Spcs3), mRNA [NM_029701]	76687	NM_029701
A_51_P483013	3.96772	1.98831	14702	20993.9	5114.89	4906.46	1.75818	2.21844	0	0	1110018G07Rik	Mus musculus RIKEN cDNA 1110018G07 gene (1110018G07Rik), mRNA [NM_178065]	68497	NM_178065
A_51_P483118	1.88662	0.9158	19401.8	17846.3	13368.1	10828.1	0.933066	0.898534	0	0	Hmga1	Mus musculus high mobility group AT-hook 1 (Hmga1), transcript variant 1, mRNA [NM_016660]	15361	NM_016660
A_51_P483220	2.91769	1.54483	20422.5	27290.6	9684.32	9888.26	1.42245	1.6672	0	0	Impact	Mus musculus imprinted and ancient (Impact), mRNA [NM_008378]	16210	NM_008378
A_51_P483280	3.16248	1.66105	16065.3	18682.2	6036.74	6573.79	1.69178	1.63033	0	0	Prnp	Mus musculus prion protein (Prnp), mRNA [NM_011170]	19122	NM_011170
A_51_P485899	2.70038	1.43316	5128.09	4919.01	1846.74	1748.13	1.51603	1.35029	0	0	Srsf1	Mus musculus serine/arginine-rich splicing factor 1 (Srsf1), transcript variant 2, mRNA [NM_001078167]	110809	NM_001078167
A_51_P486068	3.93032	1.97465	1596.66	2128.78	458.083	475.326	1.8772	2.07209	0	0	Zfp280b	Mus musculus zinc finger protein 280B (Zfp280b), mRNA [NM_177475]	64453	NM_177475
A_51_P486091	1.59498	0.673538	1350.61	1429.33	820.184	886.043	0.770353	0.576722	0	0	Ift52	Mus musculus intraflagellar transport 52 homolog (Chlamydomonas) (Ift52), mRNA [NM_172150]	245866	NM_172150
A_51_P487298	17.276	4.1107	2012.76	2925.47	140.598	155.862	3.96204	4.25935	0	0	Vasn	Mus musculus vasorin (Vasn), mRNA [NM_139307]	246154	NM_139307
A_51_P487501	6.69681	2.74347	2319.09	3658.44	465.959	409.188	2.3889	3.09805	0	0	Mobkl1b	MOB1, Mps One Binder kinase activator-like 1B (yeast) [Source:MGI Symbol;Acc:MGI:2442631] [ENSMUST00000038658]	232157	AK167515
A_51_P487668	8.07206	3.01294	12751.6	13326	2006.29	1471.64	2.83275	3.19313	0	0	H2afy3	Mus musculus H2A histone family, member Y3 (H2afy3), non-coding RNA [NR_003523]	67552	NR_003523
A_51_P487933	4.9891	2.31878	22553.3	22050.3	5001.46	5166.14	2.44052	2.19704	0	0	Psmd7	Mus musculus proteasome (prosome, macropain) 26S subunit, non-ATPase, 7 (Psmd7), mRNA [NM_010817]	17463	NM_010817
A_51_P488180	3.30058	1.72272	4312.62	7027.87	1600.94	1685.43	1.48407	1.96137	0	0	Lrrtm3	Mus musculus leucine rich repeat transmembrane neuronal 3 (Lrrtm3), mRNA [NM_178678]	216028	NM_178678
A_51_P488510	3.33573	1.738	1589.2	2204.58	539.986	566.221	1.62868	1.84733	0	0	Appl1	Mus musculus adaptor protein, phosphotyrosine interaction, PH domain and leucine zipper containing 1 (Appl1), mRNA [NM_145221]	72993	NM_145221
A_51_P489138	2.63114	1.39569	1163.6	1058.69	375.296	485.938	1.72801	1.06336	0	0	Spnb1	Mus musculus spectrin beta 1 (Spnb1), mRNA [NM_013675]	20741	NM_013675
A_51_P490348	4.40284	2.13843	5628.87	5779.56	1327.06	1217.06	2.13347	2.1434	0	0	1110059E24Rik	Mus musculus RIKEN cDNA 1110059E24 gene (1110059E24Rik), mRNA [NM_025423]	66206	NM_025423
A_51_P490747	4.99855	2.32151	16829.7	29084.5	4900.7	5274.9	2.05658	2.58644	0	0	AI593442	Mus musculus expressed sequence AI593442 (AI593442), transcript variant 2, mRNA [NM_178906]	330941	NM_178906
A_51_P490795	4.30522	2.10609	4286.09	5525.3	1218.5	1018.21	1.87126	2.34091	0	0	Mxd1	Mus musculus MAX dimerization protein 1 (Mxd1), mRNA [NM_010751]	17119	NM_010751
A_51_P491051	2.13467	1.09402	4016.96	2940.67	1613.21	1510.04	1.36863	0.819402	0	0	Ints9	Mus musculus integrator complex subunit 9 (Ints9), mRNA [NM_153414]	210925	NM_153414
A_51_P491595	2.87005	1.52107	3474.54	4333.07	1316.83	1305.76	1.44257	1.59958	0	0	AW549877	Mus musculus expressed sequence AW549877 (AW549877), mRNA [NM_145930]	106064	NM_145930
A_51_P492446	1.96286	0.97296	6253.9	5440.42	3072.52	2824.26	1.11444	0.831486	0	0	1110057K04Rik	Mus musculus RIKEN cDNA 1110057K04 gene (1110057K04Rik), transcript variant 1, mRNA [NM_172401]	68832	NM_172401
A_51_P492482	1.50613	0.590849	9719.68	10173.3	7501.84	6772.36	0.568656	0.613042	0	0	Cstf2t	Mus musculus cleavage stimulation factor, 3' pre-RNA subunit 2, tau (Cstf2t), mRNA [NM_031249]	83410	NM_031249
A_51_P493700	2.69864	1.43223	1160.87	1026.84	428.717	395.706	1.52066	1.3438	0	0	Cep350	Mus musculus centrosomal protein 350 (Cep350), mRNA [NM_001039184]	74081	NM_001039184
A_51_P493720	2.60922	1.38362	3352.67	3504.17	1243.13	1308.69	1.47709	1.29015	0	0	Tfam	Mus musculus transcription factor A, mitochondrial (Tfam), nuclear gene encoding mitochondrial protein, mRNA [NM_009360]	21780	NM_009360
A_51_P493886	4.36765	2.12686	4279.62	4066.05	1020.06	865.024	2.1323	2.12141	0	0	Gpt2	Mus musculus glutamic pyruvate transaminase (alanine aminotransferase) 2 (Gpt2), mRNA [NM_173866]	108682	NM_173866
A_51_P494006	1.80075	0.848596	2343.62	2798.97	1612.16	1161.31	0.563795	1.1334	0	0	Scaf8	Mus musculus SR-related CTD-associated factor 8 (Scaf8), mRNA [NM_134123]	106583	NM_134123
A_51_P494293	3.66551	1.87401	1639.85	2034.51	456.326	530.646	1.91502	1.83301	0	0	9130024F11Rik	Mus musculus RIKEN cDNA 9130024F11 gene (9130024F11Rik), non-coding RNA [NR_024325]	329160	NR_024325
A_51_P494541	1.5315	0.614948	2966.31	4020.25	2335.37	2014.85	0.382913	0.846983	0	0	Fam108b	Mus musculus family with sequence similarity 108, member B (Fam108b), mRNA [NM_146096]	226016	NM_146096
A_51_P494675	2.40213	1.26432	32000.4	18825.7	14767.4	10778.7	1.52294	1.00569	0	0	Cotl1	Mus musculus coactosin-like 1 (Dictyostelium) (Cotl1), mRNA [NM_028071]	72042	NM_028071
A_51_P494863	8.33025	3.05836	1892.34	2581.3	274.037	267.828	2.89124	3.22548	0	0	Vmac	Mus musculus vimentin-type intermediate filament associated coiled-coil protein (Vmac), transcript variant 1, mRNA [NM_178926]	106639	NM_178926
A_51_P496715	1.78382	0.834969	1001.77	1139.38	554.577	639.116	0.922847	0.74709	0	0	4930444A02Rik	Mus musculus RIKEN cDNA 4930444A02 gene (4930444A02Rik), mRNA [NM_029037]	74653	NM_029037
A_51_P496751	1.6703	0.740111	1916.7	2572.43	1322.95	1226.32	0.55605	0.924172	0	0	Nop58	Mus musculus NOP58 ribonucleoprotein homolog (yeast) (Nop58), mRNA [NM_018868]	55989	NM_018868
A_51_P497317	2.82417	1.49783	3038.13	3060.67	1102.75	1006.38	1.51517	1.48048	0	0	Tcp11l2	Mus musculus t-complex 11 (mouse) like 2 (Tcp11l2), mRNA [NM_146008]	216198	NM_146008
A_51_P498257	2.32541	1.21748	3120.94	3990.53	1522.66	1406.77	1.07218	1.36279	0	0	Rnf141	Mus musculus cDNA clone IMAGE:948688. [BC096563]	67150	BC096563
A_51_P498483	2.93721	1.55445	1807.57	1470.94	714.342	424.406	1.38964	1.71925	0	0	Frmd3	Mus musculus FERM domain containing 3 (Frmd3), transcript variant 1, mRNA [NM_172869]	242506	NM_172869
A_51_P498890	1.58663	0.665967	6162.51	7598.97	4688.99	4082.59	0.495383	0.83655	0	0	Degs1	Mus musculus degenerative spermatocyte homolog 1 (Drosophila) (Degs1), mRNA [NM_007853]	13244	NM_007853
A_51_P499153	4.77852	2.25656	1173.98	1499.23	262.935	309.262	2.28126	2.23187	0	0	Cog3	Mus musculus component of oligomeric golgi complex 3 (Cog3), mRNA [NM_177381]	338337	NM_177381
A_51_P499169	8.56559	3.09855	1183.09	2124.89	202.444	186.184	2.68242	3.51469	0	0	Tram1	Mus musculus translocating chain-associating membrane protein 1 (Tram1), mRNA [NM_028173]	72265	NM_028173
A_51_P500344	1.5286	0.612212	20836.8	23072.2	20054.2	16636	0.538694	0.685729	0	0	Mat2a	Mus musculus methionine adenosyltransferase II, alpha (Mat2a), mRNA [NM_145569]	232087	NM_145569
A_51_P500661	1.55498	0.636894	1391.99	1842.92	1092.67	914.584	0.385838	0.88795	0	0	Rnf182	Mus musculus ring finger protein 182 (Rnf182), mRNA [NM_183204]	328234	NM_183204
A_51_P501248	1.93949	0.955674	1836.28	1002.78	901.084	530.261	1.05503	0.856321	0	0	Sphk1	Mus musculus sphingosine kinase 1 (Sphk1), transcript variant 2, mRNA [NM_025367]	20698	NM_025367
A_51_P501844	1.98189	0.986876	1530.99	2012.87	877.619	843.628	0.837845	1.13591	0	0	Cyp26b1	Mus musculus cytochrome P450, family 26, subfamily b, polypeptide 1 (Cyp26b1), transcript variant 1, mRNA [NM_175475]	232174	NM_175475
A_51_P502614	6.63074	2.72917	52229.2	51379.9	10419.8	8501.15	2.67771	2.78063	0	0	Dusp6	Mus musculus dual specificity phosphatase 6 (Dusp6), mRNA [NM_026268]	67603	NM_026268
A_51_P503866	3.6361	1.86239	1128.8	1119.74	321.988	313.91	1.91252	1.81226	0	0	Edem1	Mus musculus ER degradation enhancer, mannosidase alpha-like 1 (Edem1), mRNA [NM_138677]	192193	NM_138677
A_51_P503937	3.03628	1.60231	34145.4	61228.9	16747.4	21539.5	1.44816	1.75646	0	0	Calm1	Mus musculus calmodulin 1 (Calm1), mRNA [NM_009790]	12313	NM_009790
A_51_P504833	4.2096	2.07368	1094.29	1208.59	288.963	272.97	2.02627	2.1211	0	0	Fam5b	Mus musculus family with sequence similarity 5, member B (Fam5b), mRNA [NM_207583]	240843	NM_207583
A_51_P505493	5.25983	2.39502	5042.55	5183.54	1061.78	871.705	2.31081	2.47923	0	0	Elovl5	Mus musculus ELOVL family member 5, elongation of long chain fatty acids (yeast) (Elovl5), mRNA [NM_134255]	68801	NM_134255
A_51_P506054	2.05845	1.04156	927.228	1012.99	490.909	458.302	0.989204	1.09392	0	0	Prune2	Mus musculus prune homolog 2 (Drosophila) (Prune2), mRNA [NM_181348]	353211	NM_181348
A_51_P506787	2.94107	1.55634	6279.72	7284.48	2220.99	2344.16	1.57967	1.53302	0	0	Nap1l1	Mus musculus nucleosome assembly protein 1-like 1 (Nap1l1), transcript variant 1, mRNA [NM_001146707]	53605	NM_001146707
A_51_P507051	1.93592	0.953018	1513.49	2236.1	889.893	950.146	0.8003	1.10574	0	0	Bhlhe22	Mus musculus basic helix-loop-helix family, member e22 (Bhlhe22), mRNA [NM_021560]	59058	NM_021560
A_51_P507053	2.12021	1.08421	10524.6	10529.2	5535.67	5018.37	1.08558	1.08283	0	0	Slc38a1	Mus musculus solute carrier family 38, member 1 (Slc38a1), transcript variant 1, mRNA [NM_134086]	105727	NM_134086
A_51_P507172	2.31171	1.20896	5654.71	5966.2	2486.53	2437.2	1.24372	1.1742	0	0	2310022A10Rik	Mus musculus RIKEN cDNA 2310022A10 gene (2310022A10Rik), transcript variant 1, mRNA [NM_175107]	66367	NM_175107
A_51_P507333	1.90577	0.930375	1001.23	1101.12	552.668	546.753	0.926696	0.934054	0	0	Kcnc2	Mus musculus potassium voltage gated channel, Shaw-related subfamily, member 2 (Kcnc2), mRNA [NM_001025581]	268345	NM_001025581
A_51_P507899	3.33881	1.73933	3431.98	3893.7	1183.41	969.191	1.58601	1.89265	0	0	Ttc8	Mus musculus tetratricopeptide repeat domain 8 (Ttc8), transcript variant 1, mRNA [NM_029553]	76260	NM_029553
A_51_P508115	1.5109	0.595404	745.6	1018.28	474.22	701.932	0.736688	0.45412	0	0	Trank1	Mus musculus tetratricopeptide repeat and ankyrin repeat containing 1 (Trank1), mRNA [NM_001164659]	320429	NM_001164659
A_51_P508485	3.03905	1.60362	1227.66	1496.69	517.102	388.272	1.32902	1.87822	0	0	Tmtc4	Mus musculus transmembrane and tetratricopeptide repeat containing 4 (Tmtc4), mRNA [NM_028651]	70551	NM_028651
A_51_P508770	1.62046	0.696407	4511.77	4668.18	2577.01	2968.03	0.869279	0.523536	0	0	Mmp17	Mus musculus matrix metallopeptidase 17 (Mmp17), mRNA [NM_011846]	23948	NM_011846
A_51_P509229	2.89834	1.53523	1663.44	1715.06	605.106	541.812	1.51647	1.55398	0	0	Tnrc6a	Mus musculus trinucleotide repeat containing 6a (Tnrc6a), mRNA [NM_144925]	233833	NM_144925
A_51_P509489	2.38868	1.25622	2972.79	2866.63	1238.5	1135.34	1.30594	1.20649	0	0	Kras	Mus musculus v-Ki-ras2 Kirsten rat sarcoma viral oncogene homolog (Kras), mRNA [NM_021284]	16653	NM_021284
A_51_P509643	1.93769	0.95434	37238.1	40186.3	26087	26657.4	1.05341	0.855274	0	0	Snca	Mus musculus synuclein, alpha (Snca), transcript variant 1, mRNA [NM_001042451]	20617	NM_001042451
A_51_P510849	3.32064	1.73146	9914.41	23585.5	5004.03	5085.25	1.14416	2.31876	0	0	Tmem50b	Mus musculus transmembrane protein 50B (Tmem50b), mRNA [NM_030018]	77975	NM_030018
A_51_P511060	6.91471	2.78967	2500.41	3274.02	418.918	411.906	2.65665	2.92269	0	0	Csgalnact2	Mus musculus chondroitin sulfate N-acetylgalactosaminyltransferase 2 (Csgalnact2), mRNA [NM_030165]	78752	NM_030165
A_51_P511375	1.52864	0.612252	727.403	1018.21	593.783	536.91	0.368397	0.856108	0	0	Ranbp2	Mus musculus RAN binding protein 2 (Ranbp2), mRNA [NM_011240]	19386	NM_011240
A_51_P512002	2.61045	1.3843	8264.49	7880.63	3048.06	3254.89	1.5558	1.2128	0	0	Rer1	Mus musculus RER1 retention in endoplasmic reticulum 1 homolog (S. cerevisiae) (Rer1), mRNA [NM_026395]	67830	NM_026395
A_51_P512591	2.26052	1.17665	1237.35	1303.55	606.656	512.612	1.09504	1.25826	0	0	Cdc42se1	Mus musculus CDC42 small effector 1 (Cdc42se1), transcript variant 1, mRNA [NM_172395]	57912	NM_172395
A_51_P512629	1.99653	0.997498	1308.11	1372.85	656.826	662.372	1.05484	0.940153	0	0	Ttll5	Mus musculus tubulin tyrosine ligase-like family, member 5 (Ttll5), mRNA [NM_001081423]	320244	NM_001081423
A_51_P512992	5.89638	2.55983	925.636	1058.07	172.078	183.186	2.55159	2.56807	0	0	Entpd3	Mus musculus ectonucleoside triphosphate diphosphohydrolase 3 (Entpd3), mRNA [NM_178676]	215446	NM_178676
A_51_P513032	2.74189	1.45517	2006.1	2127.61	751.27	720.518	1.46605	1.44429	0	0	Trps1	Mus musculus trichorhinophalangeal syndrome I (human) (Trps1), mRNA [NM_032000]	83925	NM_032000
A_51_P513254	2.02961	1.0212	14729.6	13575.6	8250.14	7607.27	1.1308	0.911613	0	0	Rac1	Mus musculus RAS-related C3 botulinum substrate 1 (Rac1), mRNA [NM_009007]	19353	NM_009007
A_51_P513449	6.16764	2.62472	2715.24	3443.46	488.076	502.658	2.55364	2.6958	0	0	Pogz	Mus musculus pogo transposable element with ZNF domain (Pogz), transcript variant 1, mRNA [NM_172683]	229584	NM_172683
A_51_P513785	2.57415	1.3641	4188.93	5758.62	1985.86	1741.97	1.1306	1.59759	0	0	Ctcf	Mus musculus CCCTC-binding factor (Ctcf), mRNA [NM_181322]	13018	NM_181322
A_51_P514647	2.93643	1.55406	20828	14703.4	7094.27	6497.79	1.85881	1.24931	0	0	Paip2	Mus musculus polyadenylate-binding protein-interacting protein 2 (Paip2), mRNA [NM_026420]	67869	NM_026420
A_51_P514675	4.45708	2.1561	3384.39	4391.56	855.535	849.564	2.04411	2.26808	0	0	Zcchc10	Mus musculus zinc finger, CCHC domain containing 10 (Zcchc10), mRNA [NM_026479]	67966	NM_026479
A_51_P514922	2.78565	1.47801	5006.51	4324.67	1568.79	1665.57	1.72167	1.23436	0	0	2610301G19Rik	Mus musculus RIKEN cDNA 2610301G19 gene (2610301G19Rik), mRNA [NM_146055]	219158	NM_146055
A_51_P514961	6.49252	2.69878	3950.31	3015.79	594.008	478.806	2.82538	2.57218	0	0	Tiparp	Mus musculus TCDD-inducible poly(ADP-ribose) polymerase (Tiparp), mRNA [NM_178892]	99929	NM_178892
A_51_P515242	1.55258	0.634665	1801.11	2872.23	1277.84	1535.33	0.512328	0.757002	0	0	Fam40b	Mus musculus family with sequence similarity 40, member B (Fam40b), transcript variant 1, mRNA [NM_177204]	320609	NM_177204
A_51_P515532	2.93561	1.55366	1690.04	1917.65	553.829	653.9	1.67458	1.43274	0	0	Tmem200a	Mus musculus transmembrane protein 200A (Tmem200a), mRNA [NM_029881]	77220	NM_029881
A_51_P516870	5.27824	2.40006	2651.24	1828.86	490.72	358.997	2.51412	2.286	0	0	Itm2a	Mus musculus integral membrane protein 2A (Itm2a), mRNA [NM_008409]	16431	NM_008409
A_51_P517094	4.82174	2.26955	5003.23	3809.03	888.187	894.502	2.55525	1.98386	0	0	Sh3gl1	Mus musculus SH3-domain GRB2-like 1 (Sh3gl1), mRNA [NM_013664]	20405	NM_013664
A_51_P518163	1.50403	0.588838	1236.53	1067.74	701.454	820.576	0.880281	0.297395	0	0	Rrp9	Mus musculus RRP9, small subunit (SSU) processome component, homolog (yeast) (Rrp9), mRNA [NM_145620]	27966	NM_145620
A_51_P518592	2.8128	1.492	1409.13	1595.06	631.132	442.619	1.21685	1.76716	0	0	Atxn7	Mus musculus ataxin 7 (Atxn7), mRNA [NM_139227]	246103	NM_139227
A_51_P519008	3.37631	1.75545	790.8	1361.83	296.331	330.109	1.52026	1.99063	0	0	Mkx	Mus musculus mohawk homeobox (Mkx), mRNA [NM_177595]	210719	NM_177595
A_51_P519385	3.86267	1.9496	4050.08	3871.74	897.082	1122.56	2.23607	1.66312	0	0	Sacm1l	Mus musculus SAC1 (suppressor of actin mutations 1, homolog)-like (S. cerevisiae) (Sacm1l), mRNA [NM_030692]	83493	NM_030692
A_51_P520384	1.97955	0.985174	1757.41	2802.16	1159.54	1009.9	0.626852	1.3435	0	0	Atp1b3	Mus musculus ATPase, Na+/K+ transporting, beta 3 polypeptide (Atp1b3), mRNA [NM_007502]	11933	NM_007502
A_51_P521374	1.8894	0.917932	1504.45	1258.02	720.979	707.522	1.11419	0.721676	0	0	Nudt13	Mus musculus nudix (nucleoside diphosphate linked moiety X)-type motif 13 (Nudt13), mRNA [NM_026341]	67725	NM_026341
A_52_P10017	5.47944	2.45403	1655.54	1891.27	336.546	316.668	2.38648	2.52158	0	0	Tmem64	Mus musculus transmembrane protein 64 (Tmem64), mRNA [NM_181401]	100201	NM_181401
A_52_P1011	2.70075	1.43336	1505.94	2453.04	711.35	679.856	1.1366	1.73013	0	0	Fgf14	Mus musculus fibroblast growth factor 14 (Fgf14), transcript variant 1, mRNA [NM_010201]	14169	NM_010201
A_52_P101982	4.22053	2.07742	3598.01	4389.54	862.447	993.664	2.12314	2.03171	0	0	Tmem129	Mus musculus transmembrane protein 129 (Tmem129), mRNA [NM_026698]	68366	NM_026698
A_52_P102248	16.3405	4.03038	20460.2	26334.3	1604.61	1569.53	3.90752	4.15324	0	0	Mex3b	Mus musculus mex3 homolog B (C. elegans) (Mex3b), mRNA [NM_175366]	108797	NM_175366
A_52_P1029978	2.0518	1.03689	21650.6	17990	12042.9	11307.5	1.22614	0.847646	0	0	Lasp1	Mus musculus LIM and SH3 protein 1 (Lasp1), mRNA [NM_010688]	16796	NM_010688
A_52_P103391	11.646	3.54176	3448.94	3495.54	333.882	283.094	3.48225	3.60126	0	0	B4galt1	Mus musculus UDP-Gal:betaGlcNAc beta 1,4- galactosyltransferase, polypeptide 1 (B4galt1), mRNA [NM_022305]	14595	NM_022305
A_52_P105138	2.13437	1.09381	3711.63	5014.2	2015.41	1911.88	0.935806	1.25181	0	0	Frs2	Mus musculus fibroblast growth factor receptor substrate 2 (Frs2), mRNA [NM_177798]	327826	NM_177798
A_52_P106463	2.27354	1.18494	9383.45	8813.88	5398.76	3235.29	0.954582	1.41529	0	0	Jak1	Mus musculus Janus kinase 1 (Jak1), mRNA [NM_146145]	16451	NM_146145
A_52_P108850	3.29065	1.71837	1834.74	1400.3	496.714	470.754	1.94989	1.48685	0	0	St8sia1	Mus musculus ST8 alpha-N-acetyl-neuraminide alpha-2,8-sialyltransferase 1 (St8sia1), mRNA [NM_011374]	20449	NM_011374
A_52_P109010	2.14591	1.10159	4830.92	6378.3	2670.53	2396.38	0.91077	1.29241	0	0	Hipk3	Mus musculus homeodomain interacting protein kinase 3 (Hipk3), transcript variant 1, mRNA [NM_010434]	15259	NM_010434
A_52_P109393	5.27904	2.40028	685.774	1906.46	247.392	207.502	1.61251	3.18804	0	0	Nptx1	Mus musculus neuronal pentraxin 1 (Nptx1), mRNA [NM_008730]	18164	NM_008730
A_52_P109548	2.06692	1.04748	533.509	1284.27	367.511	444.799	0.640555	1.45441	0	0	Mtap7	Mus musculus microtubule-associated protein 7 (Mtap7), transcript variant 1, mRNA [NM_008635]	17761	NM_008635
A_52_P110052	3.07689	1.62147	3295.03	3704.3	1074.35	1140.45	1.67183	1.57112	0	0	Darc	Mus musculus Duffy blood group, chemokine receptor (Darc), mRNA [NM_010045]	13349	NM_010045
A_52_P110291	5.11287	2.35413	1406.43	2135.59	314.809	370.645	2.24722	2.46104	0	0	Phf12	Mus musculus PHD finger protein 12 (Phf12), mRNA [NM_174852]	268448	NM_174852
A_52_P11061	7.64853	2.93518	518.122	1039.86	95.4395	113.236	2.58886	3.28151	0	0	Tomm70a	translocase of outer mitochondrial membrane 70 homolog A (yeast) [Source:MGI Symbol;Acc:MGI:106295] [ENSMUST00000023433]	28185	AK122356
A_52_P111963	3.99044	1.99655	1827.21	2301.79	534.217	485.488	1.84065	2.15244	0	0	1810030O07Rik	Mus musculus RIKEN cDNA 1810030O07 gene (1810030O07Rik), mRNA [NM_175141]	69155	NM_175141
A_52_P1128182	4.14448	2.05119	1659.48	1845.44	440.636	403.446	1.98006	2.12233	0	0	BC023829	Mus musculus cDNA sequence BC023829, mRNA (cDNA clone IMAGE:5343601), partial cds. [BC023829]	236848	BC023829
A_52_P114282	3.01554	1.59242	3342.65	5319.26	1262.87	1462.43	1.45139	1.73345	0	0	Armcx5	Mus musculus armadillo repeat containing, X-linked 5 (Armcx5), mRNA [NM_001009575]	494468	NM_001009575
A_52_P117420	3.07417	1.6202	2567.17	9112.69	1638.36	1497.06	0.676999	2.5634	0	0	Tacc1	Mus musculus transforming, acidic coiled-coil containing protein 1 (Tacc1), transcript variant 1, mRNA [NM_177089]	320165	NM_177089
A_52_P118461	4.19537	2.0688	2272.1	3304.35	698.467	589.261	1.75121	2.38639	0	0	Ipmk	Mus musculus inositol polyphosphate multikinase (Ipmk), mRNA [NM_027184]	69718	NM_027184
A_52_P12001	3.81668	1.93232	1899.86	2590.71	616.968	529.763	1.67798	2.18665	0	0	Erp44	Mus musculus endoplasmic reticulum protein 44 (Erp44), mRNA [NM_029572]	76299	NM_029572
A_52_P121051	1.65305	0.725131	1887.31	2415.19	1287.37	1184.73	0.568206	0.882056	0	0	2610001J05Rik	Mus musculus RIKEN cDNA 2610001J05 gene (2610001J05Rik), non-coding RNA [NR_024619]	66520	NR_024619
A_52_P121342	7.29991	2.86788	52589.4	56478.2	8569.85	9268.62	2.94766	2.78809	0	0	Nrxn1	Mus musculus neurexin I (Nrxn1), transcript variant 1, mRNA [NM_020252]	18189	NM_020252
A_52_P121502	3.63524	1.86205	2241.32	2243.98	627.412	581.003	1.88954	1.83456	0	0	Pllp	Mus musculus plasma membrane proteolipid (Pllp), mRNA [NM_026385]	67801	NM_026385
A_52_P122843	2.66821	1.41587	695.425	1064.98	337.238	328.168	1.15679	1.67495	0	0	BC032203	Mus musculus cDNA sequence BC032203 (BC032203), mRNA [NM_001100452]	210982	NM_001100452
A_52_P124472	2.33077	1.2208	4547.96	5450.58	2283.86	1898.16	1.04588	1.39573	0	0	Kcnd2	Mus musculus potassium voltage-gated channel, Shal-related family, member 2 (Kcnd2), mRNA [NM_019697]	16508	NM_019697
A_52_P125350	1.58106	0.66089	2680.73	2834.67	1981.15	1418.43	0.470744	0.851035	0	0	Anp32e	Mus musculus acidic (leucine-rich) nuclear phosphoprotein 32 family, member E (Anp32e), mRNA [NM_023210]	66471	NM_023210
A_52_P126825	1.93905	0.955349	3083.17	3436.53	1704.31	1538.24	0.894403	1.0163	0	0	Cramp1l	Mus musculus Crm, cramped-like (Drosophila) (Cramp1l), mRNA [NM_020608]	57354	NM_020608
A_52_P127362	1.99152	0.993873	5633.65	10146.8	3479.4	4340.11	0.769285	1.21846	0	0	Vmp1	Mus musculus vacuole membrane protein 1 (Vmp1), mRNA [NM_029478]	75909	NM_029478
A_52_P131372	1.73646	0.796147	90625.4	99377.1	76759.9	62790.3	0.730683	0.86161	0	0	Gm6636	PREDICTED: Mus musculus predicted gene 6636 (Gm6636), mRNA [XM_003086103]	625929	XM_003086103
A_52_P131672	2.05802	1.04126	3657.76	3495.44	1793.94	1572.84	1.07175	1.01077	0	0	Rbm7	Mus musculus RNA binding motif protein 7 (Rbm7), transcript variant 1, mRNA [NM_144948]	67010	NM_144948
A_52_P133436	1.80824	0.854589	1200.51	1450.25	731.121	700.832	0.778312	0.930866	0	0	Plekhm1	Mus musculus pleckstrin homology domain containing, family M (with RUN domain) member 1 (Plekhm1), mRNA [NM_183034]	353047	NM_183034
A_52_P133578	8.46556	3.08161	8554.19	10161.8	1069.89	1231.31	3.12645	3.03676	0	0	Gpr158	Mus musculus G protein-coupled receptor 158 (Gpr158), mRNA [NM_001004761]	241263	NM_001004761
A_52_P134666	2.35287	1.23442	1410.13	1351.14	531.687	629.626	1.47916	0.989687	0	0	Srpr	Mus musculus signal recognition particle receptor ('docking protein') (Srpr), mRNA [NM_026130]	67398	NM_026130
A_52_P139588	3.45465	1.78854	517.092	1041.12	232.925	215.537	1.28089	2.29619	0	0	Edem3	Mus musculus ER degradation enhancer, mannosidase alpha-like 3 (Edem3), mRNA [NM_001039644]	66967	NM_001039644
A_52_P139819	4.35326	2.1221	922.285	1290.71	247.133	269.107	2.01365	2.23054	0	0	Zc3h6	Mus musculus zinc finger CCCH type containing 6 (Zc3h6), mRNA [NM_178404]	78751	NM_178404
A_52_P140356	2.05589	1.03976	15086.4	31635.3	13023.7	13093.7	0.568538	1.51098	0	0	Calm3	Mus musculus calmodulin 3 (Calm3), mRNA [NM_007590]	12315	NM_007590
A_52_P140497	7.89956	2.98177	1369.68	1547.51	199.177	187.066	2.91246	3.05108	0	0	Golga3	golgi autoantigen, golgin subfamily a, 3 [Source:MGI Symbol;Acc:MGI:96958] [ENSMUST00000112512]	269682	AK077389
A_52_P140789	6.91993	2.79076	5150.76	7325.02	841.975	934.841	2.67395	2.90756	0	0	Hspa13	Mus musculus heat shock protein 70 family, member 13 (Hspa13), transcript variant 1, mRNA [NM_030201]	110920	NM_030201
A_52_P142531	1.69513	0.761399	970.615	1550.59	732.162	683.852	0.457149	1.06565	0	0	Phc3	Mus musculus polyhomeotic-like 3 (Drosophila) (Phc3), transcript variant 2, mRNA [NM_153421]	241915	NM_153421
A_52_P143037	2.30705	1.20605	1341.95	1592.81	629.957	614.189	1.15193	1.26017	0	0	Gabra5	Mus musculus gamma-aminobutyric acid (GABA) A receptor, subunit alpha 5 (Gabra5), mRNA [NM_176942]	110886	NM_176942
A_52_P143477	1.73262	0.792958	6462.28	5232.25	3455.79	3226.12	1.00099	0.584927	0	0	Tgoln1	Mus musculus trans-golgi network protein (Tgoln1), mRNA [NM_009443]	22134	NM_009443
A_52_P144285	5.58187	2.48075	1279.95	1121.99	241.878	210.813	2.53002	2.43148	0	0	Fam72a	Mus musculus family with sequence similarity 72, member A (Fam72a), mRNA [NM_175382]	108900	NM_175382
A_52_P14526	1.95252	0.965339	3299.56	3521.74	1662.19	1709.65	1.03074	0.899933	0	0	Zyg11b	Mus musculus zyg-ll homolog B (C. elegans) (Zyg11b), mRNA [NM_001033634]	414872	NM_001033634
A_52_P145349	3.70812	1.89069	2320.87	4117.17	763.167	873.105	1.6533	2.12808	0	0	Stradb	Mus musculus STE20-related kinase adaptor beta (Stradb), mRNA [NM_172656]	227154	NM_172656
A_52_P145412	2.77501	1.47249	2321.59	2645.1	872.599	860.457	1.44689	1.49809	0	0	Rictor	Mus musculus RPTOR independent companion of MTOR, complex 2 (Rictor), mRNA [NM_030168]	78757	NM_030168
A_52_P15212	1.60373	0.681429	1695.69	1860.92	1243.48	919.498	0.469922	0.892937	0	0	Ctbp2	Mus musculus C-terminal binding protein 2 (Ctbp2), transcript variant 2, mRNA [NM_009980]	13017	NM_009980
A_52_P152219	2.9148	1.54339	499.142	1100.84	247.933	284.664	1.14457	1.94222	0	0	Rpgrip1l	Mus musculus Rpgrip1-like (Rpgrip1l), mRNA [NM_173431]	244585	NM_173431
A_52_P154833	1.53966	0.622616	1023.37	1249.06	732.357	710.351	0.539509	0.705724	0	0	Ankrd49	Mus musculus ankyrin repeat domain 49 (Ankrd49), mRNA [NM_019683]	56503	NM_019683
A_52_P161400	9.78117	3.29001	1105.36	1501.61	139.596	139.398	3.11516	3.46485	0	0	Cnpy4	Mus musculus canopy 4 homolog (zebrafish) (Cnpy4), mRNA [NM_178612]	66455	NM_178612
A_52_P161806	2.90014	1.53612	2117.38	1740.71	622.146	674.293	1.82279	1.24946	0	0	Ovca2	Mus musculus candidate tumor suppressor in ovarian cancer 2 (Ovca2), mRNA [NM_027136]	246257	NM_027136
A_52_P163766	4.07691	2.02748	1111.1	1824.7	364.153	342.738	1.70348	2.35147	0	0	Atp6v0a2	Mus musculus ATPase, H+ transporting, lysosomal V0 subunit A2 (Atp6v0a2), mRNA [NM_011596]	21871	NM_011596
A_52_P164136	9.23108	3.2065	2160.48	3284.6	311.185	277.133	2.87661	3.5364	0	0	Arrdc3	Mus musculus arrestin domain containing 3 (Arrdc3), mRNA [NM_001042591]	105171	NM_001042591
A_52_P16419	1.67623	0.745224	19045.5	14388.1	12060.6	11483.4	1.03783	0.452621	0	0	Gpd1	Mus musculus glycerol-3-phosphate dehydrogenase 1 (soluble) (Gpd1), mRNA [NM_010271]	14555	NM_010271
A_52_P167189	3.25139	1.70106	11548.4	11592.9	3510.48	4104.95	1.8832	1.51891	0	0	Isca1	Mus musculus iron-sulfur cluster assembly 1 homolog (S. cerevisiae) (Isca1), mRNA [NM_026921]	69046	NM_026921
A_52_P168559	1.94944	0.963058	1671.04	1469.49	824.81	746.045	1.06215	0.863964	0	0	Cntnap2	Mus musculus contactin associated protein-like 2 (Cntnap2), transcript variant 1, mRNA [NM_001004357]	66797	NM_001004357
A_52_P17146	3.8904	1.95992	2665.98	4606.77	926.877	836.165	1.55902	2.36082	0	0	Bmpr1a	Mus musculus bone morphogenetic protein receptor, type 1A (Bmpr1a), mRNA [NM_009758]	12166	NM_009758
A_52_P171791	2.6439	1.40267	709.314	1309.78	351.481	390.603	1.11914	1.6862	0	0	Smg1	Mus musculus SMG1 homolog, phosphatidylinositol 3-kinase-related kinase (C. elegans) (Smg1), mRNA [NM_001031814]	233789	NM_001031814
A_52_P173442	3.94087	1.97851	12126.5	10733.7	3212.46	2940.59	2.07998	1.87705	0	0	Wscd2	Mus musculus WSC domain containing 2 (Wscd2), mRNA [NM_177292]	320916	NM_177292
A_52_P175157	4.18569	2.06547	3205.39	4769.78	911.746	918.588	1.86161	2.26932	0	0	Mef2a	myocyte enhancer factor 2A [Source:MGI Symbol;Acc:MGI:99532] [ENSMUST00000156690]	17258	AK136368
A_52_P175242	1.73297	0.79325	1686.26	1868.63	1107.32	893.562	0.641413	0.945087	0	0	Irs1	Mus musculus insulin receptor substrate 1 (Irs1), mRNA [NM_010570]	16367	NM_010570
A_52_P175679	3.86028	1.9487	10287.3	7534.94	2023.11	2675.04	2.47771	1.4197	0	0	Gm13023	Mus musculus predicted gene 13023 (Gm13023), mRNA [NM_001007077]	194227	NM_001007077
A_52_P177021	1.92148	0.942216	1368.6	1805.08	848.225	750.261	0.733566	1.15087	0	0	Pts	Mus musculus 6-pyruvoyl-tetrahydropterin synthase (Pts), mRNA [NM_011220]	19286	NM_011220
A_52_P179068	2.9792	1.57493	18386	20828.1	7327.09	8130.72	1.63933	1.51053	0	0	Gucy1b3	Mus musculus guanylate cyclase 1, soluble, beta 3 (Gucy1b3), transcript variant 1, mRNA [NM_017469]	54195	NM_017469
A_52_P179178	5.03664	2.33246	2002.9	2183.92	438.906	390.534	2.25433	2.41059	0	0	Bend3	Mus musculus BEN domain containing 3 (Bend3), mRNA [NM_199028]	331623	NM_199028
A_52_P17982	2.50675	1.32582	3659.56	3825.24	1493.13	1405.01	1.34304	1.30859	0	0	B3gat1	Mus musculus beta-1,3-glucuronyltransferase 1 (glucuronosyltransferase P) (B3gat1), mRNA [NM_029792]	76898	NM_029792
A_52_P18081	1.87717	0.908556	1203.75	1168.43	668.857	587.591	0.912073	0.90504	0	0	Tmem206	Mus musculus transmembrane protein 206 (Tmem206), mRNA [NM_025864]	66950	NM_025864
A_52_P185044	2.05642	1.04013	7832.57	8809.35	4357.1	4010.79	0.976378	1.10389	0	0	Adipor2	Mus musculus adiponectin receptor 2 (Adipor2), mRNA [NM_197985]	68465	NM_197985
A_52_P189132	2.12372	1.08659	2220.54	2618.09	1129.57	1058.13	1.00031	1.17287	0	0	Thap1	Mus musculus THAP domain containing, apoptosis associated protein 1 (Thap1), mRNA [NM_199042]	73754	NM_199042
A_52_P191537	2.01694	1.01217	845.883	1767.33	588.066	604.932	0.592368	1.43197	0	0	Sec24b	Sec24 related gene family, member B (S. cerevisiae) [Source:MGI Symbol;Acc:MGI:2139764] [ENSMUST00000001079]	99683	AK089573
A_52_P192084	7.11708	2.83129	18.3588	1967.18	24.6091	33.9773	-0.301949	5.96452	0	0	Agbl4	Mus musculus ATP/GTP binding protein-like 4 (Agbl4), transcript variant 1, mRNA [NM_030231]	78933	NM_030231
A_52_P192307	8.46002	3.08066	3297.15	3668.27	415.615	414.154	3.08153	3.07979	0	0	Rbak	Mus musculus RB-associated KRAB repressor (Rbak), transcript variant 1, mRNA [NM_021326]	57782	NM_021326
A_52_P193925	6.85476	2.77711	3943.34	4178.15	552.438	633.451	2.93373	2.62048	0	0	Sulf2	Mus musculus sulfatase 2 (Sulf2), mRNA [NM_028072]	72043	NM_028072
A_52_P194242	2.7337	1.45085	1022.86	1442.96	456.837	431.455	1.23682	1.66489	0	0	Sel1l	Mus musculus sel-1 suppressor of lin-12-like (C. elegans) (Sel1l), transcript variant 1, mRNA [NM_001039089]	20338	NM_001039089
A_52_P194680	1.87635	0.907925	1554.98	1698.73	846.783	844.402	0.922163	0.893687	0	0	Zranb1	zinc finger, RAN-binding domain containing 1 [Source:MGI Symbol;Acc:MGI:106441] [ENSMUST00000106157]	360216	BI152977
A_52_P196105	2.46225	1.29998	6909.2	10868.1	4082.7	3319.11	0.879728	1.72022	0	0	Ttyh3	Mus musculus tweety homolog 3 (Drosophila) (Ttyh3), mRNA [NM_175274]	78339	NM_175274
A_52_P197095	1.81851	0.862756	1857.12	2182.49	1085.75	1050.26	0.807457	0.918055	0	0	Cdk17	Mus musculus cyclin-dependent kinase 17 (Cdk17), mRNA [NM_146239]	237459	NM_146239
A_52_P200207	1.98348	0.988032	1827.25	2564.34	1150.67	962.954	0.693485	1.28258	0	0	Rmnd5a	Mus musculus required for meiotic nuclear division 5 homolog A (S. cerevisiae) (Rmnd5a), mRNA [NM_024288]	68477	NM_024288
A_52_P20048	5.06243	2.33983	2406.43	2394.6	545.793	409.193	2.21213	2.46753	0	0	Tcf12	Mus musculus transcription factor 12 (Tcf12), mRNA [NM_011544]	21406	NM_011544
A_52_P201558	2.2112	1.14483	4588.41	7733.88	2826.85	2535.34	0.764241	1.52542	0	0	Rgs7bp	Mus musculus regulator of G-protein signalling 7 binding protein (Rgs7bp), mRNA [NM_029879]	52882	NM_029879
A_52_P202029	2.64044	1.40078	2166.61	3273.62	1066.14	900.775	1.0534	1.74816	0	0	Trak2	Mus musculus trafficking protein, kinesin binding 2 (Trak2), mRNA [NM_172406]	70827	NM_172406
A_52_P20357	2.03651	1.0261	886.936	1141.56	500.414	489.763	0.898475	1.15372	0	0	Aqr	Mus musculus aquarius (Aqr), mRNA [NM_009702]	11834	NM_009702
A_52_P206613	1.99752	0.998212	1078.38	1668.96	663.096	652.907	0.760776	1.23565	0	0	Adss	Mus musculus adenylosuccinate synthetase, non muscle (Adss), mRNA [NM_007422]	11566	NM_007422
A_52_P206881	2.44208	1.28811	2270.95	3381.74	1092.9	1108.77	1.08424	1.49199	0	0	Prpf18	Mus musculus PRP18 pre-mRNA processing factor 18 homolog (yeast) (Prpf18), mRNA [NM_026045]	67229	NM_026045
A_52_P207614	3.77958	1.91823	4253.01	3580.47	1090.13	952.702	2.03277	1.80368	0	0	Csnk2a2	Mus musculus 18-day embryo whole body cDNA, RIKEN full-length enriched library, clone:1110035J23 product:unclassifiable, full insert sequence. [AK004115]	13000	AK004115
A_52_P209944	1.76418	0.818995	1308.9	1550.31	839.702	739.472	0.684513	0.953478	0	0	C130071C03Rik	Mus musculus 0 day neonate head cDNA, RIKEN full-length enriched library, clone:4833441G08 product:hypothetical protein, full insert sequence. [AK029460]	320203	AK029460
A_52_P213181	5.49701	2.45865	2060.12	2958.5	438.347	457.267	2.3023	2.615	0	0	Cul4b	Mus musculus cullin 4B (Cul4b), transcript variant 2, mRNA [NM_001110142]	72584	NM_001110142
A_52_P213889	3.51425	1.81322	1849.86	2159.76	595.33	524.106	1.68919	1.93724	0	0	Tmc7	Mus musculus transmembrane channel-like gene family 7 (Tmc7), mRNA [NM_172476]	209760	NM_172476
A_52_P214034	5.34845	2.41912	286.887	1123.86	118.197	112.005	1.43133	3.40691	0	0	Lmbr1	Mus musculus limb region 1 (Lmbr1), mRNA [NM_020295]	56873	NM_020295
A_52_P214630	3.14056	1.65102	1767.94	2701.04	711.815	650.883	1.36675	1.93529	0	0	Sox9	Mus musculus SRY-box containing gene 9 (Sox9), mRNA [NM_011448]	20682	NM_011448
A_52_P214891	3.0442	1.60606	6440.61	6396.06	2137.22	2009.91	1.66354	1.54858	0	0	Stx6	Mus musculus syntaxin 6 (Stx6), mRNA [NM_021433]	58244	NM_021433
A_52_P217646	2.3971	1.26129	2566.86	3877.19	1198.75	1340.88	1.12875	1.39382	0	0	Snapc3	Mus musculus small nuclear RNA activating complex, polypeptide 3 (Snapc3), mRNA [NM_029949]	77634	NM_029949
A_52_P220810	2.72688	1.44725	1495.05	1546.02	628.514	482.037	1.3068	1.58771	0	0	Trib2	Mus musculus tribbles homolog 2 (Drosophila) (Trib2), mRNA [NM_144551]	217410	NM_144551
A_52_P222709	5.67393	2.50435	1304.43	1134.32	224.703	224.784	2.66097	2.34773	0	0	Pigu	Mus musculus phosphatidylinositol glycan anchor biosynthesis, class U (Pigu), mRNA [NM_001004721]	228812	NM_001004721
A_52_P227307	2.17824	1.12316	1973.31	3959.12	1325.86	1150.46	0.590859	1.65547	0	0	Mllt1	Mus musculus myeloid/lymphoid or mixed-lineage leukemia (trithorax homolog, Drosophila); translocated to, 1 (Mllt1), mRNA [NM_022328]	64144	NM_022328
A_52_P228236	2.62423	1.39189	963.494	1290.41	383.266	470.38	1.41031	1.37347	0	0	Tfrc	Mus musculus transferrin receptor (Tfrc), mRNA [NM_011638]	22042	NM_011638
A_52_P229783	1.69114	0.757997	818.592	1088.62	650.454	480.677	0.396093	1.1199	0	0	Ptgr2	Mus musculus prostaglandin reductase 2 (Ptgr2), mRNA [NM_029880]	77219	NM_029880
A_52_P229959	2.9548	1.56306	16728.4	12647.1	5207.79	5753.52	1.95721	1.16891	0	0	41523	Mus musculus septin 6 (Sept6), transcript variant 2, mRNA [NM_019942]	56526	NM_019942
A_52_P230167	1.82399	0.867102	1141.7	1944.48	817.178	781.001	0.540453	1.19375	0	0	Setbp1	Mus musculus SET binding protein 1 (Setbp1), mRNA [NM_053099]	240427	NM_053099
A_52_P231170	2.97831	1.5745	1854.41	2127.69	693.999	613.286	1.46871	1.68028	0	0	Megf9	Mus musculus multiple EGF-like-domains 9 (Megf9), mRNA [NM_172694]	230316	NM_172694
A_52_P232580	3.25672	1.70342	1417.92	2285.03	526.326	568.185	1.50633	1.90051	0	0	Dyrk3	Mus musculus dual-specificity tyrosine-(Y)-phosphorylation regulated kinase 3 (Dyrk3), mRNA [NM_145508]	226419	NM_145508
A_52_P234354	4.11871	2.04219	1532.21	2096.56	399.414	471.885	2.02117	2.06322	0	0	Hic2	Mus musculus hypermethylated in cancer 2 (Hic2), mRNA [NM_178922]	58180	NM_178922
A_52_P234729	2.40797	1.26782	1187.28	1277.31	534.91	486.553	1.22991	1.30573	0	0	Pkd2	Mus musculus polycystic kidney disease 2 (Pkd2), mRNA [NM_008861]	18764	NM_008861
A_52_P235479	2.24194	1.16475	1478.03	1644.11	673.112	686.459	1.18808	1.14142	0	0	Usp38	Mus musculus ubiquitin specific peptidase 38 (Usp38), mRNA [NM_027554]	74841	NM_027554
A_52_P237048	6.90101	2.78681	791.233	1317.64	159.721	153.994	2.44185	3.13176	0	0	Prmt6	Mus musculus protein arginine N-methyltransferase 6 (Prmt6), non-coding RNA [NR_024139]	99890	NR_024139
A_52_P237159	2.75247	1.46073	805.207	1305.73	396.786	359.328	1.11088	1.81058	0	0	Spty2d1	Mus musculus SPT2, Suppressor of Ty, domain containing 1 (S. cerevisiae) (Spty2d1), mRNA [NM_175318]	101685	NM_175318
A_52_P238242	5.53201	2.4678	1472.44	1885.08	273.757	343.274	2.53794	2.39767	0	0	Sertad2	Mus musculus SERTA domain containing 2 (Sertad2), transcript variant 1, mRNA [NM_021372]	58172	NM_021372
A_52_P239052	3.71286	1.89253	15671.2	19600.7	5861.15	4939.35	1.6761	2.10896	0	0	Zfp148	Mus musculus zinc finger protein 148 (Zfp148), mRNA [NM_011749]	22661	NM_011749
A_52_P239292	2.66126	1.41211	4741.09	6692.7	2098.56	2050.63	1.22867	1.59554	0	0	AI597479	Mus musculus expressed sequence AI597479 (AI597479), mRNA [NM_133818]	98404	NM_133818
A_52_P239536	2.60166	1.37943	16135.6	14147.5	7051.08	6167.98	1.50381	1.25505	0	0	Ppp1r9a	Mus musculus protein phosphatase 1, regulatory (inhibitor) subunit 9A (Ppp1r9a), mRNA [NM_181595]	243725	NM_181595
A_52_P239707	5.87152	2.55373	2243.26	3452.95	474.848	470.385	2.30691	2.80056	0	0	Nfyb	Mus musculus nuclear transcription factor-Y beta (Nfyb), mRNA [NM_010914]	18045	NM_010914
A_52_P240152	2.15233	1.1059	4299.49	4747.93	2182.22	1898.38	1.03416	1.17764	0	0	Snx27	Mus musculus sorting nexin family member 27 (Snx27), transcript variant 1, mRNA [NM_001082484]	76742	NM_001082484
A_52_P240470	2.9172	1.54458	2177.14	2489.26	828.466	725.62	1.43379	1.65538	0	0	Ap1ar	Mus musculus adaptor-related protein complex 1 associated regulatory protein (Ap1ar), mRNA [NM_145964]	211556	NM_145964
A_52_P240542	3.3582	1.74769	11938.2	20670.1	5096.18	5254.81	1.4064	2.08898	0	0	Id2	Mus musculus inhibitor of DNA binding 2 (Id2), mRNA [NM_010496]	15902	NM_010496
A_52_P242973	9.58203	3.26033	8120.97	10272.4	978.551	1008.52	3.16463	3.35603	0	0	Sec11a	Mus musculus SEC11 homolog A (S. cerevisiae) (Sec11a), mRNA [NM_019951]	56529	NM_019951
A_52_P243412	5.17706	2.37213	2813.59	5174.86	767.067	692.757	1.93473	2.80953	0	0	Ulk2	Mus musculus Unc-51 like kinase 2 (C. elegans) (Ulk2), mRNA [NM_013881]	29869	NM_013881
A_52_P244463	4.37391	2.12892	1467.57	1512.12	397.943	298.884	1.96482	2.29303	0	0	D16Ertd472e	Mus musculus DNA segment, Chr 16, ERATO Doi 472, expressed (D16Ertd472e), mRNA [NM_025967]	67102	NM_025967
A_52_P244723	2.65036	1.40619	2865.93	3482.47	1239.65	1086.16	1.24942	1.56297	0	0	Tbcel	Mus musculus tubulin folding cofactor E-like (Tbcel), mRNA [NM_173038]	272589	NM_173038
A_52_P244964	2.13145	1.09183	3232.33	5371.77	1757.45	2043.49	0.919591	1.26408	0	0	Akap11	Mus musculus A kinase (PRKA) anchor protein 11 (Akap11), mRNA [NM_001164503]	219181	NM_001164503
A_52_P24631	2.67549	1.4198	1800.71	2194.24	720.073	729.128	1.37125	1.46835	0	0	Azin1	Mus musculus antizyme inhibitor 1 (Azin1), transcript variant 2, mRNA [NM_018745]	54375	NM_018745
A_52_P24783	4.25566	2.08938	1983.81	2091.54	452.217	496.72	2.19857	1.9802	0	0	Pds5b	Mus musculus PDS5, regulator of cohesion maintenance, homolog B (S. cerevisiae) (Pds5b), mRNA [NM_175310]	100710	NM_175310
A_52_P24843	2.00074	1.00053	1014.86	1271.55	611.28	516.968	0.794699	1.20637	0	0	Pten	Mus musculus phosphatase and tensin homolog (Pten), mRNA [NM_008960]	19211	NM_008960
A_52_P250400	2.64139	1.4013	6926.81	4849.78	2504.05	1866.62	1.56904	1.23356	0	0	Pcdh20	Mus musculus protocadherin 20 (Pcdh20), mRNA [NM_178685]	219257	NM_178685
A_52_P250578	2.14334	1.09986	5092.27	8636.35	3342.1	2900.89	0.670664	1.52906	0	0	Fam115a	family with sequence similarity 115, member A [Source:MGI Symbol;Acc:MGI:1914665] [ENSMUST00000045054]	77574	AK132148
A_52_P253004	3.16241	1.66102	4785.53	3750.99	1585.68	1078.64	1.64171	1.68033	0	0	Ralb	Mus musculus v-ral simian leukemia viral oncogene homolog B (ras related) (Ralb), mRNA [NM_022327]	64143	NM_022327
A_52_P255804	3.92214	1.97164	4838.85	5118.42	1296.81	1181.64	1.94599	1.99729	0	0	Cbx1	chromobox homolog 1 (Drosophila HP1 beta) [Source:MGI Symbol;Acc:MGI:105369] [ENSMUST00000134585]	12412	AK080243
A_52_P256817	4.72673	2.24084	1313.65	2530.68	378.935	395.635	1.8816	2.60008	0	0	Zik1	Mus musculus zinc finger protein interacting with K protein 1 (Zik1), mRNA [NM_009577]	22775	NM_009577
A_52_P258546	1.88563	0.915046	2351.5	3598.76	1411.81	1548.1	0.75606	1.07403	0	0	Nlgn1	Mus musculus neuroligin 1 (Nlgn1), transcript variant 1, mRNA [NM_138666]	192167	NM_138666
A_52_P262219	1.80692	0.853529	2630.97	2065.04	1427.65	1080.1	0.906715	0.800343	0	0	Fos	Mus musculus FBJ osteosarcoma oncogene (Fos), mRNA [NM_010234]	14281	NM_010234
A_52_P26299	4.6183	2.20736	5149.64	7435.32	1265.17	1381.96	2.07134	2.34339	0	0	Slc35f1	Mus musculus solute carrier family 35, member F1 (Slc35f1), mRNA [NM_178675]	215085	NM_178675
A_52_P26357	4.11505	2.04091	8670.79	15018.6	3200.64	2702.26	1.57472	2.5071	0	0	Arhgef7	Mus musculus Rho guanine nucleotide exchange factor (GEF7) (Arhgef7), transcript variant 1, mRNA [NM_001113517]	54126	NM_001113517
A_52_P264902	2.21699	1.1486	948.675	1288.62	538.498	458.022	0.883406	1.4138	0	0	Dnajc3	Mus musculus DnaJ (Hsp40) homolog, subfamily C, member 3 (Dnajc3), mRNA [NM_008929]	100037258	NM_008929
A_52_P268279	1.60186	0.679747	3029.62	2757.89	1720.92	1736.87	0.851625	0.507869	0	0	Fbxl17	Mus musculus F-box and leucine-rich repeat protein 17 (Fbxl17), mRNA [NM_015794]	50758	NM_015794
A_52_P268287	4.07085	2.02533	790.031	1010.31	243.127	220.021	1.82824	2.22242	0	0	Zfp507	Mus musculus zinc finger protein 507 (Zfp507), mRNA [NM_177739]	668501	NM_177739
A_52_P269672	4.57013	2.19224	1663.2	2036.59	469.89	347.252	1.89377	2.49071	0	0	Sox8	Mus musculus SRY-box containing gene 8 (Sox8), mRNA [NM_011447]	20681	NM_011447
A_52_P271155	2.26344	1.17852	1465.57	1502.91	650.905	633.625	1.22772	1.12931	0	0	Mtpap	Mus musculus mitochondrial poly(A) polymerase (Mtpap), nuclear gene encoding mitochondrial protein, mRNA [NM_026157]	67440	NM_026157
A_52_P274238	2.47035	1.30472	7739.61	10516.6	3898.43	3728.78	1.10718	1.50226	0	0	Maea	Mus musculus macrophage erythroblast attacher (Maea), mRNA [NM_021500]	59003	NM_021500
A_52_P274496	4.85805	2.28038	1375.33	1037.23	294.42	222.365	2.31953	2.24122	0	0	Tspan18	Mus musculus tetraspanin 18 (Tspan18), mRNA [NM_183180]	241556	NM_183180
A_52_P281033	3.63368	1.86143	2534.83	3781.05	812.179	860.682	1.69584	2.02702	0	0	Socs5	Mus musculus suppressor of cytokine signaling 5 (Socs5), mRNA [NM_019654]	56468	NM_019654
A_52_P281209	2.26522	1.17965	4644.62	4067.67	2003.61	1722.49	1.27229	1.08702	0	0	Kdm4a	Mus musculus lysine (K)-specific demethylase 4A (Kdm4a), transcript variant 1, mRNA [NM_001161823]	230674	NM_001161823
A_52_P281702	2.35428	1.23528	3949.58	3883.58	1891.39	1381.33	1.11685	1.35371	0	0	Igfbp5	Mus musculus insulin-like growth factor binding protein 5 (Igfbp5), mRNA [NM_010518]	16011	NM_010518
A_52_P282700	3.65585	1.87021	1357.58	2412.28	481.898	499.801	1.56986	2.17055	0	0	Zbtb33	Mus musculus zinc finger and BTB domain containing 33 (Zbtb33), transcript variant 1, mRNA [NM_020256]	56805	NM_020256
A_52_P282762	2.88276	1.52745	1177.95	921.418	382.302	359.211	1.71723	1.33767	0	0	Myd88	Mus musculus myeloid differentiation primary response gene 88 (Myd88), mRNA [NM_010851]	17874	NM_010851
A_52_P283802	14.7173	3.87944	1447.12	2288.84	134.708	127.393	3.55371	4.20517	0	0	Tapt1	Mus musculus transmembrane anterior posterior transformation 1 (Tapt1), mRNA [NM_173764]	231225	NM_173764
A_52_P283910	4.70498	2.23419	8475.25	15534.3	2673.16	2466.76	1.77955	2.68882	0	0	Hnrpdl	Mus musculus heterogeneous nuclear ribonucleoprotein D-like (Hnrpdl), mRNA [NM_016690]	50926	NM_016690
A_52_P284889	2.27783	1.18766	11617.9	17522.5	6965.43	7090.39	0.948082	1.42724	0	0	Prkcz	Mus musculus protein kinase C, zeta (Prkcz), transcript variant 1, mRNA [NM_008860]	18762	NM_008860
A_52_P284958	8.96313	3.164	8913.71	14293.2	1371.38	1287.14	2.82194	3.50606	0	0	Ubtd2	Mus musculus ubiquitin domain containing 2 (Ubtd2), mRNA [NM_173784]	327900	NM_173784
A_52_P28651	4.86208	2.28157	10441.2	8141.87	2192.25	1710.37	2.38068	2.18247	0	0	Pvrl1	Mus musculus poliovirus receptor-related 1 (Pvrl1), mRNA [NM_021424]	58235	NM_021424
A_52_P28792	5.6306	2.49329	1779.59	1613.46	352.021	265.516	2.4197	2.56687	0	0	Isg20l2	Mus musculus interferon stimulated exonuclease gene 20-like 2 (Isg20l2), mRNA [NM_177663]	229504	NM_177663
A_52_P288750	13.9116	3.79821	1814.2	2561.13	139.516	185.57	3.81625	3.78018	0	0	Gm527	Mus musculus predicted gene 527 (Gm527), mRNA [NM_001025605]	217648	NM_001025605
A_52_P288873	2.69841	1.43211	35710.6	41707.2	18433	17980.7	1.42713	1.43709	0	0	Chmp4b	Mus musculus chromatin modifying protein 4B (Chmp4b), mRNA [NM_029362]	75608	NM_029362
A_52_P295067	2.16505	1.1144	5708.44	7810.71	3208.5	2947.1	0.899103	1.3297	0	0	Snn	Mus musculus stannin (Snn), mRNA [NM_009223]	20621	NM_009223
A_52_P297457	4.45538	2.15555	1677.1	1834.73	411.098	378.353	2.09901	2.21209	0	0	0610030E20Rik	Mus musculus RIKEN cDNA 0610030E20 gene (0610030E20Rik), mRNA [NM_026696]	68364	NM_026696
A_52_P299053	7.47825	2.9027	976.831	1597.54	185.591	165.996	2.52176	3.28364	0	0	Ptplb	Mus musculus protein tyrosine phosphatase-like (proline instead of catalytic arginine), member b (Ptplb), mRNA [NM_023587]	70757	NM_023587
A_52_P299846	1.91233	0.935332	1406.07	1669.28	931.223	647.582	0.621387	1.24928	0	0	Sh3rf1	Mus musculus SH3 domain containing ring finger 1 (Sh3rf1), mRNA [NM_021506]	59009	NM_021506
A_52_P300416	7.79361	2.96229	1766.86	1914.37	242.543	243.81	2.97965	2.94493	0	0	Dcp1a	Mus musculus DCP1 decapping enzyme homolog A (S. cerevisiae) (Dcp1a), mRNA [NM_133761]	75901	NM_133761
A_52_P301223	2.16723	1.11585	2985.36	4322.65	1654.69	1542.67	0.889355	1.34235	0	0	Brwd1	Mus musculus bromodomain and WD repeat domain containing 1 (Brwd1), transcript variant 3, mRNA [NM_176928]	93871	NM_176928
A_52_P302041	1.96841	0.977033	2570.34	4579.04	1618.38	1727.49	0.695494	1.25857	0	0	LOC100504758	PREDICTED: Mus musculus hypothetical LOC100504758 (LOC100504758), partial miscRNA [XR_107887]	100504758	XR_107887
A_52_P302395	4.49553	2.16849	1348.25	1166.41	346.173	240.19	2.05683	2.28015	0	0	Lnpep	Mus musculus leucyl/cystinyl aminopeptidase (Lnpep), mRNA [NM_172827]	240028	NM_172827
A_52_P302463	3.84162	1.94172	1823.77	2522.08	565.211	532.611	1.75137	2.13206	0	0	Arl5a	Mus musculus ADP-ribosylation factor-like 5A (Arl5a), mRNA [NM_182994]	75423	NM_182994
A_52_P303891	1.85354	0.89028	2256.45	3348.17	1432.56	1404.72	0.668095	1.11246	0	0	Nr1d2	Mus musculus nuclear receptor subfamily 1, group D, member 2 (Nr1d2), mRNA [NM_011584]	353187	NM_011584
A_52_P30451	1.83194	0.873369	3253.43	4998.08	2235.14	2021.14	0.579349	1.16739	0	0	Ppp1r3c	Mus musculus protein phosphatase 1, regulatory (inhibitor) subunit 3C (Ppp1r3c), mRNA [NM_016854]	53412	NM_016854
A_52_P304858	2.05241	1.03732	9462.66	15056.4	6236.47	6388.66	0.768636	1.306	0	0	Gnb1	Mus musculus guanine nucleotide binding protein (G protein), beta 1 (Gnb1), transcript variant 1, mRNA [NM_008142]	14688	NM_008142
A_52_P305073	2.78628	1.47834	1956.32	2166.08	808.577	640.875	1.31821	1.63847	0	0	Pias1	Mus musculus protein inhibitor of activated STAT 1 (Pias1), mRNA [NM_019663]	56469	NM_019663
A_52_P306236	4.57776	2.19464	750.622	1606.85	213.783	287.212	1.94416	2.44512	0	0	Epha7	Mus musculus Eph receptor A7 (Epha7), transcript variant 2, mRNA [NM_001122889]	13841	NM_001122889
A_52_P306351	3.62306	1.85721	1292.97	1608.93	432.334	370.267	1.65684	2.05758	0	0	Asph	Mus musculus aspartate-beta-hydroxylase (Asph), transcript variant 4, mRNA [NM_001177850]	65973	NM_001177850
A_52_P306396	2.4703	1.30469	20056.1	37825.9	13114.2	14335.9	0.99917	1.6102	0	0	Ppp3cb	Mus musculus protein phosphatase 3, catalytic subunit, beta isoform (Ppp3cb), mRNA [NM_008914]	19056	NM_008914
A_52_P307739	2.39695	1.2612	1583.04	2018.16	868.582	605.591	0.904886	1.61751	0	0	Sox2	Mus musculus SRY-box containing gene 2 (Sox2), mRNA [NM_011443]	20674	NM_011443
A_52_P307893	3.54799	1.827	18080.4	17940.7	5784.89	5777.55	1.92035	1.73365	0	0	Pip4k2b	Mus musculus phosphatidylinositol-5-phosphate 4-kinase, type II, beta (Pip4k2b), mRNA [NM_054051]	108083	NM_054051
A_52_P307961	3.80717	1.92872	1488.63	1614.22	418.816	396.465	1.90136	1.95607	0	0	Abca5	Mus musculus ATP-binding cassette, sub-family A (ABC1), member 5 (Abca5), mRNA [NM_147219]	217265	NM_147219
A_52_P309718	3.80478	1.92781	829.7	1090.29	261.251	259.848	1.78802	2.0676	0	0	D14Abb1e	Mus musculus DNA segment, Chr 14, Abbott 1 expressed (D14Abb1e), transcript variant 2, mRNA [NM_028945]	218850	NM_028945
A_52_P311853	4.92703	2.30072	3426.41	3503.84	670.017	726.981	2.42961	2.17183	0	0	Ddit4l	Mus musculus DNA-damage-inducible transcript 4-like (Ddit4l), mRNA [NM_030143]	73284	NM_030143
A_52_P313071	2.76163	1.46552	2757.93	3169.57	1113.92	977.094	1.35178	1.57925	0	0	Gosr1	Mus musculus golgi SNAP receptor complex member 1 (Gosr1), mRNA [NM_016810]	53334	NM_016810
A_52_P313080	4.50278	2.17082	17643.7	17966.5	4973.96	4062.61	2.10747	2.23417	0	0	Hnrnpab	Mus musculus heterogeneous nuclear ribonucleoprotein A/B (Hnrnpab), transcript variant 2, mRNA [NM_010448]	15384	NM_010448
A_52_P313185	1.64461	0.717747	2581.82	3401.57	1453.29	2050.19	0.850501	0.584992	0	0	Sv2b	Mus musculus synaptic vesicle glycoprotein 2 b (Sv2b), transcript variant 1, mRNA [NM_153579]	64176	NM_153579
A_52_P314129	3.82788	1.93654	5248.22	5891.3	1375.88	1457.07	1.97641	1.89667	0	0	Pkia	Mus musculus protein kinase inhibitor, alpha (Pkia), mRNA [NM_008862]	18767	NM_008862
A_52_P315345	3.18548	1.67151	1779.81	1589.88	561.82	485.644	1.72529	1.61773	0	0	Lats2	Mus musculus large tumor suppressor 2 (Lats2), transcript variant A, mRNA [NM_015771]	50523	NM_015771
A_52_P31543	6.13104	2.61613	4717.79	5385.94	835.976	800.209	2.5692	2.66306	0	0	Btg2	Mus musculus B-cell translocation gene 2, anti-proliferative (Btg2), mRNA [NM_007570]	12227	NM_007570
A_52_P316644	1.50982	0.594373	1116.01	1671.05	881.746	878.641	0.382711	0.806035	0	0	Bet1	Mus musculus blocked early in transport 1 homolog (S. cerevisiae) (Bet1), mRNA [NM_009748]	12068	NM_009748
A_52_P316697	1.78403	0.835137	5891.28	5438.36	3546.72	2770.43	0.810052	0.860222	0	0	Ost4	Mus musculus oligosaccharyltransferase 4 homolog (S. cerevisiae) (Ost4), transcript variant 1, mRNA [NM_024460]	67695	NM_024460
A_52_P317393	1.64056	0.714189	580.286	1014.71	581.629	390.03	0.081254	1.34712	0	0	Gpr56	Mus musculus G protein-coupled receptor 56 (Gpr56), transcript variant 2, mRNA [NM_018882]	14766	NM_018882
A_52_P318955	1.99701	0.997842	982.456	1075.18	512.816	518.613	1.01176	0.983928	0	0	Ap3m1	Mus musculus adaptor-related protein complex 3, mu 1 subunit (Ap3m1), mRNA [NM_018829]	55946	NM_018829
A_52_P32081	1.88842	0.91718	985.328	1258.06	567.316	597.689	0.863256	0.971104	0	0	Crbn	Mus musculus cereblon (Crbn), transcript variant 2, mRNA [NM_175357]	58799	NM_175357
A_52_P322181	2.10502	1.07384	4521.12	5879.08	2889.86	1991.22	0.711561	1.43611	0	0	Adrb1	Mus musculus adrenergic receptor, beta 1 (Adrb1), mRNA [NM_007419]	11554	NM_007419
A_52_P322421	9.72317	3.28143	1321.91	1388.53	132.48	162.993	3.45297	3.10989	0	0	Mpzl2	Mus musculus myelin protein zero-like 2 (Mpzl2), mRNA [NM_007962]	14012	NM_007962
A_52_P323658	2.7927	1.48166	1378.28	2651.07	708.621	632.476	1.01592	1.9474	0	0	Zfp955a	Mus musculus zinc finger protein 955A (Zfp955a), mRNA [NM_029952]	77652	NM_029952
A_52_P32369	2.02509	1.01799	3044.93	4099.88	1812.61	1554.98	0.785585	1.25039	0	0	Hmgn3	Mus musculus high mobility group nucleosomal binding domain 3 (Hmgn3), transcript variant b, mRNA [NM_175074]	94353	NM_175074
A_52_P323830	5.60378	2.4864	1620.03	2640.3	348.604	395.896	2.3061	2.66671	0	0	Zfp830	Mus musculus zinc finger protein 830 (Zfp830), mRNA [NM_025884]	66983	NM_025884
A_52_P324767	2.01815	1.01303	1547.12	1866.5	814.121	831.465	0.976263	1.0498	0	0	Tmed8	Mus musculus transmembrane emp24 domain containing 8 (Tmed8), mRNA [NM_001033475]	382620	NM_001033475
A_52_P325443	15.2586	3.93155	1695.3	2629.62	151.18	140.842	3.60877	4.25433	0	0	Arhgap29	Mus musculus Rho GTPase activating protein 29 (Arhgap29), mRNA [NM_172525]	214137	NM_172525
A_52_P325527	2.25236	1.17143	982.403	1137.88	448.763	493.067	1.2027	1.14017	0	0	Edil3	Mus musculus EGF-like repeats and discoidin I-like domains 3 (Edil3), transcript variant 2, mRNA [NM_010103]	13612	NM_010103
A_52_P326354	4.87035	2.28402	9960.51	11477.4	2439.89	2153.66	2.16269	2.40536	0	0	Erf	Mus musculus Ets2 repressor factor (Erf), mRNA [NM_010155]	13875	NM_010155
A_52_P327615	2.68032	1.42241	8352.98	7936.47	3221.27	2993.53	1.5003	1.34452	0	0	Rab18	Mus musculus RAB18, member RAS oncogene family (Rab18), mRNA [NM_181070]	19330	NM_181070
A_52_P329054	2.15881	1.11023	1597.62	3058.06	924.509	1060.96	0.817857	1.40261	0	0	Cep70	Mus musculus centrosomal protein 70 (Cep70), mRNA [NM_023873]	68121	NM_023873
A_52_P33014	2.41914	1.27449	1932.26	2335.57	852.773	855.324	1.21805	1.33093	0	0	Ppp1r8	Mus musculus protein phosphatase 1, regulatory (inhibitor) subunit 8 (Ppp1r8), mRNA [NM_146154]	100336	NM_146154
A_52_P330395	1.87089	0.903723	3668.39	5194.85	2377.67	2155.41	0.678252	1.12919	0	0	Farp1	Mus musculus FERM, RhoGEF (Arhgef) and pleckstrin domain protein 1 (chondrocyte-derived) (Farp1), mRNA [NM_134082]	223254	NM_134082
A_52_P330540	2.0312	1.02233	917.972	1533.86	869.136	382.373	0.108891	1.93577	0	0	2610039C10Rik	Mus musculus RIKEN cDNA 2610039C10 gene (2610039C10Rik), mRNA [NM_025642]	66578	NM_025642
A_52_P334670	2.53295	1.34082	982.276	1431.02	472.244	460.269	1.12678	1.55486	0	0	Clock	Mus musculus circadian locomotor output cycles kaput (Clock), mRNA [NM_007715]	12753	NM_007715
A_52_P335508	1.78186	0.833383	772.472	1088.84	509.816	525.493	0.683536	0.98323	0	0	Tiprl	Mus musculus TIP41, TOR signalling pathway regulator-like (S. cerevisiae) (Tiprl), mRNA [NM_145513]	226591	NM_145513
A_52_P336290	2.03946	1.02819	5845.13	6899.16	3310.72	2889.96	0.891457	1.16492	0	0	Rap2a	Mus musculus RAS related protein 2a (Rap2a), mRNA [NM_029519]	76108	NM_029519
A_52_P336958	2.10378	1.07298	9532.53	9864.7	4739.62	5017.26	1.17114	0.974818	0	0	9430020K01Rik	Mus musculus RIKEN cDNA 9430020K01 gene (9430020K01Rik), mRNA [NM_001081963]	240185	NM_001081963
A_52_P337679	1.86562	0.899654	15292.9	17968.2	10954.5	10354.3	0.832228	0.967081	0	0	Canx	Mus musculus calnexin (Canx), transcript variant 1, mRNA [NM_007597]	12330	NM_007597
A_52_P33800	3.58017	1.84003	903.374	1394.97	318.584	317.089	1.59239	2.08767	0	0	Fndc3a	Mus musculus fibronectin type III domain containing 3A (Fndc3a), mRNA [NM_207636]	319448	NM_207636
A_52_P339996	4.71629	2.23765	6805.24	6924.02	1629.96	1299.19	2.14903	2.32627	0	0	Slc6a6	Mus musculus solute carrier family 6 (neurotransmitter transporter, taurine), member 6 (Slc6a6), mRNA [NM_009320]	21366	NM_009320
A_52_P340073	4.46137	2.15749	2015.4	2805.12	524.424	531.588	2.01419	2.30078	0	0	Efnb2	Mus musculus ephrin B2 (Efnb2), mRNA [NM_010111]	13642	NM_010111
A_52_P3412	1.85532	0.891667	516.929	1295.24	411.235	473.762	0.415517	1.36782	0	0	Med17	Mus musculus mediator complex subunit 17 (Med17), mRNA [NM_144933]	234959	NM_144933
A_52_P343690	2.09227	1.06507	2717.35	5262.04	1753.81	1731.68	0.661352	1.46878	0	0	Kpna4	Mus musculus karyopherin (importin) alpha 4 (Kpna4), mRNA [NM_008467]	16649	NM_008467
A_52_P344138	3.44475	1.7844	3006.64	3858.96	1035.08	904.974	1.5885	1.9803	0	0	Gabrb3	Mus musculus gamma-aminobutyric acid (GABA) A receptor, subunit beta 3 (Gabrb3), transcript variant 1, mRNA [NM_008071]	14402	NM_008071
A_52_P346581	1.85314	0.889974	1146.6	1082.53	547.292	658.263	1.14384	0.636112	0	0	Glt25d1	Mus musculus glycosyltransferase 25 domain containing 1 (Glt25d1), mRNA [NM_146211]	234407	NM_146211
A_52_P348250	1.57261	0.653162	1309.94	1400.25	1276.15	553.371	0.067997	1.23833	0	0	Klhl29	Mus musculus kelch-like 29 (Drosophila) (Klhl29), mRNA [NM_001164493]	208439	NM_001164493
A_52_P348720	7.85504	2.97362	1904.69	1674.26	255.704	216.397	3.00776	2.93947	0	0	Rhobtb3	Mus musculus Rho-related BTB domain containing 3 (Rhobtb3), mRNA [NM_028493]	73296	NM_028493
A_52_P351882	1.95754	0.969039	11843	18184	9534.4	7723.56	0.570183	1.36789	0	0	Impad1	Mus musculus inositol monophosphatase domain containing 1 (Impad1), mRNA [NM_177730]	242291	NM_177730
A_52_P35377	6.73636	2.75197	1291.03	1965.29	271.694	220.464	2.3667	3.13724	0	0	Plagl2	Mus musculus pleiomorphic adenoma gene-like 2 (Plagl2), mRNA [NM_018807]	54711	NM_018807
A_52_P354123	2.59096	1.37349	1153.19	1674.11	487.286	578.333	1.32376	1.42322	0	0	Rhebl1	Mus musculus Ras homolog enriched in brain like 1 (Rhebl1), mRNA [NM_026967]	69159	NM_026967
A_52_P354682	2.19721	1.13567	1228.35	1352.22	703.117	480.857	0.867609	1.40374	0	0	Elovl7	Mus musculus ELOVL family member 7, elongation of long chain fatty acids (yeast) (Elovl7), mRNA [NM_029001]	74559	NM_029001
A_52_P354744	3.6587	1.87133	7483.95	8723.55	2172.52	2309.02	1.88038	1.86228	0	0	Slc2a3	Mus musculus solute carrier family 2 (facilitated glucose transporter), member 3 (Slc2a3), mRNA [NM_011401]	20527	NM_011401
A_52_P354823	4.45681	2.15601	1853.26	1472.25	400.48	347.177	2.28418	2.02785	0	0	Irf8	Mus musculus interferon regulatory factor 8 (Irf8), mRNA [NM_008320]	15900	NM_008320
A_52_P358076	1.50499	0.589751	12397.2	15386.6	10601	10646.6	0.507285	0.672217	0	0	Ppp2ca	Mus musculus protein phosphatase 2 (formerly 2A), catalytic subunit, alpha isoform (Ppp2ca), mRNA [NM_019411]	19052	NM_019411
A_52_P358093	2.72531	1.44642	4295.49	4823.76	1605.8	1638.02	1.47414	1.4187	0	0	Fbxo10	Mus musculus F-box protein 10 (Fbxo10), mRNA [NM_001024142]	269529	NM_001024142
A_52_P360330	2.04951	1.03528	5046.03	5436.9	2749.4	2261.26	0.936083	1.13448	0	0	Mtap1b	Mus musculus microtubule-associated protein 1B (Mtap1b), mRNA [NM_008634]	17755	NM_008634
A_52_P360515	3.05722	1.61222	1308.75	1418.7	477.71	416.607	1.53127	1.69317	0	0	Celsr2	Mus musculus cadherin, EGF LAG seven-pass G-type receptor 2 (flamingo homolog, Drosophila) (Celsr2), transcript variant 1, mRNA [NM_017392]	53883	NM_017392
A_52_P362111	2.72007	1.44364	4457.58	5378.94	1786.76	1718.17	1.3701	1.51719	0	0	Fam3c	Mus musculus family with sequence similarity 3, member C (Fam3c), mRNA [NM_138587]	27999	NM_138587
A_52_P363216	1.59898	0.677154	1063.18	1220.57	762.385	645.116	0.533171	0.821137	0	0	Gcnt2	Mus musculus glucosaminyl (N-acetyl) transferase 2, I-branching enzyme (Gcnt2), transcript variant 3, mRNA [NM_133219]	14538	NM_133219
A_52_P365342	7.15804	2.83956	12445.2	14752	2469.62	1661.36	2.50264	3.17648	0	0	Lrrn2	Mus musculus leucine rich repeat protein 2, neuronal (Lrrn2), mRNA [NM_010732]	16980	NM_010732
A_52_P365660	3.18331	1.67053	8131.46	11020	3097.36	3127.29	1.51446	1.8266	0	0	Lrrc4c	Mus musculus leucine rich repeat containing 4C (Lrrc4c), mRNA [NM_178725]	241568	NM_178725
A_52_P366764	3.21947	1.68682	2293.72	2677.65	710.306	795.984	1.74263	1.63101	0	0	Drd1a	Mus musculus dopamine receptor D1A (Drd1a), mRNA [NM_010076]	13488	NM_010076
A_52_P366932	2.29946	1.2013	6528.63	8392.22	3266.74	3304.57	1.0964	1.3062	0	0	Gna11	Mus musculus guanine nucleotide binding protein, alpha 11 (Gna11), mRNA [NM_010301]	14672	NM_010301
A_52_P370203	8.40205	3.07074	11333.6	6714.06	1229.69	920.487	3.34905	2.79243	0	0	Jarid2	Mus musculus jumonji, AT rich interactive domain 2 (Jarid2), transcript variant 2, mRNA [NM_021878]	16468	NM_021878
A_52_P370443	2.07858	1.0556	3247.28	3793.53	1653.6	1602.45	1.01222	1.09898	0	0	Riok3	Mus musculus RIO kinase 3 (yeast) (Riok3), mRNA [NM_024182]	66878	NM_024182
A_52_P370935	1.67479	0.743983	2442.27	3205.4	1452.84	1754.03	0.772897	0.71507	0	0	Glcci1	Mus musculus glucocorticoid induced transcript 1 (Glcci1), transcript variant 1, mRNA [NM_133236]	170772	NM_133236
A_52_P373893	4.2788	2.09721	9610.41	14090.3	2945.98	2815.19	1.84903	2.34539	0	0	Acvr1b	Mus musculus NOD-derived CD11c +ve dendritic cells cDNA, RIKEN full-length enriched library, clone:F630048N11 product:activin A receptor, type 1B, full insert sequence. [AK154578]	11479	AK154578
A_52_P373973	7.45796	2.89878	11255.9	10328.7	1555.52	1459.39	2.99202	2.80554	0	0	Mex3c	Mus musculus mex3 homolog C (C. elegans) (Mex3c), mRNA [NM_001039214]	240396	NM_001039214
A_52_P375876	1.69049	0.757442	75032.4	97690.7	64372.3	63515.9	0.724734	0.790151	0	0	Arf3	Mus musculus ADP-ribosylation factor 3 (Arf3), mRNA [NM_007478]	11842	NM_007478
A_52_P376135	2.13053	1.09121	4939.8	4059.56	2379.7	1727.9	1.10525	1.07717	0	0	Mknk2	Mus musculus MAP kinase-interacting serine/threonine kinase 2 (Mknk2), mRNA [NM_021462]	17347	NM_021462
A_52_P376169	3.03452	1.60147	1615.28	1836.81	575.682	543.793	1.55554	1.64739	0	0	Lypd6	Mus musculus LY6/PLAUR domain containing 6 (Lypd6), transcript variant 1, mRNA [NM_177139]	320343	NM_177139
A_52_P376360	11.665	3.54412	2462.72	2155.88	207.399	204.292	3.69586	3.39237	0	0	Pdgfc	Mus musculus platelet-derived growth factor, C polypeptide (Pdgfc), mRNA [NM_019971]	54635	NM_019971
A_52_P377537	2.12016	1.08417	13348.8	20642.9	8732.31	9683.41	0.888901	1.27945	0	0	Gabra1	Mus musculus gamma-aminobutyric acid (GABA) A receptor, subunit alpha 1 (Gabra1), mRNA [NM_010250]	14394	NM_010250
A_52_P38011	2.92868	1.55025	1777.36	2415.81	665.125	716.064	1.4684	1.6321	0	0	Ralyl	Mus musculus RALY RNA binding protein-like (Ralyl), transcript variant 1, mRNA [NM_178631]	76897	NM_178631
A_52_P380301	4.06478	2.02318	2480.55	1507.7	448.125	500.596	2.54887	1.49748	0	0	Unc5c	Mus musculus unc-5 homolog C (C. elegans) (Unc5c), mRNA [NM_009472]	22253	NM_009472
A_52_P380329	3.25009	1.70048	2292.25	3368.05	819.062	854.5	1.52615	1.87481	0	0	Papd7	Mus musculus PAP associated domain containing 7 (Papd7), transcript variant 1, mRNA [NM_198600]	210106	NM_198600
A_52_P38208	2.98281	1.57667	20198.2	29855.2	9688.76	10337.9	1.41135	1.74199	0	0	Arpp21	Mus musculus cyclic AMP-regulated phosphoprotein, 21 (Arpp21), transcript variant 1, mRNA [NM_028755]	74100	NM_028755
A_52_P382886	3.13715	1.64945	1432.47	1088.78	483.916	338.276	1.63786	1.66105	0	0	Gjb2	Mus musculus gap junction protein, beta 2 (Gjb2), mRNA [NM_008125]	14619	NM_008125
A_52_P384574	2.26005	1.17635	1322.44	2403.8	821.338	722.437	0.740312	1.61239	0	0	Stard4	Mus musculus StAR-related lipid transfer (START) domain containing 4 (Stard4), mRNA [NM_133774]	170459	NM_133774
A_52_P384901	5.03079	2.33078	1436.7	1780.5	339.785	308.312	2.17555	2.48602	0	0	Wdr43	Mus musculus WD repeat domain 43 (Wdr43), mRNA [NM_175639]	72515	NM_175639
A_52_P38908	2.76793	1.46881	1960.09	2567.9	794.131	781.784	1.34929	1.58833	0	0	Tmem132b	Mus musculus transmembrane protein 132B (Tmem132b), mRNA [NM_001190352]	208151	NM_001190352
A_52_P39157	4.28098	2.09794	2510.4	3033.35	656.097	613.826	1.99977	2.19611	0	0	Bmi1	Mus musculus Bmi1 polycomb ring finger oncogene (Bmi1), mRNA [NM_007552]	12151	NM_007552
A_52_P392216	3.67725	1.87863	3695.57	3437.07	1008.25	901.912	1.93532	1.82194	0	0	Dab1	Mus musculus disabled homolog 1 (Drosophila) (Dab1), transcript variant 2, mRNA [NM_177259]	13131	NM_177259
A_52_P39247	2.54232	1.34615	2029.6	3158.42	1042.24	900.598	0.995376	1.69692	0	0	Hbp1	Mus musculus high mobility group box transcription factor 1 (Hbp1), transcript variant 1, mRNA [NM_153198]	73389	NM_153198
A_52_P392742	17.903	4.16213	391.665	1859.21	53.5329	50.3384	3.02503	5.29923	0	0	Qtrtd1	Mus musculus queuine tRNA-ribosyltransferase domain containing 1 (Qtrtd1), mRNA [NM_029128]	106248	NM_029128
A_52_P393314	12.7735	3.67508	2462.08	1559.41	182.017	144.528	3.88891	3.46125	0	0	P2rx7	Mus musculus purinergic receptor P2X, ligand-gated ion channel, 7 (P2rx7), transcript variant 1, mRNA [NM_011027]	18439	NM_011027
A_52_P393607	5.84932	2.54827	2809.56	1729.83	390.968	368.594	2.93406	2.16247	0	0	Sez6	Mus musculus seizure related gene 6 (Sez6), mRNA [NM_021286]	20370	NM_021286
A_52_P397204	2.43279	1.28261	543.354	1130.32	428.126	257.295	0.434443	2.13078	0	0	Csk	Mus musculus c-src tyrosine kinase (Csk), mRNA [NM_007783]	12988	NM_007783
A_52_P402897	15.6782	3.97069	4988.82	5525.6	452.052	264.755	3.56187	4.37951	0	0	Cdh4	Mus musculus cadherin 4 (Cdh4), mRNA [NM_009867]	12561	NM_009867
A_52_P4046	6.00336	2.58577	2455.14	3088.65	494.964	426.51	2.38426	2.78728	0	0	Baz2a	Mus musculus bromodomain adjacent to zinc finger domain, 2A (Baz2a), mRNA [NM_054078]	116848	NM_054078
A_52_P405206	4.512	2.17377	5818.93	7307.69	1687.59	1218.85	1.83997	2.50756	0	0	Tm7sf3	Mus musculus transmembrane 7 superfamily member 3 (Tm7sf3), mRNA [NM_026281]	67623	NM_026281
A_52_P406036	4.11101	2.03949	625.519	1011.5	202.986	208.02	1.76853	2.31046	0	0	Cdkn2aip	Mus musculus CDKN2A interacting protein (Cdkn2aip), mRNA [NM_172407]	70925	NM_172407
A_52_P406371	4.2646	2.09241	1539.68	1636.53	366.575	382.636	2.15864	2.02618	0	0	Med14	Mus musculus mediator complex subunit 14 (Med14), transcript variant 1, mRNA [NM_001048208]	26896	NM_001048208
A_52_P408025	2.06923	1.04909	4686.63	5265.95	2517.23	2173.48	0.958168	1.14002	0	0	Mpped2	Mus musculus metallophosphoesterase domain containing 2 (Mpped2), transcript variant 1, mRNA [NM_001143683]	77015	NM_001143683
A_52_P408391	18.1922	4.18525	2460.29	6287.59	208.379	246.341	3.68795	4.68255	0	0	Neurod1	Mus musculus neurogenic differentiation 1 (Neurod1), mRNA [NM_010894]	18012	NM_010894
A_52_P408438	3.35822	1.7477	869.927	1487.19	292.301	401.44	1.67523	1.82016	0	0	Arpp19	Mus musculus cAMP-regulated phosphoprotein 19 (Arpp19), transcript variant 1, mRNA [NM_021548]	59046	NM_021548
A_52_P410732	5.66018	2.50085	2079.58	2791.08	433.844	415.189	2.32895	2.67274	0	0	Cnot7	Mus musculus CCR4-NOT transcription complex, subunit 7 (Cnot7), mRNA [NM_011135]	18983	NM_011135
A_52_P410765	4.90366	2.29386	35264.7	30765.6	8371.07	7646.77	2.40671	2.18101	0	0	Sema7a	Mus musculus sema domain, immunoglobulin domain (Ig), and GPI membrane anchor, (semaphorin) 7A (Sema7a), mRNA [NM_011352]	20361	NM_011352
A_52_P411601	5.10175	2.35099	1906.52	2179.48	450.558	355.959	2.15012	2.55186	0	0	Ep300	Mus musculus E1A binding protein p300 (Ep300), mRNA [NM_177821]	328572	NM_177821
A_52_P413623	2.89718	1.53465	748.339	1300.67	320.287	373.977	1.32562	1.74368	0	0	Usp22	Mus musculus ubiquitin specific peptidase 22 (Usp22), mRNA [NM_001004143]	216825	NM_001004143
A_52_P417654	2.02732	1.01957	1432.52	1280.88	630.736	684.602	1.24184	0.797302	0	0	Tcea1	Mus musculus transcription elongation factor A (SII) 1 (Tcea1), transcript variant 2, mRNA [NM_011541]	21399	NM_011541
A_52_P417859	3.0373	1.60279	3498.94	4483.57	1409.77	1144.1	1.35357	1.852	0	0	4933439F18Rik	Mus musculus RIKEN cDNA 4933439F18 gene (4933439F18Rik), mRNA [NM_025757]	66771	NM_025757
A_52_P418665	2.72958	1.44868	9723.66	10594.3	4161.71	3730.96	1.38171	1.51565	0	0	Ttpal	Mus musculus tocopherol (alpha) transfer protein-like (Ttpal), transcript variant 1, mRNA [NM_029512]	76080	NM_029512
A_52_P420308	3.56842	1.83529	1194.39	1674.19	418.571	380.034	1.59657	2.074	0	0	Tnpo1	transportin 1 [Source:MGI Symbol;Acc:MGI:2681523] [ENSMUST00000109401]	238799	BC058670
A_52_P420712	1.88311	0.913119	2644.89	3348.51	1446.07	1588.27	0.898049	0.928189	0	0	Pja2	Mus musculus praja 2, RING-H2 motif containing (Pja2), transcript variant 1, mRNA [NM_001025309]	224938	NM_001025309
A_52_P422755	5.00687	2.32391	1080.17	984.847	238.244	199.009	2.3036	2.34421	0	0	Lsm6	Mus musculus LSM6 homolog, U6 small nuclear RNA associated (S. cerevisiae) (Lsm6), transcript variant 2, mRNA [NM_030145]	78651	NM_030145
A_52_P424206	5.96057	2.57545	839.783	1458.08	179.74	209.977	2.35981	2.79109	0	0	Lrrtm4	leucine rich repeat transmembrane neuronal 4 [Source:MGI Symbol;Acc:MGI:2389180] [ENSMUST00000126399]	243499	AK032470
A_52_P424585	1.54496	0.627571	6740.82	9007.73	5680.72	4753.93	0.355097	0.900045	0	0	Ctnnb1	Mus musculus catenin (cadherin associated protein), beta 1 (Ctnnb1), transcript variant 1, mRNA [NM_007614]	12387	NM_007614
A_52_P424784	3.79445	1.92389	6344.99	7828.25	1972.56	1737.75	1.76356	2.08422	0	0	Clstn2	Mus musculus calsyntenin 2 (Clstn2), mRNA [NM_022319]	64085	NM_022319
A_52_P425667	4.31779	2.11029	1594.73	1760.8	422.028	360.039	1.9917	2.22889	0	0	Adcyap1	Mus musculus adenylate cyclase activating polypeptide 1 (Adcyap1), mRNA [NM_009625]	11516	NM_009625
A_52_P425706	1.60189	0.679779	2188.45	2633.41	1425.53	1428.04	0.631562	0.727996	0	0	Rnf168	Mus musculus ring finger protein 168 (Rnf168), mRNA [NM_027355]	70238	NM_027355
A_52_P428446	7.11579	2.83102	14977.5	20276.5	2896.68	2584.07	2.5955	3.06655	0	0	Tsn	Mus musculus translin (Tsn), mRNA [NM_011650]	22099	NM_011650
A_52_P429534	1.97187	0.979563	4129.59	3942.22	2016.17	1937.34	1.08696	0.872163	0	0	Elavl1	Mus musculus ELAV (embryonic lethal, abnormal vision, Drosophila)-like 1 (Hu antigen R) (Elavl1), mRNA [NM_010485]	15568	NM_010485
A_52_P429774	2.02347	1.01683	808.781	1127.13	428.779	523.881	0.997974	1.03569	0	0	Cnst	Mus musculus consortin, connexin sorting protein (Cnst), mRNA [NM_146105]	226744	NM_146105
A_52_P430169	2.78013	1.47515	2202.09	3123.14	873.741	959.309	1.36447	1.58583	0	0	Dip2b	Mus musculus DIP2 disco-interacting protein 2 homolog B (Drosophila) (Dip2b), transcript variant 1, mRNA [NM_001159361]	239667	NM_001159361
A_52_P430247	2.74135	1.45489	3572.24	3968.36	1279.74	1383.85	1.52906	1.38071	0	0	Nacc1	Mus musculus nucleus accumbens associated 1, BEN and BTB (POZ) domain containing (Nacc1), mRNA [NM_025788]	66830	NM_025788
A_52_P430262	3.65116	1.86835	1173.4	1551.78	391.303	356.456	1.67293	2.06378	0	0	Rbm15	Mus musculus RNA binding motif protein 15 (Rbm15), mRNA [NM_001045807]	229700	NM_001045807
A_52_P430274	2.71862	1.44287	1174.44	1455.44	538.773	430.047	1.20329	1.68245	0	0	Heatr2	Mus musculus HEAT repeat containing 2 (Heatr2), mRNA [NM_001081265]	433956	NM_001081265
A_52_P432580	4.49786	2.16924	7846.79	11390.9	2116.59	2226.51	1.98885	2.34962	0	0	Arid5b	Mus musculus cDNA clone IMAGE:30537733, with apparent retained intron. [BC082312]	71371	BC082312
A_52_P432969	4.53289	2.18043	3266.05	4043.22	778.927	800.343	2.13298	2.22788	0	0	Pcdh19	Mus musculus protocadherin 19 (Pcdh19), transcript variant 1, mRNA [NM_001105245]	279653	NM_001105245
A_52_P437795	8.25536	3.04533	1690.12	2876.06	294.788	253.668	2.61254	3.47812	0	0	Cdh11	Mus musculus cadherin 11 (Cdh11), mRNA [NM_009866]	12552	NM_009866
A_52_P439159	3.43722	1.78124	2397.08	3030.92	777.604	757.676	1.67675	1.88573	0	0	Prkrir	Mus musculus protein-kinase, interferon-inducible double stranded RNA dependent inhibitor, repressor of (P58 repressor) (Prkrir), mRNA [NM_028410]	72981	NM_028410
A_52_P441294	2.59241	1.3743	7994.26	12566	4164.9	3959.84	1.07065	1.67794	0	0	Chl1	Mus musculus cell adhesion molecule with homology to L1CAM (Chl1), mRNA [NM_007697]	12661	NM_007697
A_52_P442852	2.72526	1.4464	1546.01	1877.79	580.627	649.941	1.47696	1.41583	0	0	Kbtbd7	Mus musculus kelch repeat and BTB (POZ) domain containing 7 (Kbtbd7), mRNA [NM_001024135]	211255	NM_001024135
A_52_P443073	2.56406	1.35843	1947.72	3580.89	1126.05	892.809	0.816476	1.90038	0	0	Dlgap1	Mus musculus discs, large (Drosophila) homolog-associated protein 1 (Dlgap1), transcript variant 1, mRNA [NM_177639]	224997	NM_177639
A_52_P443167	1.72446	0.786144	3608.97	4467.6	2288.35	2226.31	0.707365	0.864923	0	0	Naa35	Mus musculus N(alpha)-acetyltransferase 35, NatC auxiliary subunit (Naa35), mRNA [NM_030153]	78689	NM_030153
A_52_P444946	1.54244	0.625216	3622.78	3981.13	2113.27	2696.14	0.825891	0.424541	0	0	Rprml	Mus musculus reprimo-like (Rprml), mRNA [NM_001033212]	104582	NM_001033212
A_52_P445474	9.46575	3.24272	2341.79	6392.14	403.441	425.72	2.61682	3.86861	0	0	Lmtk2	Mus musculus lemur tyrosine kinase 2 (Lmtk2), mRNA [NM_001081109]	231876	NM_001081109
A_52_P449871	2.03567	1.02551	2982.02	2555.34	1458	1166.02	1.06682	0.984186	0	0	Id4	Mus musculus inhibitor of DNA binding 4 (Id4), mRNA [NM_031166]	15904	NM_031166
A_52_P451378	6.62854	2.72869	1534.52	3498.41	376.321	334.437	2.11185	3.34554	0	0	Twsg1	Mus musculus twisted gastrulation homolog 1 (Drosophila) (Twsg1), mRNA [NM_023053]	65960	NM_023053
A_52_P451574	5	2.32193	13953.1	17327.8	3603.02	3265.28	2.16409	2.47976	0	0	Xpr1	Mus musculus xenotropic and polytropic retrovirus receptor 1 (Xpr1), mRNA [NM_011273]	19775	NM_011273
A_52_P451834	1.68331	0.751297	928.043	1606.84	808.041	622.345	0.247333	1.25526	0	0	Stk35	Mus musculus serine/threonine kinase 35 (Stk35), transcript variant 1, mRNA [NM_183262]	67333	NM_183262
A_52_P452019	3.38727	1.76012	1331.15	1937.68	470.586	472.701	1.57717	1.94308	0	0	Usp31	Mus musculus ubiquitin specific peptidase 31 (Usp31), mRNA [NM_001033173]	76179	NM_001033173
A_52_P453884	4.17703	2.06248	4665.39	4700.53	1248.29	973.526	1.95834	2.16661	0	0	Foxo1	Mus musculus forkhead box O1 (Foxo1), mRNA [NM_019739]	56458	NM_019739
A_52_P455540	2.90538	1.53873	3336.98	5085.38	1412.2	1339.85	1.28084	1.79661	0	0	Ric8b	Mus musculus resistance to inhibitors of cholinesterase 8 homolog B (C. elegans) (Ric8b), transcript variant 1, mRNA [NM_001013441]	237422	NM_001013441
A_52_P456750	2.87553	1.52383	1540.36	2011.18	686.063	527.608	1.22257	1.82508	0	0	Aph1b	Mus musculus anterior pharynx defective 1b homolog (C. elegans) (Aph1b), mRNA [NM_177583]	208117	NM_177583
A_52_P45834	2.09426	1.06644	1308.01	1791.24	729.56	700.039	0.899777	1.2331	0	0	Pafah1b2	Mus musculus platelet-activating factor acetylhydrolase, isoform 1b, subunit 2 (Pafah1b2), mRNA [NM_008775]	18475	NM_008775
A_52_P458870	4.2882	2.10037	841.174	1550.42	267.439	279.636	1.77161	2.42913	0	0	Slc25a16	Mus musculus solute carrier family 25 (mitochondrial carrier, Graves disease autoantigen), member 16 (Slc25a16), nuclear gene encoding mitochondrial protein, mRNA [NM_175194]	73132	NM_175194
A_52_P460704	5.84491	2.54718	990.882	1828.6	216.976	259.423	2.31414	2.78022	0	0	A830018L16Rik	Mus musculus RIKEN cDNA A830018L16 gene (A830018L16Rik), transcript variant 2, mRNA [NM_177173]	320492	NM_177173
A_52_P462350	2.49571	1.31945	2903.71	3255.23	1337.94	1062.11	1.1481	1.4908	0	0	Dr1	Mus musculus down-regulator of transcription 1 (Dr1), mRNA [NM_026106]	13486	NM_026106
A_52_P466887	5.93242	2.56862	28401.4	28524.1	5858.09	5209.13	2.56076	2.57649	0	0	Hnrnpd	Mus musculus heterogeneous nuclear ribonucleoprotein D (Hnrnpd), transcript variant 1, mRNA [NM_001077265]	11991	NM_001077265
A_52_P470466	4.02816	2.01012	30762.7	56718.8	13448.3	12186.5	1.59105	2.42919	0	0	D3Bwg0562e	Mus musculus DNA segment, Chr 3, Brigham & Women's Genetics 0562 expressed (D3Bwg0562e), mRNA [NM_177664]	229791	NM_177664
A_52_P473975	3.92446	1.97249	2857.84	2058.48	618.673	599.354	2.28065	1.66434	0	0	Cpsf4	Mus musculus cleavage and polyadenylation specific factor 4 (Cpsf4), mRNA [NM_178576]	54188	NM_178576
A_52_P476560	5.69663	2.51011	9842.25	7378.4	1801.01	1280.95	2.57291	2.4473	0	0	Tpcn1	Mus musculus two pore channel 1 (Tpcn1), mRNA [NM_145853]	252972	NM_145853
A_52_P480064	1.86772	0.901278	6878.79	5497.24	3239.23	3338.84	1.19004	0.612513	0	0	Tmem134	Mus musculus transmembrane protein 134 (Tmem134), transcript variant 1, mRNA [NM_001078649]	66990	NM_001078649
A_52_P480266	2.58632	1.3709	1196.62	1191.66	434.218	492.762	1.5438	1.19801	0	0	Atat1	Mus musculus alpha tubulin acetyltransferase 1 (Atat1), transcript variant 3, mRNA [NM_028476]	73242	NM_028476
A_52_P480360	1.54397	0.626649	843.199	2188.45	912.602	799.133	-0.0782595	1.33156	0	0	Dut	Mus musculus deoxyuridine triphosphatase (Dut), nuclear gene encoding mitochondrial protein, transcript variant 2, mRNA [NM_023595]	110074	NM_023595
A_52_P480402	2.0125	1.00899	1019.27	1793.72	672.786	643.357	0.656446	1.36153	0	0	Avl9	Mus musculus AVL9 homolog (S. cerevisiase) (Avl9), mRNA [NM_030235]	78937	NM_030235
A_52_P481686	3.31115	1.72733	1657.89	1445.39	512.709	424.661	1.7626	1.69206	0	0	Wtip	Mus musculus WT1-interacting protein (Wtip), mRNA [NM_207212]	101543	NM_207212
A_52_P482124	3.44131	1.78296	2951.91	4408.37	1089.26	971.717	1.48672	2.07919	0	0	Fam32a	Mus musculus family with sequence similarity 32, member A (Fam32a), mRNA [NM_026455]	67922	NM_026455
A_52_P482251	2.50421	1.32436	5225.68	6315.44	2366.94	2098.11	1.18473	1.46398	0	0	Gjb6	Mus musculus gap junction protein, beta 6 (Gjb6), transcript variant 2, mRNA [NM_001010937]	14623	NM_001010937
A_52_P482983	2.10905	1.07659	5162.53	6696.23	2826.71	2670.77	0.924797	1.22839	0	0	Cd164	Mus musculus CD164 antigen (Cd164), mRNA [NM_016898]	53599	NM_016898
A_52_P483280	8.07626	3.01369	3765.94	4021.38	547.863	432.8	2.88253	3.14484	0	0	Lamp2	Mus musculus lysosomal-associated membrane protein 2 (Lamp2), transcript variant 2, mRNA [NM_010685]	16784	NM_010685
A_52_P485007	3.82807	1.93662	2732.94	2747.2	653.147	756.883	2.13293	1.74031	0	0	Abca2	Mus musculus ATP-binding cassette, sub-family A (ABC1), member 2 (Abca2), mRNA [NM_007379]	11305	NM_007379
A_52_P485766	1.67024	0.740059	1783.99	2070.03	1068.03	1149	0.771227	0.708892	0	0	Zdhhc17	Mus musculus zinc finger, DHHC domain containing 17 (Zdhhc17), mRNA [NM_172554]	320150	NM_172554
A_52_P485971	9.55598	3.2564	19647.5	14000.6	2032.1	1764.21	3.51752	2.99529	0	0	Scap	Mus musculus SREBF chaperone (Scap), transcript variant 1, mRNA [NM_001001144]	235623	NM_001001144
A_52_P489729	6.53099	2.7073	8833.22	8702	1580.34	1207.22	2.60314	2.81147	0	0	Sec61a1	Mus musculus Sec61 alpha 1 subunit (S. cerevisiae) (Sec61a1), mRNA [NM_016906]	53421	NM_016906
A_52_P494126	1.74839	0.806031	2227.23	2475.54	1288.49	1277.38	0.806436	0.805626	0	0	Usp46	Mus musculus ubiquitin specific peptidase 46 (Usp46), mRNA [NM_177561]	69727	NM_177561
A_52_P49457	4.15116	2.05351	96088.1	134188	35571.1	33175.3	1.85517	2.25186	0	0	Fbxl16	Mus musculus F-box and leucine-rich repeat protein 16 (Fbxl16), mRNA [NM_001164225]	214931	NM_001164225
A_52_P494930	14.7389	3.88156	2268.33	3907.11	212.447	207.93	3.53065	4.23247	0	0	Fnip2	Mus musculus folliculin interacting protein 2 (Fnip2), mRNA [NM_001162999]	329679	NM_001162999
A_52_P495104	1.93926	0.955504	1437.07	2757.9	1013.18	977.525	0.538024	1.37298	0	0	Heca	Mus musculus 18-day embryo whole body cDNA, RIKEN full-length enriched library, clone:1190022O20 product:hypothetical protein, full insert sequence. [AK160395]	380629	AK160395
A_52_P495869	1.95977	0.970682	638.437	1173.44	437.339	454.847	0.639798	1.30157	0	0	Mafb	Mus musculus v-maf musculoaponeurotic fibrosarcoma oncogene family, protein B (avian) (Mafb), mRNA [NM_010658]	16658	NM_010658
A_52_P49601	1.56779	0.648729	174317	183277	130566	124513	0.744305	0.553154	0	0	Fth1	Mus musculus ferritin heavy chain 1 (Fth1), mRNA [NM_010239]	14319	NM_010239
A_52_P496655	2.97248	1.57167	1052.07	1404.08	394.784	426.786	1.49966	1.64367	0	0	Leprotl1	Mus musculus leptin receptor overlapping transcript-like 1 (Leprotl1), mRNA [NM_026609]	68192	NM_026609
A_52_P497534	2.10442	1.07342	788.114	1209.71	435.564	495.639	0.937099	1.20974	0	0	Wipi1	Mus musculus WD repeat domain, phosphoinositide interacting 1 (Wipi1), mRNA [NM_145940]	52639	NM_145940
A_52_P498355	1.66352	0.734238	3379.26	3890.45	2149.65	2048.37	0.69377	0.774706	0	0	Lyrm4	Mus musculus LYR motif containing 4 (Lyrm4), mRNA [NM_201358]	380840	NM_201358
A_52_P500002	1.60158	0.679493	660.36	1541.04	555.432	700.466	0.34271	1.01628	0	0	Tspyl5	Mus musculus testis-specific protein, Y-encoded-like 5 (Tspyl5), mRNA [NM_001085421]	239364	NM_001085421
A_52_P500244	3.97198	1.98986	6448.13	9457.17	2075.9	1908.4	1.70918	2.27053	0	0	Atrn	Mus musculus attractin (Atrn), mRNA [NM_009730]	11990	NM_009730
A_52_P500274	6.59389	2.72113	3159.09	2899.86	475.579	445.88	2.81733	2.62493	0	0	Ntrk3	Mus musculus neurotrophic tyrosine kinase, receptor, type 3 (Ntrk3), transcript variant 2, mRNA [NM_182809]	18213	NM_182809
A_52_P501721	3.54435	1.82552	987.639	1086.36	268.823	337.504	1.98918	1.66186	0	0	Ccdc127	Mus musculus coiled-coil domain containing 127 (Ccdc127), transcript variant 2, mRNA [NM_024201]	67433	NM_024201
A_52_P502141	5.54548	2.47131	2264.57	2560.6	436.128	425.848	2.44045	2.50218	0	0	Hectd2	Mus musculus HECT domain containing 2 (Hectd2), transcript variant 2, mRNA [NM_172637]	226098	NM_172637
A_52_P50305	5.9059	2.56216	1696.61	2812.54	376.584	368.418	2.25292	2.87139	0	0	Ube2k	Mus musculus ubiquitin-conjugating enzyme E2K (UBC1 homolog, yeast) (Ube2k), mRNA [NM_016786]	53323	NM_016786
A_52_P50329	1.82997	0.871822	1467.95	1430.95	800.347	750.972	0.925922	0.817722	0	0	Tmem110	Mus musculus transmembrane protein 110 (Tmem110), mRNA [NM_028839]	69179	NM_028839
A_52_P503334	3.80031	1.92612	886.213	1133.47	278.949	267.206	1.77731	2.07493	0	0	Erlin2	Mus musculus ER lipid raft associated 2 (Erlin2), mRNA [NM_153592]	244373	NM_153592
A_52_P503730	2.56848	1.36091	807.222	1019.42	352.172	371.674	1.291	1.43083	0	0	Fchsd2	Mus musculus FCH and double SH3 domains 2 (Fchsd2), transcript variant 1, mRNA [NM_199012]	207278	NM_199012
A_52_P504268	1.58189	0.661652	3540.18	4342.5	2293.44	2511.11	0.672318	0.650986	0	0	B3galnt1	Mus musculus UDP-GalNAc:betaGlcNAc beta 1,3-galactosaminyltransferase, polypeptide 1 (B3galnt1), mRNA [NM_020026]	26879	NM_020026
A_52_P504330	1.70071	0.766136	762.47	1043.19	555.799	501.352	0.535496	0.996776	0	0	Ankib1	Mus musculus ankyrin repeat and IBR domain containing 1 (Ankib1), mRNA [NM_001003909]	70797	NM_001003909
A_52_P504421	2.91115	1.54159	3792.61	4110.54	1447.04	1203.03	1.44018	1.64299	0	0	Rnf138	Mus musculus ring finger protein 138 (Rnf138), transcript variant 1, mRNA [NM_207623]	56515	NM_207623
A_52_P506529	2.49728	1.32036	6720.95	10269.7	3366.79	3503.94	1.09149	1.54922	0	0	Rabgap1l	Mus musculus RAB GTPase activating protein 1-like (Rabgap1l), transcript variant 2, mRNA [NM_001038621]	29809	NM_001038621
A_52_P507498	4.50746	2.17231	1529.58	1817.92	365.762	379.905	2.15155	2.19308	0	0	Plxnc1	Mus musculus plexin C1 (Plxnc1), mRNA [NM_018797]	54712	NM_018797
A_52_P51029	1.88206	0.912311	997.648	2381.04	692.797	920.265	0.586589	1.23803	0	0	Ralgapa1	Mus musculus Ral GTPase activating protein, alpha subunit 1 (Ralgapa1), transcript variant 2, mRNA [NM_019994]	56784	NM_019994
A_52_P512575	1.67734	0.746174	4743.68	2565.07	2382.74	1682.49	1.04534	0.44701	0	0	Hopx	Mus musculus HOP homeobox (Hopx), transcript variant 1, mRNA [NM_175606]	74318	NM_175606
A_52_P512817	5.61041	2.48811	24877.6	22276.1	4832.13	4700.93	2.62756	2.34865	0	0	Shisa5	Mus musculus shisa homolog 5 (Xenopus laevis) (Shisa5), transcript variant 1, mRNA [NM_025858]	66940	NM_025858
A_52_P514107	2.0331	1.02368	413.798	1158.9	361.827	336.168	0.294512	1.75285	0	0	Glrx2	Mus musculus glutaredoxin 2 (thioltransferase) (Glrx2), transcript variant 1, mRNA [NM_001038592]	69367	NM_001038592
A_52_P514306	1.52252	0.606465	1310.37	1863.75	916.058	1073.92	0.548111	0.664819	0	0	Spata2	Mus musculus spermatogenesis associated 2 (Spata2), mRNA [NM_170756]	263876	NM_170756
A_52_P515057	7.86168	2.97484	901.124	1103.21	125.298	146.281	2.97537	2.97431	0	0	Slc25a24	Mus musculus solute carrier family 25 (mitochondrial carrier, phosphate carrier), member 24 (Slc25a24), nuclear gene encoding mitochondrial protein, mRNA [NM_172685]	229731	NM_172685
A_52_P515497	11.0083	3.46051	50517.4	103118	7805.53	7383.48	2.98905	3.93198	0	0	Atp1a1	Mus musculus ATPase, Na+/K+ transporting, alpha 1 polypeptide (Atp1a1), mRNA [NM_144900]	11928	NM_144900
A_52_P520564	1.88189	0.912181	755.234	1075.93	481.127	484.538	0.732608	1.09175	0	0	Wasl	Mus musculus Wiskott-Aldrich syndrome-like (human) (Wasl), transcript variant 1, mRNA [NM_028459]	73178	NM_028459
A_52_P521507	2.84482	1.50834	2981.95	4072.37	1176.56	1200.91	1.38567	1.631	0	0	Trio	Mus musculus triple functional domain (PTPRF interacting) (Trio), mRNA [NM_001081302]	223435	NM_001081302
A_52_P523480	3.65639	1.87042	1904.29	2304.28	534.269	596.713	1.89995	1.84089	0	0	Rfx1	Mus musculus regulatory factor X, 1 (influences HLA class II expression) (Rfx1), mRNA [NM_009055]	19724	NM_009055
A_52_P525070	1.9331	0.950919	2423.24	2732.27	1320.71	1242.49	0.903794	0.998043	0	0	Vamp4	Mus musculus vesicle-associated membrane protein 4 (Vamp4), mRNA [NM_016796]	53330	NM_016796
A_52_P526396	1.96351	0.973432	3187.14	5449.04	1812.04	2334.4	0.850588	1.09628	0	0	Atl1	Mus musculus atlastin GTPase 1 (Atl1), mRNA [NM_178628]	73991	NM_178628
A_52_P527463	1.8403	0.879939	4463.1	5148.73	2561.94	2527.51	0.864707	0.89517	0	0	D15Ertd621e	Mus musculus DNA segment, Chr 15, ERATO Doi 621, expressed (D15Ertd621e), mRNA [NM_145959]	210998	NM_145959
A_52_P527500	7.19225	2.84644	1216.91	1529.27	176.11	221.807	2.92169	2.77119	0	0	Helb	Mus musculus helicase (DNA) B (Helb), mRNA [NM_080446]	117599	NM_080446
A_52_P53019	2.59352	1.37491	1053.83	970.327	449.164	352.489	1.30957	1.44025	0	0	Rhbdl3	Mus musculus rhomboid, veinlet-like 3 (Drosophila) (Rhbdl3), mRNA [NM_139228]	246104	NM_139228
A_52_P530280	1.84036	0.879986	1337.97	1638.57	830.896	742.36	0.735347	1.02463	0	0	Nsa2	Mus musculus NSA2 ribosome biogenesis homolog (S. cerevisiae) (Nsa2), mRNA [NM_021552]	59050	NM_021552
A_52_P531731	4.19352	2.06816	1247.16	1726.57	346.925	361.803	1.94513	2.19119	0	0	Grin3a	glutamate receptor ionotropic, NMDA3A [Source:MGI Symbol;Acc:MGI:1933206] [ENSMUST00000093859]	242443	AK032394
A_52_P532227	2.83053	1.50107	4813.93	3955.77	2057.41	1096.31	1.27592	1.72623	0	0	S1pr1	Mus musculus sphingosine-1-phosphate receptor 1 (S1pr1), mRNA [NM_007901]	13609	NM_007901
A_52_P533083	3.41468	1.77175	929.426	1367.33	340.166	329.045	1.5418	2.0017	0	0	Dnajc16	Mus musculus DnaJ (Hsp40) homolog, subfamily C, member 16 (Dnajc16), mRNA [NM_172338]	214063	NM_172338
A_52_P533779	3.20001	1.67808	2294.04	3072.18	820.512	799.953	1.52518	1.83097	0	0	Ankrd40	Mus musculus ankyrin repeat domain 40 (Ankrd40), transcript variant 1, mRNA [NM_027799]	71452	NM_027799
A_52_P535907	3.39438	1.76315	1109.66	1780.67	444.3	389.134	1.39971	2.12658	0	0	BC031781	Mus musculus cDNA sequence BC031781 (BC031781), mRNA [NM_145943]	208768	NM_145943
A_52_P536481	6.70679	2.74562	6939.44	6102.64	923.185	1024.87	3.00963	2.48162	0	0	Mogs	Mus musculus mannosyl-oligosaccharide glucosidase (Mogs), mRNA [NM_020619]	57377	NM_020619
A_52_P536494	8.94808	3.16158	3738.79	3157.22	486.046	315.141	3.04578	3.27737	0	0	Mycn	Mus musculus v-myc myelocytomatosis viral related oncogene, neuroblastoma derived (avian) (Mycn), mRNA [NM_008709]	18109	NM_008709
A_52_P537545	2.35018	1.23277	2365.68	2549.96	942.602	1074.94	1.35942	1.10612	0	0	Smpd3	Mus musculus sphingomyelin phosphodiesterase 3, neutral (Smpd3), mRNA [NM_021491]	58994	NM_021491
A_52_P539310	1.5154	0.5997	29697.2	26904.2	25994.9	23481.3	0.728445	0.470955	0	0	Serp2	Mus musculus stress-associated endoplasmic reticulum protein family member 2 (Serp2), transcript variant 1, mRNA [NM_001160326]	72661	NM_001160326
A_52_P539414	4.33407	2.11572	1355.82	1206.55	303.677	299.885	2.25296	1.97848	0	0	Gtf2h3	Mus musculus general transcription factor IIH, polypeptide 3 (Gtf2h3), mRNA [NM_181410]	209357	NM_181410
A_52_P540219	3.49711	1.80616	49397.1	50053.3	20042.1	16335	1.75991	1.85242	0	0	Timp2	Mus musculus tissue inhibitor of metalloproteinase 2 (Timp2), mRNA [NM_011594]	21858	NM_011594
A_52_P540470	1.55588	0.637728	961.432	1176.76	663.761	685.133	0.589047	0.686409	0	0	Zfp407	Mus musculus zinc finger protein 407 (Zfp407), mRNA [NM_001033341]	240476	NM_001033341
A_52_P541270	3.20814	1.68174	7256.69	8587.9	2860.98	2184.84	1.45424	1.90923	0	0	Crebl2	Mus musculus cAMP responsive element binding protein-like 2 (Crebl2), mRNA [NM_177687]	232430	NM_177687
A_52_P542172	1.99409	0.995734	3515.62	5702.81	2073.68	2296.93	0.809506	1.18196	0	0	Rb1cc1	Mus musculus RB1-inducible coiled-coil 1 (Rb1cc1), mRNA [NM_009826]	12421	NM_009826
A_52_P54261	3.8405	1.94129	2364.35	3439.81	722.589	740.79	1.76797	2.11462	0	0	Tmem56	Mus musculus transmembrane protein 56 (Tmem56), mRNA [NM_178936]	99887	NM_178936
A_52_P545643	2.49066	1.31653	2813.33	3711.47	1270.89	1243.01	1.18279	1.45026	0	0	AI597468	Mus musculus expressed sequence AI597468 (AI597468), mRNA [NM_001013028]	103266	NM_001013028
A_52_P546635	2.46662	1.30254	5185.8	3669.41	1798.65	1613.69	1.56443	1.04064	0	0	Zeb1	Mus musculus zinc finger E-box binding homeobox 1 (Zeb1), mRNA [NM_011546]	21417	NM_011546
A_52_P547187	2.73884	1.45357	5105.26	6013.53	2228.17	1743.53	1.24238	1.66475	0	0	Tab2	Mus musculus TGF-beta activated kinase 1/MAP3K7 binding protein 2 (Tab2), mRNA [NM_138667]	68652	NM_138667
A_52_P550843	6.77454	2.76012	6913.59	8022.62	1175.88	1068.25	2.65418	2.86607	0	0	Pppde1	Mus musculus PPPDE peptidase domain containing 1 (Pppde1), mRNA [NM_024282]	78825	NM_024282
A_52_P551743	5.12728	2.35819	3361.24	10195.3	1076.72	1255.31	1.69961	3.01677	0	0	Aff4	Mus musculus AF4/FMR2 family, member 4 (Aff4), mRNA [NM_033565]	93736	NM_033565
A_52_P551909	2.07665	1.05426	1733.83	1363.3	791.867	661.371	1.17743	0.931087	0	0	Arhgap5	Mus musculus Rho GTPase activating protein 5 (Arhgap5), mRNA [NM_009706]	11855	NM_009706
A_52_P553013	4.45644	2.15589	3795.4	4803.92	762.67	1171.15	2.39615	1.91564	0	0	Cadm3	Mus musculus cell adhesion molecule 3 (Cadm3), mRNA [NM_053199]	94332	NM_053199
A_52_P556290	3.5051	1.80946	1310.55	2637.35	562.697	491.82	1.29235	2.32656	0	0	Arih1	Mus musculus ariadne ubiquitin-conjugating enzyme E2 binding protein homolog 1 (Drosophila) (Arih1), mRNA [NM_019927]	23806	NM_019927
A_52_P557129	2.37283	1.24661	38329	41521.9	23375.4	20878.9	1.23468	1.25854	0	0	Slc12a5	Mus musculus solute carrier family 12, member 5 (Slc12a5), mRNA [NM_020333]	57138	NM_020333
A_52_P558368	2.94059	1.5561	1783.91	1280.03	524.758	496.896	1.8328	1.27941	0	0	Zdhhc1	Mus musculus zinc finger, DHHC domain containing 1 (Zdhhc1), mRNA [NM_175160]	70796	NM_175160
A_52_P561020	4.66139	2.22076	1382.04	1329.86	297.102	296.093	2.31132	2.13021	0	0	Slc25a32	Mus musculus solute carrier family 25, member 32 (Slc25a32), nuclear gene encoding mitochondrial protein, mRNA [NM_172402]	69906	NM_172402
A_52_P561936	3.19758	1.67698	2785.23	3864.69	1079.4	931.873	1.41527	1.9387	0	0	1110002B05Rik	Mus musculus RIKEN cDNA 1110002B05 gene (1110002B05Rik), mRNA [NM_134054]	104725	NM_134054
A_52_P563617	1.86199	0.896844	12065.3	12836.1	7428.57	7308.22	0.91172	0.881968	0	0	Ssbp4	Mus musculus single stranded DNA binding protein 4 (Ssbp4), mRNA [NM_133772]	76900	NM_133772
A_52_P563825	3.89813	1.96278	2008.87	2987.35	631.299	603.189	1.72259	2.20297	0	0	B3galt1	Mus musculus UDP-Gal:betaGlcNAc beta 1,3-galactosyltransferase, polypeptide 1 (B3galt1), mRNA [NM_020283]	26877	NM_020283
A_52_P564951	7.7416	2.95263	642.411	1010.24	117.699	109.315	2.60866	3.2966	0	0	C2cd3	Mus musculus C2 calcium-dependent domain containing 3 (C2cd3), mRNA [NM_001017985]	277939	NM_001017985
A_52_P566348	3.01751	1.59336	1780.16	2080.81	692.396	565.956	1.41498	1.77174	0	0	Nras	Mus musculus neuroblastoma ras oncogene (Nras), mRNA [NM_010937]	18176	NM_010937
A_52_P566605	2.68439	1.42459	819.878	1414.17	455.542	359.101	0.929008	1.92018	0	0	Hsd17b7	Mus musculus hydroxysteroid (17-beta) dehydrogenase 7 (Hsd17b7), mRNA [NM_010476]	15490	NM_010476
A_52_P566681	3.17766	1.66796	25147.2	32718.1	10224.5	11925	1.65332	1.68261	0	0	Gpm6a	Mus musculus glycoprotein m6a (Gpm6a), mRNA [NM_153581]	234267	NM_153581
A_52_P568235	2.7544	1.46174	1858.78	1708.66	756.192	532.234	1.3459	1.57758	0	0	Fstl5	Mus musculus follistatin-like 5 (Fstl5), mRNA [NM_178673]	213262	NM_178673
A_52_P569038	2.14419	1.10043	2646.67	5838.16	1888.32	1674.36	0.517528	1.68333	0	0	Cnot2	Mus musculus CCR4-NOT transcription complex, subunit 2 (Cnot2), transcript variant 1, mRNA [NM_001037846]	72068	NM_001037846
A_52_P569348	2.71375	1.44029	687.739	1199.33	402.975	292.778	0.872784	2.0078	0	0	Dbt	Mus musculus dihydrolipoamide branched chain transacylase E2 (Dbt), nuclear gene encoding mitochondrial protein, mRNA [NM_010022]	13171	NM_010022
A_52_P569375	8.48433	3.0848	1306.73	2035.19	182.212	219.504	2.97458	3.19502	0	0	Fgf5	Mus musculus fibroblast growth factor 5 (Fgf5), mRNA [NM_010203]	14176	NM_010203
A_52_P572045	2.36752	1.24338	2823.7	3224.99	1292.16	1175.65	1.16369	1.32307	0	0	Pfkp	Mus musculus phosphofructokinase, platelet (Pfkp), mRNA [NM_019703]	56421	NM_019703
A_52_P572197	3.482	1.79992	923.953	1374.08	321.133	334.07	1.61192	1.98792	0	0	Pank3	Mus musculus pantothenate kinase 3 (Pank3), mRNA [NM_145962]	211347	NM_145962
A_52_P572284	1.90592	0.930488	635.59	1086.68	366.122	534.124	0.90659	0.954386	0	0	Laptm4a	Mus musculus lysosomal-associated protein transmembrane 4A (Laptm4a), mRNA [NM_008640]	17775	NM_008640
A_52_P572702	4.21345	2.075	1908.15	3174.93	608.148	543.617	1.70557	2.44443	0	0	Gxylt1	Mus musculus glucoside xylosyltransferase 1 (Gxylt1), mRNA [NM_001033275]	223827	NM_001033275
A_52_P573290	7.60889	2.92769	813.752	1554.99	161.311	151.138	2.46681	3.38856	0	0	A930001N09Rik	Mus musculus RIKEN cDNA A930001N09 gene (A930001N09Rik), mRNA [NM_029870]	77128	NM_029870
A_52_P573552	3.41527	1.772	2902.5	2186.89	853.942	607.062	1.81386	1.73014	0	0	Trib1	Mus musculus tribbles homolog 1 (Drosophila) (Trib1), mRNA [NM_144549]	211770	NM_144549
A_52_P574697	4.67654	2.22544	23261.1	24275.7	6389.09	5322.76	2.14905	2.30184	0	0	Khdrbs1	Mus musculus KH domain containing, RNA binding, signal transduction associated 1 (Khdrbs1), mRNA [NM_011317]	20218	NM_011317
A_52_P575178	7.75367	2.95488	1161.98	1611.57	196.12	176.217	2.70495	3.20481	0	0	Cdon	Mus musculus cell adhesion molecule-related/down-regulated by oncogenes (Cdon), mRNA [NM_021339]	57810	NM_021339
A_52_P576778	2.54847	1.34963	3643.35	5924.02	1916.69	1656.68	0.979145	1.72012	0	0	Tmem30a	Mus musculus transmembrane protein 30A (Tmem30a), mRNA [NM_133718]	69981	NM_133718
A_52_P577388	1.68691	0.754379	4242.6	6561.32	3101.46	3100.28	0.524303	0.984455	0	0	Epdr1	Mus musculus ependymin related protein 1 (zebrafish) (Epdr1), mRNA [NM_134065]	105298	NM_134065
A_52_P578043	3.69767	1.88662	955.246	1559.42	325.592	342.756	1.64611	2.12712	0	0	Sacs	sacsin [Source:MGI Symbol;Acc:MGI:1354724] [ENSMUST00000119943]	50720	AK173011
A_52_P578768	1.66782	0.737959	815.205	1007.33	550.733	538.228	0.639388	0.836531	0	0	Slc38a9	Mus musculus solute carrier family 38, member 9 (Slc38a9), mRNA [NM_178746]	268706	NM_178746
A_52_P579640	4.34946	2.12084	3409.05	5555.72	982.619	987.681	1.84089	2.40079	0	0	Rrs1	Mus musculus RRS1 ribosome biogenesis regulator homolog (S. cerevisiae) (Rrs1), mRNA [NM_021511]	59014	NM_021511
A_52_P579876	2.19638	1.13513	3394.29	3678.36	1455.07	1653.16	1.26219	1.00806	0	0	Suds3	Mus musculus suppressor of defective silencing 3 homolog (S. cerevisiae) (Suds3), transcript variant 1, mRNA [NM_178622]	71954	NM_178622
A_52_P582150	2.09725	1.0685	6444.16	7076.89	3394.67	3058.01	1.01452	1.12247	0	0	Gosr2	Mus musculus golgi SNAP receptor complex member 2 (Gosr2), mRNA [NM_019650]	56494	NM_019650
A_52_P582261	3.63017	1.86004	1897.33	2702.22	667.092	560.688	1.56009	2.15998	0	0	Ikzf5	Mus musculus IKAROS family zinc finger 5 (Ikzf5), mRNA [NM_175115]	67143	NM_175115
A_52_P582858	1.69487	0.761176	2803.52	4472.75	1907.62	2112.31	0.587058	0.935294	0	0	Dgkd	Mus musculus diacylglycerol kinase, delta (Dgkd), mRNA [NM_177646]	227333	NM_177646
A_52_P583458	4.79453	2.26139	4817.9	5950.14	1197.42	1010.25	2.05927	2.46351	0	0	E2f3	Mus musculus E2F transcription factor 3 (E2f3), mRNA [NM_010093]	13557	NM_010093
A_52_P584293	1.71679	0.779713	1568.96	3068.62	1057.18	1434.05	0.608269	0.951157	0	0	Atrnl1	Mus musculus attractin like 1 (Atrnl1), mRNA [NM_181415]	226255	NM_181415
A_52_P585028	4.62948	2.21085	6612.23	6051.37	1491.87	1230.94	2.22541	2.19629	0	0	Tmem188	Mus musculus transmembrane protein 188 (Tmem188), mRNA [NM_029074]	382030	NM_029074
A_52_P58524	1.94124	0.956975	4307.26	4584.09	2268.31	2161.87	0.98101	0.93294	0	0	Neu1	Mus musculus neuraminidase 1 (Neu1), mRNA [NM_010893]	18010	NM_010893
A_52_P585448	2.92014	1.54604	6847.4	9108.28	3161.16	2406.41	1.21837	1.87371	0	0	Ptp4a2	Mus musculus protein tyrosine phosphatase 4a2 (Ptp4a2), transcript variant 1, mRNA [NM_008974]	19244	NM_008974
A_52_P587648	3.25111	1.70093	4694.34	6234.4	1759.07	1513.4	1.47194	1.92992	0	0	Phf3	Mus musculus PHD finger protein 3 (Phf3), mRNA [NM_001081080]	213109	NM_001081080
A_52_P588559	2.05072	1.03613	6199.46	6160.78	2983.21	3003.45	1.13968	0.932583	0	0	Ube2d3	Mus musculus ubiquitin-conjugating enzyme E2D 3 (UBC4/5 homolog, yeast) (Ube2d3), mRNA [NM_025356]	66105	NM_025356
A_52_P589169	3.43433	1.78003	1542.75	2288.83	503.712	579.25	1.68617	1.87388	0	0	2010111I01Rik	Mus musculus RIKEN cDNA 2010111I01 gene (2010111I01Rik), mRNA [NM_028079]	72061	NM_028079
A_52_P589568	1.54238	0.625158	6133.81	5658.06	3765.8	3841.84	0.794026	0.456289	0	0	Foxo6	Mus musculus forkhead box O6 (Foxo6), mRNA [NM_194060]	329934	NM_194060
A_52_P590392	4.78123	2.25738	13826.8	26504.7	4811.77	4198.15	1.75023	2.76453	0	0	Rab10	Mus musculus RAB10, member RAS oncogene family (Rab10), mRNA [NM_016676]	19325	NM_016676
A_52_P590396	3.5995	1.84779	6164.91	13751.3	2718.08	2566.81	1.26006	2.43553	0	0	Sort1	Mus musculus sortilin 1 (Sort1), mRNA [NM_019972]	20661	NM_019972
A_52_P590781	6.67449	2.73866	1668.32	2054.44	273.856	292.707	2.71414	2.76317	0	0	Fam13c	Mus musculus family with sequence similarity 13, member C (Fam13c), transcript variant 1, mRNA [NM_024244]	71721	NM_024244
A_52_P59264	6.74116	2.753	2486.89	2025.57	357.904	317.193	2.89239	2.61361	0	0	Sncaip	Mus musculus synuclein, alpha interacting protein (synphilin) (Sncaip), transcript variant 2, mRNA [NM_026408]	67847	NM_026408
A_52_P592909	1.79616	0.844919	9760.85	11155.9	6173.19	6310.48	0.831017	0.85882	0	0	Dgat2	Mus musculus diacylglycerol O-acyltransferase 2 (Dgat2), mRNA [NM_026384]	67800	NM_026384
A_52_P592951	2.27015	1.18279	1226.76	1208.92	493.734	576.967	1.39106	0.974515	0	0	Ostc	Mus musculus oligosaccharyltransferase complex subunit (Ostc), mRNA [NM_025509]	66357	NM_025509
A_52_P59579	2.54146	1.34566	3272.06	3398.33	1207.05	1341.49	1.48308	1.20824	0	0	Tmbim6	Mus musculus transmembrane BAX inhibitor motif containing 6 (Tmbim6), transcript variant 4, mRNA [NM_026669]	110213	NM_026669
A_52_P595824	4.75325	2.24892	1613.26	1596.29	359.177	324.803	2.25604	2.24179	0	0	Cpeb4	Mus musculus cytoplasmic polyadenylation element binding protein 4 (Cpeb4), mRNA [NM_026252]	67579	NM_026252
A_52_P595954	9.47046	3.24343	4660.38	8316.01	674.297	671.575	2.87385	3.61302	0	0	Whsc2	Mus musculus Wolf-Hirschhorn syndrome candidate 2 (human) (Whsc2), mRNA [NM_011914]	24116	NM_011914
A_52_P596008	3.71918	1.89499	7018.54	5827.1	1902.98	1531.06	1.97836	1.81161	0	0	Zeb2	Mus musculus zinc finger E-box binding homeobox 2 (Zeb2), transcript variant 2, mRNA [NM_015753]	24136	NM_015753
A_52_P596541	7.9672	2.99407	880.521	1326.6	143.247	144.375	2.74991	3.23824	0	0	Kdelr1	Mus musculus KDEL (Lys-Asp-Glu-Leu) endoplasmic reticulum protein retention receptor 1 (Kdelr1), mRNA [NM_133950]	68137	NM_133950
A_52_P597634	13.263	3.72933	1993.77	2464.02	191.509	159.886	3.50055	3.95811	0	0	Fzd1	Mus musculus frizzled homolog 1 (Drosophila) (Fzd1), mRNA [NM_021457]	14362	NM_021457
A_52_P598714	2.64296	1.40215	1238.22	1347.48	534.879	446.117	1.29035	1.51395	0	0	Afg3l1	Mus musculus AFG3(ATPase family gene 3)-like 1 (yeast) (Afg3l1), transcript variant 1, mRNA [NM_054070]	114896	NM_054070
A_52_P598835	8.12124	3.0217	2759.63	6416.66	516.176	528.343	2.50418	3.53922	0	0	2010109K11Rik	Mus musculus RIKEN cDNA 2010109K11 gene (2010109K11Rik), mRNA [NM_001162903]	72123	NM_001162903
A_52_P599055	1.77049	0.824148	1434.96	1697.31	892.108	823.002	0.723242	0.925055	0	0	Atg14	Mus musculus VATG14 autophagy related 14 homolog (S. cerevisiae) (Atg14), mRNA [NM_172599]	100504663	NM_172599
A_52_P604629	10.4724	3.38852	14854	11773.9	1326.22	1401.14	3.69732	3.07972	0	0	Csrnp1	Mus musculus cysteine-serine-rich nuclear protein 1 (Csrnp1), mRNA [NM_153287]	215418	NM_153287
A_52_P605500	9.53986	3.25397	1036.28	1125.13	141.777	104.34	2.99413	3.51381	0	0	Mmp24	Mus musculus matrix metallopeptidase 24 (Mmp24), mRNA [NM_010808]	17391	NM_010808
A_52_P605834	2.20808	1.14279	1789.11	2112.15	874.288	833.71	1.06281	1.22277	0	0	Tm9sf3	Mus musculus transmembrane 9 superfamily member 3 (Tm9sf3), mRNA [NM_133352]	107358	NM_133352
A_52_P606774	2.47632	1.3082	3401.29	3763.07	1447.64	1348.46	1.27161	1.34479	0	0	Stk4	Mus musculus serine/threonine kinase 4 (Stk4), mRNA [NM_021420]	58231	NM_021420
A_52_P609200	2.70389	1.43504	17139.4	26890.2	9454.06	9651.74	1.20496	1.66511	0	0	Serinc3	Mus musculus serine incorporator 3 (Serinc3), mRNA [NM_012032]	26943	NM_012032
A_52_P612137	7.01434	2.81031	9636.64	12788.8	1763.14	1559.32	2.58333	3.03729	0	0	Runx1t1	Mus musculus runt-related transcription factor 1; translocated to, 1 (cyclin D-related) (Runx1t1), transcript variant 3, mRNA [NM_009822]	12395	NM_009822
A_52_P613498	3.78539	1.92044	5792.23	6742.84	1556.03	1690.98	1.94964	1.89124	0	0	4833420G17Rik	Mus musculus RIKEN cDNA 4833420G17 gene (4833420G17Rik), transcript variant 1, mRNA [NM_026127]	67392	NM_026127
A_52_P614731	2.41348	1.27112	1026.75	916.121	418.187	399.005	1.37458	1.16765	0	0	Gng12	Mus musculus guanine nucleotide binding protein (G protein), gamma 12 (Gng12), transcript variant 2, mRNA [NM_025278]	14701	NM_025278
A_52_P615375	1.50983	0.594389	5928.68	9312.69	5167	4943.75	0.283627	0.905152	0	0	Hist3h2a	Mus musculus histone cluster 3, H2a (Hist3h2a), mRNA [NM_178218]	319162	NM_178218
A_52_P618132	4.60188	2.20222	492.723	1477.54	190.284	200.395	1.52121	2.88324	0	0	Manea	Mus musculus mannosidase, endo-alpha (Manea), mRNA [NM_172865]	242362	NM_172865
A_52_P619192	3.52318	1.81688	2574.39	3033.25	706.752	857.966	1.9237	1.71006	0	0	Rundc3b	Mus musculus RUN domain containing 3B (Rundc3b), mRNA [NM_198620]	242819	NM_198620
A_52_P620898	2.5475	1.34908	11737.9	10280.1	4785.95	4411.26	1.47944	1.21872	0	0	Ajap1	Mus musculus adherens junction associated protein 1 (Ajap1), mRNA [NM_001099299]	230959	NM_001099299
A_52_P621567	2.17105	1.11839	12975.4	12792.8	7039.2	6053	1.11208	1.12471	0	0	Tcf20	Mus musculus transcription factor 20 (Tcf20), transcript variant 1, mRNA [NM_001114140]	21411	NM_001114140
A_52_P622850	5.06525	2.34063	41144.7	26053.8	9467.78	6185.14	2.4806	2.20067	0	0	Hes5	Mus musculus hairy and enhancer of split 5 (Drosophila) (Hes5), mRNA [NM_010419]	15208	NM_010419
A_52_P623511	2.69213	1.42875	1395.1	1433.43	479.351	565.351	1.61519	1.24231	0	0	Gm3877	Mus musculus 10 days neonate cortex cDNA, RIKEN full-length enriched library, clone:A830008I04 product:unclassifiable, full insert sequence. [AK080592]	100042510	AK080592
A_52_P62444	1.76094	0.816346	52863	54586	39878.7	40462.1	0.957707	0.674984	0	0	Syn2	Mus musculus synapsin II (Syn2), transcript variant IIb, mRNA [NM_013681]	20965	NM_013681
A_52_P625218	10.2373	3.35576	1446.58	1536.05	137.883	169.248	3.51753	3.194	0	0	Sorcs3	Mus musculus sortilin-related VPS10 domain containing receptor 3 (Sorcs3), mRNA [NM_025696]	66673	NM_025696
A_52_P62833	9.06799	3.18078	616.898	1109.76	103.462	94.8684	2.72734	3.63423	0	0	Foxred2	Mus musculus FAD-dependent oxidoreductase domain containing 2 (Foxred2), transcript variant 2, mRNA [NM_001017983]	239554	NM_001017983
A_52_P628915	2.16753	1.11605	2737.66	5027.8	1558.91	1746.06	0.844788	1.38731	0	0	Syt4	Mus musculus synaptotagmin IV (Syt4), mRNA [NM_009308]	20983	NM_009308
A_52_P631499	1.57747	0.657617	6129.95	6461.86	3809.24	4145.72	0.775441	0.539792	0	0	Exoc6	Mus musculus 0 day neonate head cDNA, RIKEN full-length enriched library, clone:4833405E05 product:hypothetical protein, full insert sequence. [AK076455]	107371	AK076455
A_52_P633379	2.87131	1.52171	8413.17	8166.45	3003.88	2902.83	1.60522	1.4382	0	0	Prosc	Mus musculus proline synthetase co-transcribed (Prosc), transcript variant 1, mRNA [NM_054057]	114863	NM_054057
A_52_P634447	1.68854	0.755775	935.556	1365.98	594.141	727.265	0.713059	0.79849	0	0	Hs1bp3	Mus musculus HCLS1 binding protein 3 (Hs1bp3), mRNA [NM_021429]	58240	NM_021429
A_52_P636151	1.93657	0.953506	1941.39	2492.73	1084.36	1104.49	0.872831	1.03418	0	0	Golph3	Mus musculus golgi phosphoprotein 3 (Golph3), mRNA [NM_025673]	66629	NM_025673
A_52_P63709	1.56045	0.64196	1823.21	2484.77	1285.43	1316.47	0.520672	0.763247	0	0	Fam49b	Mus musculus family with sequence similarity 49, member B (Fam49b), mRNA [NM_144846]	223601	NM_144846
A_52_P637282	4.0284	2.01021	1210.41	1505.97	359.102	322.421	1.85161	2.1688	0	0	Wipf1	Mus musculus WAS/WASL interacting protein family, member 1 (Wipf1), mRNA [NM_153138]	215280	NM_153138
A_52_P637353	6.36868	2.67099	2897.89	3538.82	501.274	504.082	2.61043	2.73155	0	0	Zbtb43	Mus musculus zinc finger and BTB domain containing 43 (Zbtb43), transcript variant 1, mRNA [NM_027947]	71834	NM_027947
A_52_P638895	4.78221	2.25768	3717.66	3328.15	775.408	686.309	2.34227	2.17309	0	0	Vegfa	Mus musculus vascular endothelial growth factor A (Vegfa), transcript variant 1, mRNA [NM_001025250]	22339	NM_001025250
A_52_P641892	4.43987	2.15052	43338.8	39087	11666.8	10954.1	2.27163	2.02941	0	0	Ptplad1	Mus musculus protein tyrosine phosphatase-like A domain containing 1 (Ptplad1), mRNA [NM_021345]	57874	NM_021345
A_52_P642488	3.67715	1.87859	5024.65	7138.35	1587.94	1612.38	1.7111	2.04607	0	0	Kcnk1	Mus musculus potassium channel, subfamily K, member 1 (Kcnk1), mRNA [NM_008430]	16525	NM_008430
A_52_P644972	2.18936	1.13051	3589.12	4808.03	1854.39	1812.06	0.998344	1.26267	0	0	Mzt1	Mus musculus mitotic spindle organizing protein 1 (Mzt1), mRNA [NM_175245]	76789	NM_175245
A_52_P646034	3.4852	1.80124	935.267	1227.23	314.226	311.107	1.65779	1.9447	0	0	Nfatc2ip	Mus musculus nuclear factor of activated T-cells, cytoplasmic, calcineurin-dependent 2 interacting protein (Nfatc2ip), mRNA [NM_010900]	18020	NM_010900
A_52_P64687	4.1139	2.04051	98541.6	125286	36073.3	30859.9	1.85699	2.22402	0	0	Camk2n1	Mus musculus calcium/calmodulin-dependent protein kinase II inhibitor 1 (Camk2n1), mRNA [NM_025451]	66259	NM_025451
A_52_P649285	2.26035	1.17655	1821.99	2151.97	887.324	810.114	1.06706	1.28603	0	0	Cdc26	cell division cycle 26 [Source:MGI Symbol;Acc:MGI:1913690] [ENSMUST00000134727]	66440	AK008199
A_52_P650108	3.15191	1.65622	1914.98	2866.82	748.38	708.95	1.4059	1.90655	0	0	C80913	Mus musculus expressed sequence C80913 (C80913), mRNA [NM_011274]	19777	NM_011274
A_52_P651034	4.66689	2.22246	1203.61	1713.96	268.982	365.911	2.28121	2.16371	0	0	Tmx1	Mus musculus thioredoxin-related transmembrane protein 1 (Tmx1), mRNA [NM_028339]	72736	NM_028339
A_52_P652193	4.66529	2.22197	28407.7	43468.4	9109.84	8956.46	1.99592	2.44801	0	0	Sar1a	Mus musculus SAR1 gene homolog A (S. cerevisiae) (Sar1a), mRNA [NM_009120]	20224	NM_009120
A_52_P652513	7.86758	2.97592	6983.69	7086.33	988.63	829.835	2.91813	3.03371	0	0	Lman1	Mus musculus lectin, mannose-binding, 1 (Lman1), transcript variant 1, mRNA [NM_027400]	70361	NM_027400
A_52_P653902	1.86532	0.899423	4865.42	5461.57	2802.62	2624.31	0.859823	0.939022	0	0	Eny2	Mus musculus enhancer of yellow 2 homolog (Drosophila) (Eny2), mRNA [NM_175009]	223527	NM_175009
A_52_P655285	2.46491	1.30154	4288.86	3362.77	2003.71	1133.1	1.15643	1.44664	0	0	Zfp462	Mus musculus zinc finger protein 462 (Zfp462), mRNA [NM_172867]	242466	NM_172867
A_52_P656867	2.21542	1.14758	3777.17	7028.66	2270.77	2302.13	0.790443	1.50472	0	0	Fam98b	Mus musculus family with sequence similarity 98, member B (Fam98b), mRNA [NM_026620]	68215	NM_026620
A_52_P658034	1.98426	0.988601	12334.4	18658.7	8927.41	8735.63	0.725277	1.25192	0	0	Tspyl1	Mus musculus testis-specific protein, Y-encoded-like 1 (Tspyl1), mRNA [NM_009433]	22110	NM_009433
A_52_P658122	3.97357	1.99044	7844.98	10190.4	2031.8	2651.7	2.0511	1.92977	0	0	Ets2	Mus musculus E26 avian leukemia oncogene 2, 3' domain (Ets2), mRNA [NM_011809]	23872	NM_011809
A_52_P660032	5.05955	2.33901	2708.03	4131.7	699.325	607.774	2.0155	2.66252	0	0	Cpsf2	Mus musculus cleavage and polyadenylation specific factor 2 (Cpsf2), mRNA [NM_016856]	51786	NM_016856
A_52_P660693	2.40794	1.2678	1040.05	1920.82	504.715	661.155	1.11481	1.42079	0	0	Dsel	Mus musculus dermatan sulfate epimerase-like (Dsel), mRNA [NM_001081316]	319901	NM_001081316
A_52_P660922	2.25937	1.17592	1010.68	1097.76	531.325	416.8	1.00096	1.35088	0	0	Dock1	Mus musculus dedicator of cytokinesis 1 (Dock1), mRNA [NM_001033420]	330662	NM_001033420
A_52_P661	2.58165	1.36829	5600.94	6249.14	2465	2035.22	1.23933	1.49725	0	0	Plxna4	Mus musculus plexin A4 (Plxna4), mRNA [NM_175750]	243743	NM_175750
A_52_P66199	1.63962	0.713362	1680.31	2124.86	1119.53	1107.38	0.620129	0.806595	0	0	Fbxo11	Mus musculus F-box protein 11 (Fbxo11), mRNA [NM_001081034]	225055	NM_001081034
A_52_P663757	1.64264	0.716019	1418.32	1498.14	931.816	793.684	0.634106	0.797932	0	0	Tnik	Mus musculus TRAF2 and NCK interacting kinase (Tnik), transcript variant 1, mRNA [NM_026910]	665113	NM_026910
A_52_P665675	8.26595	3.04718	1548.79	1654.25	251.012	163.868	2.74413	3.35023	0	0	Abca1	Mus musculus ATP-binding cassette, sub-family A (ABC1), member 1 (Abca1), mRNA [NM_013454]	11303	NM_013454
A_52_P668715	2.5287	1.33839	1469.48	1379.44	559.296	554.248	1.46167	1.21512	0	0	Nutf2	Mus musculus nuclear transport factor 2 (Nutf2), mRNA [NM_026532]	68051	NM_026532
A_52_P670978	5.01176	2.32532	1511.32	1743.56	329.883	325.592	2.28754	2.36309	0	0	Nkain1	Mus musculus Na+/K+ transporting ATPase interacting 1 (Nkain1), mRNA [NM_025998]	67149	NM_025998
A_52_P671132	1.93322	0.951003	5330.33	9466.48	3911.7	3569.03	0.513583	1.38842	0	0	Dner	Mus musculus delta/notch-like EGF-related receptor (Dner), mRNA [NM_152915]	227325	NM_152915
A_52_P67200	4.13916	2.04934	2634.81	4065.34	771.281	778.241	1.82751	2.27117	0	0	Stt3b	Mus musculus STT3, subunit of the oligosaccharyltransferase complex, homolog B (S. cerevisiae) (Stt3b), mRNA [NM_024222]	68292	NM_024222
A_52_P672313	2.39332	1.25901	6031.84	6697.59	2578.18	2683.44	1.29671	1.22131	0	0	Exoc5	Mus musculus exocyst complex component 5 (Exoc5), mRNA [NM_207214]	105504	NM_207214
A_52_P672740	3.24496	1.6982	1360.96	1097.11	404.126	364.41	1.83474	1.56166	0	0	Rala	Mus musculus v-ral simian leukemia viral oncogene homolog A (ras related) (Rala), mRNA [NM_019491]	56044	NM_019491
A_52_P674759	2.101	1.07108	3946.96	6518.99	2408.49	2321.69	0.770152	1.372	0	0	Btbd3	Mus musculus BTB (POZ) domain containing 3 (Btbd3), transcript variant 1, mRNA [NM_145534]	228662	NM_145534
A_52_P679105	4.07669	2.0274	1786.05	1975.69	490.867	428.566	1.93174	2.12306	0	0	Prss23	Mus musculus protease, serine, 23 (Prss23), mRNA [NM_029614]	76453	NM_029614
A_52_P680710	1.94944	0.963062	2499.87	2464.88	1167.55	1281.94	1.13214	0.793988	0	0	Kpna3	Mus musculus karyopherin (importin) alpha 3 (Kpna3), mRNA [NM_008466]	16648	NM_008466
A_52_P681391	7.24893	2.85777	1122.74	1248.86	161.742	182.21	2.92767	2.78786	0	0	G0s2	Mus musculus G0/G1 switch gene 2 (G0s2), mRNA [NM_008059]	14373	NM_008059
A_52_P68221	4.5888	2.19812	5876.01	7340.77	1513.91	1327.03	2.01578	2.38045	0	0	Gria3	Mus musculus glutamate receptor, ionotropic, AMPA3 (alpha 3) (Gria3), mRNA [NM_016886]	53623	NM_016886
A_52_P682745	2.50056	1.32225	6932.97	11472.2	3622.06	3870.61	1.05445	1.59006	0	0	Dock4	Mus musculus dedicator of cytokinesis 4 (Dock4), mRNA [NM_172803]	238130	NM_172803
A_52_P6828	13.3529	3.73909	930.221	1993.71	112.96	104.501	3.17527	4.3029	0	0	Xk	Mus musculus Kell blood group precursor (McLeod phenotype) homolog (Xk), mRNA [NM_023500]	22439	NM_023500
A_52_P685938	3.82708	1.93624	3315.26	3455.84	904.174	836.835	1.92758	1.94491	0	0	4732418C07Rik	Mus musculus RIKEN cDNA 4732418C07 gene (4732418C07Rik), mRNA [NM_172698]	230648	NM_172698
A_52_P686091	4.45732	2.15618	814.89	1021.57	233.009	201.149	1.9313	2.38105	0	0	Phf2	Mus musculus PHD finger protein 2 (Phf2), mRNA [NM_011078]	18676	NM_011078
A_52_P686136	2.4762	1.30812	24824.1	22095.8	12328.9	10756.7	1.38338	1.23287	0	0	Prrc2b	Mus musculus proline-rich coiled-coil 2B (Prrc2b), transcript variant 2, mRNA [NM_172661]	227723	NM_172661
A_52_P70787	1.61568	0.692142	650.176	1132.62	530.64	538.881	0.388474	0.995811	0	0	Brdt	Mus musculus bromodomain, testis-specific (Brdt), transcript variant 1, mRNA [NM_054054]	114642	NM_054054
A_52_P70854	7.73896	2.95214	6195.96	5362.88	791.054	705.325	3.0672	2.83708	0	0	Tob2	Mus musculus transducer of ERBB2, 2 (Tob2), mRNA [NM_020507]	57259	NM_020507
A_52_P7183	1.61415	0.690777	949.913	1368.14	743.178	645.494	0.408239	0.973314	0	0	0610007L01Rik	Mus musculus RIKEN cDNA 0610007L01 gene (0610007L01Rik), transcript variant 1, mRNA [NM_027854]	71667	NM_027854
A_52_P73369	2.39435	1.25963	9065.65	7621.38	3850.45	3315.77	1.38665	1.13262	0	0	Hnrnpu	Mus musculus heterogeneous nuclear ribonucleoprotein U (Hnrnpu), mRNA [NM_016805]	51810	NM_016805
A_52_P742248	2.07984	1.05647	6881.07	7397.7	3503.1	3438.73	1.08817	1.02477	0	0	Fam117b	Mus musculus family with sequence similarity 117, member B (Fam117b), transcript variant 1, mRNA [NM_001037725]	72750	NM_001037725
A_52_P75465	3.47431	1.79673	4787.38	7258.45	1755.77	1583.28	1.4949	2.09856	0	0	Gdpd1	Mus musculus glycerophosphodiester phosphodiesterase domain containing 1 (Gdpd1), mRNA [NM_025638]	66569	NM_025638
A_52_P76402	2.54991	1.35045	1107.52	1655.42	575.869	483.145	1.01885	1.68204	0	0	Eif2c1	Mus musculus eukaryotic translation initiation factor 2C, 1 (Eif2c1), mRNA [NM_153403]	236511	NM_153403
A_52_P79947	3.36502	1.75062	2259.25	2774.17	821.343	639.66	1.4989	2.00234	0	0	Ndst1	Mus musculus N-deacetylase/N-sulfotransferase (heparan glucosaminyl) 1 (Ndst1), mRNA [NM_008306]	15531	NM_008306
A_52_P80593	1.68267	0.750748	3568.84	4967.76	2554.11	2307.38	0.538053	0.963443	0	0	Pole3	polymerase (DNA directed), epsilon 3 (p17 subunit) [Source:MGI Symbol;Acc:MGI:1933378] [ENSMUST00000128100]	59001	BC034004
A_52_P80806	5.55386	2.47349	8092.01	8967.6	1588.1	1540.43	2.45212	2.49486	0	0	Syncrip	Mus musculus synaptotagmin binding, cytoplasmic RNA interacting protein (Syncrip), transcript variant 2, mRNA [NM_019796]	56403	NM_019796
A_52_P81630	4.7451	2.24644	1216.4	1325.75	281.63	269.401	2.22418	2.26869	0	0	2810001G20Rik	Mus musculus RIKEN cDNA 2810001G20 gene (2810001G20Rik), non-coding RNA [NR_033780]	66456	NR_033780
A_52_P81783	4.23229	2.08144	5054.67	7897.32	1511.03	1449.09	1.79096	2.37192	0	0	Gspt1	Mus musculus G1 to S phase transition 1 (Gspt1), transcript variant 1, mRNA [NM_146066]	14852	NM_146066
A_52_P8197	3.82234	1.93446	1096.77	1232.02	288.143	334.468	2.03386	1.83505	0	0	Slc17a6	Mus musculus solute carrier family 17 (sodium-dependent inorganic phosphate cotransporter), member 6 (Slc17a6), mRNA [NM_080853]	140919	NM_080853
A_52_P8324	2.56764	1.36044	6042.57	7750.89	2366.79	2979.98	1.41787	1.30302	0	0	Tmem178	Mus musculus transmembrane protein 178 (Tmem178), mRNA [NM_026516]	68027	NM_026516
A_52_P84275	4.71703	2.23788	1664.06	2211.9	383.56	429.415	2.19786	2.2779	0	0	Derl2	Mus musculus Der1-like domain family, member 2 (Derl2), mRNA [NM_033562]	116891	NM_033562
A_52_P84353	1.63672	0.710804	1295.27	1587.92	931.462	775.588	0.50771	0.913899	0	0	Homez	Mus musculus homeodomain leucine zipper-encoding gene (Homez), transcript variant 2, mRNA [NM_183174]	239099	NM_183174
A_52_P843573	8.61264	3.10645	4256.14	11505.4	823.184	869.164	2.44764	3.76527	0	0	Dnalc1	Mus musculus dynein, axonemal, light chain 1 (Dnalc1), mRNA [NM_028821]	105000	NM_028821
A_52_P867058	4.48694	2.16573	2962.09	4101.4	755.502	775.337	2.03954	2.29192	0	0	Kcnc1	Mus musculus potassium voltage gated channel, Shaw-related subfamily, member 1 (Kcnc1), transcript variant A, mRNA [NM_001112739]	16502	NM_001112739
A_52_P8685	2.11549	1.08099	1392.87	2001.77	753.836	786.967	0.939115	1.22287	0	0	Tmem183a	Mus musculus transmembrane protein 183A (Tmem183a), transcript variant 1, mRNA [NM_020588]	57439	NM_020588
A_52_P877015	3.19757	1.67698	1050.89	1491.27	390.358	396.743	1.51306	1.84089	0	0	Thrb	Mus musculus thyroid hormone receptor beta (Thrb), transcript variant 2, mRNA [NM_009380]	21834	NM_009380
A_52_P87804	4.85606	2.27979	1263.2	2057.08	306.444	367.499	2.14108	2.4185	0	0	Mfsd4	Mus musculus major facilitator superfamily domain containing 4 (Mfsd4), transcript variant b, mRNA [NM_001114662]	213006	NM_001114662
A_52_P88773	2.36683	1.24295	918.74	1721.39	523.409	526.36	0.880947	1.60496	0	0	Tor2a	Mus musculus torsin family 2, member A (Tor2a), mRNA [NM_152800]	30933	NM_152800
A_52_P88793	1.5283	0.611929	1359.4	1299.2	928.349	769.612	0.580772	0.643085	0	0	Zfp933	Mus musculus zinc finger protein 933 (Zfp933), mRNA [NM_198619]	242747	NM_198619
A_52_P89049	1.66455	0.735133	1772.74	2905.57	999.603	1705.97	0.851476	0.618791	0	0	Dlg2	Mus musculus discs, large homolog 2 (Drosophila) (Dlg2), mRNA [NM_011807]	23859	NM_011807
A_52_P8922	4.67475	2.22489	1661.28	2070.47	451.625	350.965	1.94926	2.50052	0	0	Sntb2	Mus musculus syntrophin, basic 2 (Sntb2), mRNA [NM_009229]	20650	NM_009229
A_52_P89477	1.50141	0.586321	1909.04	2215.34	1408.5	1219.55	0.457414	0.715229	0	0	Bcl9	B-cell CLL/lymphoma 9 [Source:MGI Symbol;Acc:MGI:1924828] [ENSMUST00000046521]	77578	AK147659
A_52_P89567	3.82815	1.93665	2516.18	4424.28	866.289	845.639	1.58097	2.29232	0	0	Rhob	Mus musculus ras homolog gene family, member B (Rhob), mRNA [NM_007483]	11852	NM_007483
A_52_P91235	2.98444	1.57746	31369.3	36644.2	14861.5	13237.3	1.48286	1.67206	0	0	Ccni	Mus musculus cyclin I (Ccni), mRNA [NM_017367]	12453	NM_017367
A_52_P920129	1.95052	0.963857	6098.44	7813.93	3699.46	3419.46	0.807857	1.11986	0	0	Gnai1	Mus musculus guanine nucleotide binding protein (G protein), alpha inhibiting 1 (Gnai1), mRNA [NM_010305]	14677	NM_010305
A_52_P920158	7.36555	2.88079	7758.85	9361.53	1169.28	1206.98	2.82551	2.93607	0	0	Rbm24	Mus musculus RNA binding motif protein 24 (Rbm24), mRNA [NM_001081425]	666794	NM_001081425
A_52_P925277	2.1965	1.13521	1825.75	2489.32	973.219	900.797	0.932045	1.33837	0	0	Bcl11b	Mus musculus B-cell leukemia/lymphoma 11B (Bcl11b), transcript variant 1, mRNA [NM_001079883]	58208	NM_001079883
A_52_P94521	2.57864	1.36661	1534.76	2242.54	777.593	632.508	1.0299	1.70333	0	0	2510009E07Rik	Mus musculus RIKEN cDNA 2510009E07 gene (2510009E07Rik), mRNA [NM_001001881]	72190	NM_001001881
A_52_P95294	3.6251	1.85802	1388.72	1284.97	386.223	359.587	1.92952	1.78652	0	0	Tcerg1l	Mus musculus transcription elongation regulator 1-like (Tcerg1l), mRNA [NM_183289]	70571	NM_183289
A_52_P95759	1.74677	0.80469	1107.44	1977.82	914.668	741.166	0.310731	1.29865	0	0	Sh3rf3	Mus musculus SH3 domain containing ring finger 3 (Sh3rf3), mRNA [NM_172788]	237353	NM_172788
A_52_P95910	8.8184	3.14052	4552.16	6249.64	582.279	634.076	3.05677	3.22426	0	0	Ugcg	Mus musculus UDP-glucose ceramide glucosyltransferase (Ugcg), mRNA [NM_011673]	22234	NM_011673
A_52_P97192	3.55899	1.83147	1013.21	2395.68	294.863	639.536	1.87887	1.78407	0	0	Ergic1	Mus musculus endoplasmic reticulum-golgi intermediate compartment (ERGIC) 1 (Ergic1), mRNA [NM_026170]	67458	NM_026170
A_52_P97221	2.19924	1.137	442.339	1122.68	330.438	328.363	0.529322	1.74469	0	0	Bicd1	Mus musculus bicaudal D homolog 1 (Drosophila) (Bicd1), transcript variant 2, mRNA [NM_009753]	12121	NM_009753
A_52_P987201	9.39363	3.23168	2312.42	3483.57	296.117	320.126	3.05801	3.40536	0	0	Pdzrn4	Mus musculus PDZ domain containing RING finger 4 (Pdzrn4), transcript variant 1, mRNA [NM_001164593]	239618	NM_001164593
A_52_P99807	3.08503	1.62528	762.552	1252.55	350.163	298.6	1.22205	2.02852	0	0	Dpy19l3	Mus musculus dpy-19-like 3 (C. elegans) (Dpy19l3), mRNA [NM_178704]	233115	NM_178704
A_55_P1952016	4.20064	2.07061	17768.7	22086.6	5466.77	5287.35	1.97337	2.16785	0	0	R3hdm2	Mus musculus R3H domain containing 2 (R3hdm2), transcript variant 3, mRNA [NM_001168293]	71750	NM_001168293
A_55_P1952166	2.53033	1.33932	1862.86	1542.9	809.624	531.988	1.2468	1.43185	0	0	Arid3a	Mus musculus AT rich interactive domain 3A (BRIGHT-like) (Arid3a), mRNA [NM_007880]	13496	NM_007880
A_55_P1952235	3.97953	1.9926	927.309	1302.5	301.914	264.002	1.70903	2.27617	0	0	Spry1	Mus musculus sprouty homolog 1 (Drosophila) (Spry1), mRNA [NM_011896]	24063	NM_011896
A_55_P1952269	1.54883	0.631183	896.89	1052.51	688.958	565.232	0.43618	0.826186	0	0	Xylt2	Mus musculus xylosyltransferase II (Xylt2), mRNA [NM_145828]	217119	NM_145828
A_55_P1952379	1.6142	0.690815	2983.64	3487.2	2070.17	1793.28	0.56875	0.81288	0	0	Fkbp5	Mus musculus FK506 binding protein 5 (Fkbp5), mRNA [NM_010220]	14229	NM_010220
A_55_P1952434	1.83596	0.876534	2804.29	4316.66	1852.42	1786.76	0.630033	1.12304	0	0	Tm2d1	Mus musculus TM2 domain containing 1 (Tm2d1), mRNA [NM_053157]	94043	NM_053157
A_55_P1952502	2.40594	1.2666	3261.79	3227.16	1275.57	1332.97	1.39804	1.13516	0	0	Mapk7	Mus musculus mitogen-activated protein kinase 7 (Mapk7), mRNA [NM_011841]	23939	NM_011841
A_55_P1952676	2.41408	1.27147	3344.65	5890.31	1946.37	1650.76	0.827127	1.71582	0	0	Gtf2a2	Mus musculus general transcription factor II A, 2 (Gtf2a2), mRNA [NM_001039519]	235459	NM_001039519
A_55_P1952738	2.54	1.34483	121158	140709	59608	65972.3	1.40304	1.28661	0	0	Ppp3ca	Mus musculus protein phosphatase 3, catalytic subunit, alpha isoform (Ppp3ca), mRNA [NM_008913]	19055	NM_008913
A_55_P1952793	3.63312	1.86121	5977.9	10539.7	2066.63	2390.53	1.59414	2.12828	0	0	Son	Mus musculus Son DNA binding protein (Son), transcript variant 1, mRNA [NM_178880]	20658	NM_178880
A_55_P1952850	3.34305	1.74116	40066.7	48838.1	18029.6	15701.6	1.60794	1.87439	0	0	Gm11686	PREDICTED: Mus musculus predicted gene 11686 (Gm11686), mRNA [XM_001480374]	100043534	XM_001480374
A_55_P1952877	2.40336	1.26505	8634.84	9887.57	4508.72	3605.28	1.0913	1.4388	0	0	Snrpf	Mus musculus small nuclear ribonucleoprotein polypeptide F (Snrpf), mRNA [NM_027246]	69878	NM_027246
A_55_P1953013	10.2199	3.35332	4837.85	4650.93	478.125	458.456	3.43562	3.27101	0	0	Fam190a	Mus musculus family with sequence similarity 190, member A (Fam190a), transcript variant 1, mRNA [NM_183310]	232035	NM_183310
A_55_P1953043	1.95402	0.966444	1627.69	1742.99	809.048	872.265	1.05462	0.878264	0	0	E130311K13Rik	Mus musculus RIKEN cDNA E130311K13 gene (E130311K13Rik), mRNA [NM_177856]	329659	NM_177856
A_55_P1953252	4.13236	2.04697	6093.37	5437.59	1438.11	1302.44	2.14407	1.94986	0	0	Ctnnd1	Mus musculus catenin (cadherin associated protein), delta 1 (Ctnnd1), transcript variant 1, mRNA [NM_007615]	12388	NM_007615
A_55_P1953391	2.12368	1.08657	33040.8	29057.9	19707.4	17546.6	1.21424	0.958901	0	0	Rbfox1	Mus musculus RNA binding protein, fox-1 homolog (C. elegans) 1 (Rbfox1), transcript variant 2, mRNA [NM_021477]	268859	NM_021477
A_55_P1953414	2.51768	1.33209	8859.76	13270.9	4827.41	4351.14	1.02883	1.63536	0	0	Rab12	Mus musculus RAB12, member RAS oncogene family (Rab12), mRNA [NM_024448]	19328	NM_024448
A_55_P1953439	5.69161	2.50884	6281.93	8832.57	1313.47	1339.11	2.33351	2.68417	0	0	Lemd3	Mus musculus LEM domain containing 3 (Lemd3), mRNA [NM_001081193]	380664	NM_001081193
A_55_P1953459	3.12629	1.64445	4907.06	5445.41	1789.3	1452.11	1.50175	1.78716	0	0	Yap1	Mus musculus yes-associated protein 1 (Yap1), transcript variant 1, mRNA [NM_001171147]	22601	NM_001171147
A_55_P1953489	1.99947	0.999618	4633.91	5576.39	2627.16	2355	0.880856	1.11838	0	0	Lrrc8b	Mus musculus leucine rich repeat containing 8 family, member B (Lrrc8b), mRNA [NM_001033550]	433926	NM_001033550
A_55_P1953650	3.40497	1.76764	6457.08	6173.32	2218.69	1515.49	1.61929	1.91599	0	0	Zdhhc18	Mus musculus zinc finger, DHHC domain containing 18 (Zdhhc18), mRNA [NM_001017968]	503610	NM_001017968
A_55_P1953683	5.25671	2.39416	5205.64	5739.02	1017.22	1026.4	2.40622	2.3821	0	0	Nsmaf	Mus musculus neutral sphingomyelinase (N-SMase) activation associated factor (Nsmaf), mRNA [NM_010945]	18201	NM_010945
A_55_P1953688	1.50135	0.586265	4845.79	5321.04	3625.82	3060.86	0.490376	0.682154	0	0	Top1	Mus musculus topoisomerase (DNA) I (Top1), mRNA [NM_009408]	21969	NM_009408
A_55_P1953753	1.62231	0.698047	4607.79	6683.47	3069.92	3755.12	0.653928	0.742166	0	0	Cnr1	Mus musculus cannabinoid receptor 1 (brain) (Cnr1), mRNA [NM_007726]	12801	NM_007726
A_55_P1953846	6.38068	2.67371	950.931	1115.27	178.515	164.024	2.5381	2.80932	0	0	Abca8b	Mus musculus ATP-binding cassette, sub-family A (ABC1), member 8b (Abca8b), mRNA [NM_013851]	27404	NM_013851
A_55_P1953884	3.53791	1.8229	7168.59	10199.2	2506.91	2474.13	1.61865	2.02714	0	0	Dpm1	Mus musculus dolichol-phosphate (beta-D) mannosyltransferase 1 (Dpm1), mRNA [NM_010072]	13480	NM_010072
A_55_P1953894	2.6493	1.40561	1345.04	1296.32	515.18	480.364	1.46282	1.34841	0	0	Mccc2	Mus musculus methylcrotonoyl-Coenzyme A carboxylase 2 (beta) (Mccc2), nuclear gene encoding mitochondrial protein, mRNA [NM_030026]	78038	NM_030026
A_55_P1953899	1.73575	0.795556	969.286	1320.17	700.657	586.835	0.520839	1.07027	0	0	Mccc1	Mus musculus methylcrotonoyl-Coenzyme A carboxylase 1 (alpha) (Mccc1), nuclear gene encoding mitochondrial protein, mRNA [NM_023644]	72039	NM_023644
A_55_P1953998	2.51263	1.3292	10236.9	10278.1	5092	3635.53	1.15999	1.4984	0	0	Pbx1	Mus musculus 9 days embryo whole body cDNA, RIKEN full-length enriched library, clone:D030054I24 product:unclassifiable, full insert sequence. [AK083616]	18514	AK083616
A_55_P1954021	3.02037	1.59472	1015.89	1947.56	527.253	410.334	1.02127	2.16818	0	0	Scarb1	Mus musculus scavenger receptor class B, member 1 (Scarb1), transcript variant 1, mRNA [NM_016741]	20778	NM_016741
A_55_P1954034	2.76131	1.46535	9600.46	7785.77	3437.32	3008.93	1.63388	1.29682	0	0	Jakmip1	Mus musculus janus kinase and microtubule interacting protein 1 (Jakmip1), mRNA [NM_178394]	76071	NM_178394
A_55_P1954061	3.31112	1.72732	43135.5	37638.7	17946.2	13005.7	1.72214	1.73249	0	0	Nrxn2	Mus musculus neurexin II (Nrxn2), transcript variant 1, mRNA [NM_001205234]	18190	NM_001205234
A_55_P1954092	4.04172	2.01497	15807.9	19694.3	5126.34	4793.71	1.87506	2.15488	0	0	LOC100503637	PREDICTED: Mus musculus envelope glycoprotein-like (LOC100503637), mRNA [XM_003085330]	100503637	XM_003085330
A_55_P1954231	11.0973	3.47213	7916.11	13882.2	989.067	997.992	3.10453	3.83974	0	0	Lrtm2	Mus musculus leucine-rich repeats and transmembrane domains 2 (Lrtm2), transcript variant 1, mRNA [NM_172492]	211187	NM_172492
A_55_P1954258	7.24666	2.85732	877.969	1262.45	171.619	138.568	2.48418	3.23045	0	0	Zfp652	Mus musculus zinc finger protein 652 (Zfp652), mRNA [NM_201609]	268469	NM_201609
A_55_P1954365	5.02265	2.32845	3684.37	2719.78	728.188	538.769	2.42498	2.23192	0	0	Ttc28	Mus musculus tetratricopeptide repeat domain 28 (Ttc28), mRNA [NM_024477]	209683	NM_024477
A_55_P1954633	3.83123	1.93781	2213.63	2632.88	674.004	565.641	1.76437	2.11124	0	0	LOC100504120	slingshot homolog 2 (Drosophila) [Source:MGI Symbol;Acc:MGI:2679255] [ENSMUST00000068342]	100504120	XM_003085389
A_55_P1954693	2.04112	1.02936	7703.72	9955.61	4409.43	4528.86	0.931589	1.12714	0	0	Tac1	Mus musculus tachykinin 1 (Tac1), mRNA [NM_009311]	21333	NM_009311
A_55_P1954724	1.6048	0.682396	1956.61	2268.69	1264.32	1251.89	0.651963	0.712829	0	0	A130040M12Rik	Mus musculus RIKEN cDNA A130040M12 gene (A130040M12Rik), non-coding RNA [NR_002860]	319269	NR_002860
A_55_P1954820	2.59444	1.37542	7761.79	11175.4	3678.43	3840.9	1.19241	1.55844	0	0	D1Ertd622e	Mus musculus DNA segment, Chr 1, ERATO Doi 622, expressed (D1Ertd622e), mRNA [NM_133825]	52392	NM_133825
A_55_P1954835	2.04646	1.03313	2366.72	3103.63	1271.52	1281.85	0.926725	1.13953	0	0	Ramp3	Mus musculus receptor activity modifying protein 3 mRNA, complete cds. [AF209907]	56089	AF209907
A_55_P1955108	4.35627	2.12309	45645.6	37292.7	11786.1	11392.2	2.34329	1.90289	0	0	Fam65a	Mus musculus family with sequence similarity 65, member A (Fam65a), mRNA [NM_001081241]	75687	NM_001081241
A_55_P1955147	1.80065	0.848521	5079.84	6700.15	3353.83	3064.79	0.661748	1.03529	0	0	Camk1d	Mus musculus calcium/calmodulin-dependent protein kinase ID (Camk1d), mRNA [NM_177343]	227541	NM_177343
A_55_P1955209	3.15653	1.65834	64554.9	70063.4	29096.2	25045.3	1.62354	1.69313	0	0	Gm5908	predicted gene 5908 [Source:MGI Symbol;Acc:MGI:3646940] [ENSMUST00000084017]	546052	XM_001004506
A_55_P1955289	7.96261	2.99324	3672.23	4874.01	564.234	506.676	2.80133	3.18515	0	0	1110021L09Rik	Mus musculus RIKEN cDNA 1110021L09 gene (1110021L09Rik), mRNA [NM_183116]	76306	NM_183116
A_55_P1955309	5.18492	2.37432	1519.63	2050.71	371.519	318.002	2.11881	2.62984	0	0	Zfp800	Mus musculus zinc finger protein 800 (Zfp800), mRNA [NM_001081678]	627049	NM_001081678
A_55_P1955393	1.99464	0.996129	22000.4	32754.2	16689.9	17254.9	0.816701	1.17556	0	0	41524	Mus musculus septin 7 (Sept7), transcript variant 1, mRNA [NM_009859]	235072	NM_009859
A_55_P1955502	8.20322	3.03619	1626.65	2408.06	253.456	243.581	2.79783	3.27455	0	0	BC016423	Mus musculus cDNA sequence BC016423 (BC016423), mRNA [NM_134063]	105203	NM_134063
A_55_P1955517	3.67136	1.87631	24393.1	39197.2	9416.66	10904.3	1.71176	2.04087	0	0	Synj1	synaptojanin 1 [Source:MGI Symbol;Acc:MGI:1354961] [ENSMUST00000121759]	104015
A_55_P1955562	3.4846	1.80099	14872.8	14236.2	5097.1	4136.68	1.78362	1.81837	0	0	Extl3	Mus musculus exostoses (multiple)-like 3 (Extl3), mRNA [NM_018788]	54616	NM_018788
A_55_P1955587	2.24734	1.16822	26300.1	38944.1	19481.3	17079.1	0.924548	1.41189	0	0	Hspd1	Mus musculus heat shock protein 1 (chaperonin) (Hspd1), nuclear gene encoding mitochondrial protein, mRNA [NM_010477]	15510	NM_010477
A_55_P1955612	2.06648	1.04717	2683.6	3483.95	1391.43	1456.86	0.976682	1.11767	0	0	Nup93	Mus musculus nucleoporin 93 (Nup93), mRNA [NM_172410]	71805	NM_172410
A_55_P1955726	1.91395	0.93655	10597.3	14158.4	6985.3	7060.19	0.796926	1.07617	0	0	Ptpn5	Mus musculus protein tyrosine phosphatase, non-receptor type 5 (Ptpn5), transcript variant 1, mRNA [NM_013643]	19259	NM_013643
A_55_P1955791	2.18752	1.12929	12170.8	13483.5	7096.04	5798.99	0.995278	1.26331	0	0	0610037P05Rik	Mus musculus RIKEN cDNA 0610037P05 gene (0610037P05Rik), mRNA [NM_025345]	66086	NM_025345
A_55_P1955891	1.6307	0.705493	28769.7	55861.6	62002.4	16940.1	-0.530911	1.9419	0	0	Rad51c	RAD51 homolog c (S. cerevisiae) [Source:MGI Symbol;Acc:MGI:2150020] [ENSMUST00000067692]	114714	BC090648
A_55_P1955931	2.40589	1.26657	4801.48	5231.35	2047.11	1997.16	1.27925	1.25389	0	0	Slc25a42	Mus musculus solute carrier family 25, member 42 (Slc25a42), mRNA [NM_001007570]	73095	NM_001007570
A_55_P1955970	2.33338	1.22242	7095.99	9985.57	3796.97	3703.18	1.01967	1.42518	0	0	Cbfa2t2	Mus musculus core-binding factor, runt domain, alpha subunit 2, translocated to, 2 (human) (Cbfa2t2), transcript variant 1, mRNA [NM_172860]	12396	NM_172860
A_55_P1956017	2.50799	1.32653	2104.49	2428.19	768.621	994.091	1.50078	1.15228	0	0	Usp45	Mus musculus ubiquitin specific petidase 45 (Usp45), mRNA [NM_152825]	77593	NM_152825
A_55_P1956457	2.11729	1.08222	1716	3588.02	1089.21	1185.9	0.690968	1.47347	0	0	6030458C11Rik	Mus musculus RIKEN cDNA 6030458C11 gene (6030458C11Rik), transcript variant 2, mRNA [NM_029998]	77877	NM_029998
A_55_P1956464	2.57178	1.36277	3307.62	3085.13	1287.97	1127.79	1.40358	1.32195	0	0	Stam	Mus musculus signal transducing adaptor molecule (SH3 domain and ITAM motif) 1 (Stam), mRNA [NM_011484]	20844	NM_011484
A_55_P1956572	2.19251	1.13259	7689.89	9029.81	3934	3903.49	1.08289	1.18228	0	0	Dcaf8	Mus musculus DDB1 and CUL4 associated factor 8 (Dcaf8), mRNA [NM_153555]	98193	NM_153555
A_55_P1956667	2.27552	1.1862	4330.24	6047.76	2350.36	2056.61	0.936822	1.43557	0	0	Cyfip1	Mus musculus cytoplasmic FMR1 interacting protein 1 (Cyfip1), transcript variant 1, mRNA [NM_001164661]	20430	NM_001164661
A_55_P1956712	2.07776	1.05503	13258.3	12740.7	7514.61	6352.35	1.06204	1.04802	0	0	Med28	Mus musculus mediator of RNA polymerase II transcription, subunit 28 homolog (yeast) (Med28), mRNA [NM_025895]	66999	NM_025895
A_55_P1957049	1.53701	0.620123	12760.4	12161.4	9704.06	8589.1	0.66661	0.573637	0	0	Bai1	Mus musculus brain-specific angiogenesis inhibitor 1 (Bai1), mRNA [NM_174991]	107831	NM_174991
A_55_P1957098	2.20018	1.13762	7607.96	11622.3	4956.29	4095.09	0.747649	1.5276	0	0	Fam54b	Mus musculus family with sequence similarity 54, member B (Fam54b), mRNA [NM_029759]	76824	NM_029759
A_55_P1957168	3.91404	1.96866	10537.5	11557.6	2431.49	3627.85	2.24963	1.68769	0	0	Ube2s	Mus musculus ubiquitin-conjugating enzyme E2S (Ube2s), mRNA [NM_133777]	77891	NM_133777
A_55_P1957213	1.65804	0.729475	2084.44	2147.71	1269.13	1180.92	0.739224	0.719727	0	0	3930401B19Rik	Mus musculus 13 days embryo whole body cDNA, RIKEN full-length enriched library, clone:3930401B19 product:Y box protein 3, full insert sequence. [AK019465]	77570	AK019465
A_55_P1957219	2.53079	1.33959	21876	34980.6	14908.1	12261.2	0.959629	1.71955	0	0	Ptma	Mus musculus prothymosin alpha (Ptma), mRNA [NM_008972]	19231	NM_008972
A_55_P1957291	1.5071	0.591779	26063.5	24136.3	25449.7	18551.7	0.569263	0.614295	0	0	Rpl39	Mus musculus ribosomal protein L39 (Rpl39), mRNA [NM_026055]	67248	NM_026055
A_55_P1957319	2.5095	1.3274	2824.43	4482.1	1331.18	1412.45	1.11958	1.53522	0	0	Krr1	Mus musculus KRR1, small subunit (SSU) processome component, homolog (yeast) (Krr1), mRNA [NM_178610]	52705	NM_178610
A_55_P1957373	1.55888	0.640508	759.552	1044.26	573.104	570.869	0.485083	0.795933	0	0	Pdcl	Mus musculus phosducin-like (Pdcl), mRNA [NM_026176]	67466	NM_026176
A_55_P1957474	2.84706	1.50947	2157.89	2567.57	855.678	750.68	1.36804	1.65091	0	0	Pus7	Mus musculus pseudouridylate synthase 7 homolog (S. cerevisiae) (Pus7), mRNA [NM_178403]	78697	NM_178403
A_55_P1957613	1.57481	0.655179	4119.49	3981.48	2590.83	2400.39	0.72904	0.581317	0	0	Ak2	Mus musculus adenylate kinase 2 (Ak2), nuclear gene encoding mitochondrial protein, transcript variant 2, mRNA [NM_016895]	11637	NM_016895
A_55_P1957815	2.33245	1.22184	5010.42	6510.9	2335.38	2451.23	1.14822	1.29547	0	0	Tmub1	Mus musculus transmembrane and ubiquitin-like domain containing 1 (Tmub1), mRNA [NM_022418]	64295	NM_022418
A_55_P1957835	11.5189	3.52593	10845.8	9425.41	1072.6	797.076	3.48953	3.56233	0	0	Cpeb3	Mus musculus cytoplasmic polyadenylation element binding protein 3 (Cpeb3), mRNA [NM_198300]	208922	NM_198300
A_55_P1957850	2.6012	1.37918	1643.16	1692.13	724.084	544.906	1.23227	1.52609	0	0	Snx9	Mus musculus sorting nexin 9 (Snx9), mRNA [NM_025664]	66616	NM_025664
A_55_P1957918	1.95978	0.970692	1175.6	1907.85	699.744	802.968	0.815486	1.1259	0	0	Asap2	Mus musculus ArfGAP with SH3 domain, ankyrin repeat and PH domain 2 (Asap2), transcript variant 3, mRNA [NM_001135192]	211914	NM_001135192
A_55_P1958082	6.60356	2.72324	8401.15	10501	1535.25	1406.85	2.5574	2.88908	0	0	Prpsap2	Mus musculus phosphoribosyl pyrophosphate synthetase-associated protein 2 (Prpsap2), transcript variant 1, mRNA [NM_144806]	212627	NM_144806
A_55_P1958140	4.98826	2.31854	9630	11685.1	2294.14	2146.74	2.20072	2.43635	0	0	B9d1	Mus musculus B9 protein domain 1 (B9d1), mRNA [NM_013717]	27078	NM_013717
A_55_P1958210	2.32644	1.21812	1192.54	1308.66	603.558	474.172	1.05188	1.38436	0	0	Ephb1	Mus musculus Eph receptor B1 (Ephb1), transcript variant 1, mRNA [NM_173447]	270190	NM_173447
A_55_P1958275	4.71027	2.23581	34711.8	32903.7	9134.73	8059.51	2.27001	2.20161	0	0	Bcl11a	Mus musculus B-cell CLL/lymphoma 11A (zinc finger protein) (Bcl11a), transcript variant 1, mRNA [NM_016707]	14025	NM_016707
A_55_P1958280	2.90644	1.53925	1426.61	1286.51	446.362	482.633	1.74887	1.32963	0	0	Arrdc1	Mus musculus arrestin domain containing 1 (Arrdc1), transcript variant 1, mRNA [NM_001162485]	215705	NM_001162485
A_55_P1958314	3.2918	1.71888	4036.44	4427.23	1340.39	1175.34	1.64226	1.79549	0	0	Mospd1	Mus musculus motile sperm domain containing 1 (Mospd1), mRNA [NM_027409]	70380	NM_027409
A_55_P1958517	2.92205	1.54698	28720.6	26067.8	11843.1	11028.7	1.65958	1.43438	0	0	Parp6	Mus musculus poly (ADP-ribose) polymerase family, member 6 (Parp6), transcript variant 1, mRNA [NM_001205239]	67287	NM_001205239
A_55_P1958532	2.17327	1.11986	2964.96	1993.94	1124.78	1044.44	1.44522	0.794514	0	0	Hr	Mus musculus hairless (Hr), mRNA [NM_021877]	15460	NM_021877
A_55_P1958597	6.78454	2.76225	1320.38	1995.45	218.841	276.933	2.71958	2.80492	0	0	Slc27a3	Mus musculus solute carrier family 27 (fatty acid transporter), member 3 (Slc27a3), mRNA [NM_011988]	26568	NM_011988
A_55_P1959056	4.72456	2.24018	18565.1	25711	5856.97	4755.29	1.94019	2.54017	0	0	Pom121	Mus musculus nuclear pore membrane protein 121 (Pom121), mRNA [NM_148932]	107939	NM_148932
A_55_P1959061	2.80449	1.48774	10981.2	9743.75	3952.14	3808.22	1.6336	1.34188	0	0	Oas1b	2'-5' oligoadenylate synthetase 1B [Source:MGI Symbol;Acc:MGI:97430] [ENSMUST00000111852]	23961	AF328926
A_55_P1959174	3.58765	1.84304	4038.67	4082.33	1208.59	1012.84	1.79784	1.88824	0	0	Pmepa1	Mus musculus prostate transmembrane protein, androgen induced 1 (Pmepa1), mRNA [NM_022995]	65112	NM_022995
A_55_P1959238	1.89443	0.921761	5576.42	5592.8	2818.38	2976.14	1.04465	0.798877	0	0	Nagk	Mus musculus N-acetylglucosamine kinase (Nagk), transcript variant 1, mRNA [NM_019542]	56174	NM_019542
A_55_P1959338	3.36151	1.74911	4011.58	3240.16	1106.76	998.786	1.92198	1.57624	0	0	AI846148	Mus musculus expressed sequence AI846148 (AI846148), transcript variant 1, mRNA [NM_001033139]	68229	NM_001033139
A_55_P1959425	3.58377	1.84148	1028.3	921.619	266.85	297.851	2.05996	1.62299	0	0	Slc16a3	Mus musculus solute carrier family 16 (monocarboxylic acid transporters), member 3 (Slc16a3), mRNA [NM_030696]	80879	NM_030696
A_55_P1959550	7.53925	2.91442	34674.2	26971.6	4196.35	5133.87	3.31503	2.51381	0	0	Rltpr	Mus musculus RGD motif, leucine rich repeats, tropomodulin domain and proline-rich containing (Rltpr), mRNA [NM_001033320]	234695	NM_001033320
A_55_P1959576	2.05613	1.03993	1669.31	1955.3	866.914	840.897	0.980012	1.09985	0	0	Slitrk4	Mus musculus SLIT and NTRK-like family, member 4 (Slitrk4), mRNA [NM_178740]	245446	NM_178740
A_55_P1959628	1.84033	0.879966	546.597	1410.29	474.95	479.285	0.290452	1.46948	0	0	Pfdn4	Mus musculus prefoldin 4 (Pfdn4), transcript variant 1, mRNA [NM_001110152]	109054	NM_001110152
A_55_P1959718	2.53905	1.34429	1837.47	1422.92	735.301	532.809	1.37166	1.31692	0	0	Cobll1	Mus musculus Cobl-like 1 (Cobll1), transcript variant 1, mRNA [NM_177025]	319876	NM_177025
A_55_P1959763	3.78746	1.92123	3839.26	6043.04	1147.01	1367.82	1.80684	2.03562	0	0	Dach1	Mus musculus dachshund 1 (Drosophila) (Dach1), transcript variant 1, mRNA [NM_007826]	13134	NM_007826
A_55_P1959938	4.44068	2.15078	2142.25	2490.6	479.742	545.919	2.22645	2.07511	0	0	Pde7b	Mus musculus phosphodiesterase 7B (Pde7b), mRNA [NM_013875]	29863	NM_013875
A_55_P1959985	1.95988	0.970767	1721.69	1526.98	687.286	948.261	1.37598	0.565552	0	0	Alas1	Mus musculus aminolevulinic acid synthase 1 (Alas1), mRNA [NM_020559]	11655	NM_020559
A_55_P1959989	2.16046	1.11134	907.236	1048.68	376.121	545.934	1.35318	0.869491	0	0	D430042O09Rik	Mus musculus RIKEN cDNA D430042O09 gene (D430042O09Rik), mRNA [NM_001081022]	233865	NM_001081022
A_55_P1960202	9.93135	3.31199	1054.08	938.764	110.935	106.086	3.38668	3.2373	0	0	Vcan	Mus musculus versican (Vcan), transcript variant 1, mRNA [NM_001081249]	13003	NM_001081249
A_55_P1960298	1.99906	0.999322	1744.32	1850.42	947.592	799.679	0.905111	1.09353	0	0	Tmem80	Mus musculus transmembrane protein 80 (Tmem80), transcript variant 1, mRNA [NM_027797]	71448	NM_027797
A_55_P1960351	3.96156	1.98607	31267.1	36253	10249.1	10266.1	1.95883	2.0133	0	0	Cntn1	Mus musculus contactin 1 (Cntn1), transcript variant 1, mRNA [NM_001159647]	12805	NM_001159647
A_55_P1960431	2.71672	1.44187	3285.16	5140.32	1561.99	1379.65	1.11325	1.77048	0	0	Ubn1	Mus musculus ubinuclein 1 (Ubn1), mRNA [NM_026666]	170644	NM_026666
A_55_P1960601	3.10353	1.63391	2785.96	8289.39	1384.3	1702.51	1.04491	2.22291	0	0	Slc4a10	Mus musculus solute carrier family 4, sodium bicarbonate cotransporter-like, member 10 (Slc4a10), transcript variant 4, mRNA [NM_001242380]	94229	NM_001242380
A_55_P1960708	7.82186	2.96751	9379.15	11623.4	1375.9	1421.24	2.89609	3.03894	0	0	Setd1a	Mus musculus SET domain containing 1A (Setd1a), mRNA [NM_178029]	233904	NM_178029
A_55_P1960748	9.03507	3.17554	1798.33	1989.02	222.388	210.952	3.12769	3.22339	0	0	Arl13b	Mus musculus ADP-ribosylation factor-like 13B (Arl13b), mRNA [NM_026577]	68146	NM_026577
A_55_P1960941	3.5243	1.81734	8525.8	14474.6	3590.04	3112.47	1.38093	2.25374	0	0	Wac	Mus musculus WW domain containing adaptor with coiled-coil (Wac), transcript variant 1, mRNA [NM_153085]	225131	NM_153085
A_55_P1960994	2.05287	1.03764	2003.55	2375.42	1211.55	864.596	0.747441	1.32784	0	0	Nlgn3	Mus musculus neuroligin 3 (Nlgn3), mRNA [NM_172932]	245537	NM_172932
A_55_P1961084	4.94748	2.30669	4609.4	2281.44	950.94	443.873	2.33514	2.27825	0	0	Map3k1	Mus musculus mitogen-activated protein kinase kinase kinase 1 (Map3k1), mRNA [NM_011945]	26401	NM_011945
A_55_P1961094	11.0984	3.47228	10856.3	13834	1231.09	1119.79	3.28143	3.66314	0	0	5730494N06Rik	Mus musculus RIKEN cDNA 5730494N06 gene (5730494N06Rik), transcript variant 1, mRNA [NM_027478]	70612	NM_027478
A_55_P1961135	2.27836	1.188	8613.53	6965.57	3802.08	3168.54	1.32309	1.05291	0	0	Atg4d	Mus musculus autophagy-related 4D (yeast) (Atg4d), mRNA [NM_153583]	235040	NM_153583
A_55_P1961152	1.6106	0.6876	4488.33	5165.55	2886.63	2980.01	0.702615	0.672585	0	0	Pou3f1	Mus musculus POU domain, class 3, transcription factor 1 (Pou3f1), mRNA [NM_011141]	18991	NM_011141
A_55_P1961210	1.76901	0.822943	12742.5	16565.1	10492.3	8456.22	0.559214	1.08667	0	0	Trp53inp2	Mus musculus transformation related protein 53 inducible nuclear protein 2 (Trp53inp2), mRNA [NM_178111]	68728	NM_178111
A_55_P1961255	1.83326	0.874412	29689.1	31191.5	24140.5	19824.9	0.818666	0.930157	0	0	Ppp1cc	Mus musculus protein phosphatase 1, catalytic subunit, gamma isoform (Ppp1cc), mRNA [NM_013636]	19047	NM_013636
A_55_P1961531	8.63509	3.11021	1140.75	1385.98	164.712	145.352	2.93069	3.28973	0	0	Tmem194	Mus musculus transmembrane protein 194 (Tmem194), transcript variant 1, mRNA [NM_001113211]	210035	NM_001113211
A_55_P1961567	2.30618	1.20551	45504.9	42369.9	24715.7	25286.6	1.40603	1.00499	0	0	Ypel3	Mus musculus yippee-like 3 (Drosophila) (Ypel3), mRNA [NM_026875]	66090	NM_026875
A_55_P1961863	9.27698	3.21365	125086	103015	15334.2	13165.9	3.28293	3.14437	0	0	Pcdhga9	Mus musculus protocadherin gamma subfamily A, 9 (Pcdhga9), mRNA [NM_033592]	93717	NM_033592
A_55_P1962035	2.57973	1.36722	1635.66	2381.86	722.095	768.745	1.2325	1.50195	0	0	6330578E17Rik	Mus musculus RIKEN cDNA 6330578E17 gene (6330578E17Rik), mRNA [NM_198006]	76178	NM_198006
A_55_P1962139	2.075	1.05311	13245.2	17016.3	8172.79	8354.04	0.954024	1.1522	0	0	Mff	Mus musculus mitochondrial fission factor, mRNA (cDNA clone MGC:27850 IMAGE:3489844), complete cds. [BC016597]	75734	BC016597
A_55_P1962154	4.16229	2.05738	6209.62	6884.19	1594.05	1520.89	2.03559	2.07917	0	0	Rarb	Mus musculus retinoic acid receptor, beta (Rarb), mRNA [NM_011243]	218772	NM_011243
A_55_P1962174	2.58423	1.36974	863.838	1044.76	380.025	370.826	1.27439	1.46508	0	0	Rab8a	Mus musculus RAB8A, member RAS oncogene family (Rab8a), mRNA [NM_023126]	17274	NM_023126
A_55_P1962339	3.74579	1.90527	23571.6	21421.4	7471.62	6563.44	1.96948	1.84106	0	0	Trim41	Mus musculus tripartite motif-containing 41 (Trim41), mRNA [NM_145377]	211007	NM_145377
A_55_P1962479	3.65642	1.87043	1985.74	1798.01	523.79	499.723	1.98943	1.75144	0	0	Gpbp1l1	Mus musculus GC-rich promoter binding protein 1-like 1 (Gpbp1l1), mRNA [NM_029868]	77110	NM_029868
A_55_P1962516	2.81126	1.49122	7035.85	11439.8	3000.06	3709	1.33733	1.6451	0	0	Fam19a2	Mus musculus family with sequence similarity 19, member A2 (Fam19a2), mRNA [NM_182807]	268354	NM_182807
A_55_P1962731	2.84624	1.50906	14463.9	20320.5	6987.6	6862.94	1.31966	1.69845	0	0	Clcn4-2	Mus musculus chloride channel 4-2 (Clcn4-2), mRNA [NM_011334]	12727	NM_011334
A_55_P1962801	2.90691	1.53949	9220.54	11475.2	3697.15	3822.55	1.46752	1.61145	0	0	Max	Mus musculus Max protein (Max), transcript variant 1, mRNA [NM_008558]	17187	NM_008558
A_55_P1962831	5.36088	2.42247	9583.99	10681.6	2076.09	1863.73	2.33968	2.50526	0	0	Ssr1	Mus musculus signal sequence receptor, alpha (Ssr1), mRNA [NM_025965]	107513	NM_025965
A_55_P1962966	1.53367	0.616989	21874.3	29821.8	21505.5	21680.9	0.494795	0.739182	0	0	Nckap1	NCK-associated protein 1 [Source:MGI Symbol;Acc:MGI:1355333] [ENSMUST00000111760]	50884	AK122318
A_55_P1963061	1.94685	0.961138	102506	103755	72466.8	60743.2	0.94226	0.980017	0	0	Rps16	Mus musculus ribosomal protein S16 (Rps16), mRNA [NM_013647]	20055	NM_013647
A_55_P1963084	2.35558	1.23608	51983.5	57288.6	32295.6	28634.9	1.20689	1.26527	0	0	Rps13	Mus musculus ribosomal protein S13 (Rps13), mRNA [NM_026533]	68052	NM_026533
A_55_P1963309	6.29604	2.65445	14264.6	14757.7	2688.44	2334.39	2.62546	2.68343	0	0	G3bp1	Mus musculus Ras-GTPase-activating protein SH3-domain binding protein 1 (G3bp1), mRNA [NM_013716]	27041	NM_013716
A_55_P1963339	1.60722	0.684567	2607.39	3045.27	1673.07	1690.22	0.666222	0.702913	0	0	E430025E21Rik	Mus musculus RIKEN cDNA E430025E21 gene (E430025E21Rik), mRNA [NM_153548]	223593	NM_153548
A_55_P1963364	2.7161	1.44154	3170.46	4190.88	1343.43	1259.25	1.27492	1.60815	0	0	Fam55c	Mus musculus family with sequence similarity 55, member C (Fam55c), mRNA [NM_001134494]	385658	NM_001134494
A_55_P1963463	2.06043	1.04294	7051.83	12791.4	4890.28	4870.03	0.660216	1.42567	0	0	Gabra3	Mus musculus gamma-aminobutyric acid (GABA) A receptor, subunit alpha 3 (Gabra3), mRNA [NM_008067]	14396	NM_008067
A_55_P1963529	5.39394	2.43134	3657.25	6653.48	1005.2	821.448	1.91908	2.94359	0	0	Abcb10	Mus musculus ATP-binding cassette, sub-family B (MDR/TAP), member 10 (Abcb10), nuclear gene encoding mitochondrial protein, mRNA [NM_019552]	56199	NM_019552
A_55_P1963533	2.39747	1.26151	8404.64	10365.2	4140.07	4014.17	1.15657	1.36646	0	0	Pcdhac2	Mus musculus protocadherin alpha subfamily C, 2 (Pcdhac2), mRNA [NM_001003672]	353237	NM_001003672
A_55_P1963585	3.17423	1.66641	3177.85	3144.34	959.913	983.184	1.77394	1.55887	0	0	Mbd5	Mus musculus methyl-CpG binding domain protein 5 (Mbd5), mRNA [NM_029924]	109241	NM_029924
A_55_P1963687	1.55071	0.632925	1814.99	1637.4	1008.81	1129.26	0.869181	0.396668	0	0	Tsen54	Mus musculus tRNA splicing endonuclease 54 homolog (S. cerevisiae) (Tsen54), mRNA [NM_029557]	76265	NM_029557
A_55_P1963712	2.49274	1.31773	8333.37	12838.3	4602.04	4208.19	1.00224	1.63323	0	0	Cyb5b	Mus musculus cytochrome b5 type B (Cyb5b), nuclear gene encoding mitochondrial protein, mRNA [NM_025558]	66427	NM_025558
A_55_P1964033	3.52056	1.81581	5131.37	4695.39	1208.06	1514.3	2.13259	1.49902	0	0	Carm1	Mus musculus coactivator-associated arginine methyltransferase 1 (Carm1), transcript variant 2, mRNA [NM_153141]	59035	NM_153141
A_55_P1964053	4.78532	2.25861	9144.78	7783.33	1945.55	1643.74	2.36323	2.154	0	0	Golga4	Mus musculus golgi autoantigen, golgin subfamily a, 4 (Golga4), mRNA [NM_018748]	54214	NM_018748
A_55_P1964218	2.28481	1.19207	45419.3	35613.4	23431.6	22929	1.47317	0.910983	0	0	Tprkb	Mus musculus Tp53rk binding protein (Tprkb), transcript variant 1, mRNA [NM_001170488]	69786	NM_001170488
A_55_P1964228	1.61787	0.694092	1633.34	1861.44	1062.34	1022.22	0.655356	0.732827	0	0	Elac1	Mus musculus elaC homolog 1 (E. coli) (Elac1), mRNA [NM_053255]	114615	NM_053255
A_55_P1964233	3.50124	1.80786	990.755	1166.26	332.811	297.892	1.66961	1.94612	0	0	Tnks	Mus musculus 12 days embryo spinal ganglion cDNA, RIKEN full-length enriched library, clone:D130072O21 product:hypothetical protein, full insert sequence. [AK083986]	21951	AK083986
A_55_P1964359	3.72917	1.89886	5828.63	8193.97	1971.3	1731.24	1.62234	2.17537	0	0	Cnot8	Mus musculus CCR4-NOT transcription complex, subunit 8 (Cnot8), mRNA [NM_026949]	69125	NM_026949
A_55_P1964573	2.35375	1.23496	2314	1738.36	821.025	840.986	1.54171	0.928214	0	0	Arhgef6	Mus musculus Rac/Cdc42 guanine nucleotide exchange factor (GEF) 6 (Arhgef6), mRNA [NM_152801]	73341	NM_152801
A_55_P1964638	6.09835	2.60842	3686.24	4242.14	679.361	611.5	2.52482	2.69201	0	0	Cxadr	Mus musculus coxsackie virus and adenovirus receptor (Cxadr), transcript variant 1, mRNA [NM_001025192]	13052	NM_001025192
A_55_P1964757	6.98927	2.80514	1139.57	2414.57	252.199	239.064	2.30297	3.30731	0	0	Stam2	Mus musculus signal transducing adaptor molecule (SH3 domain and ITAM motif) 2 (Stam2), mRNA [NM_019667]	56324	NM_019667
A_55_P1964852	1.69233	0.759013	11110.3	11474.9	7647.05	6977.27	0.74667	0.771357	0	0	Kbtbd2	Mus musculus kelch repeat and BTB (POZ) domain containing 2 (Kbtbd2), mRNA [NM_145958]	210973	NM_145958
A_55_P1964960	2.58563	1.37052	2629.28	3969.04	1328.98	1097.85	1.01273	1.7283	0	0	Il33	Mus musculus interleukin 33 (Il33), transcript variant 1, mRNA [NM_001164724]	77125	NM_001164724
A_55_P1965467	2.36703	1.24308	3318.84	7816.11	2827.31	1611.47	0.290544	2.19561	0	0	2300009A05Rik	Mus musculus RIKEN cDNA 2300009A05 gene (2300009A05Rik), mRNA [NM_027090]	69478	NM_027090
A_55_P1965629	4.81833	2.26853	5712.13	5965.9	1348.89	1053.01	2.12959	2.40748	0	0	Hcfc1	Mus musculus host cell factor C1 (Hcfc1), mRNA [NM_008224]	15161	NM_008224
A_55_P1965892	10.4027	3.37889	18632.2	25401.4	2217.27	2496.64	3.31917	3.43861	0	0	Gnpda1	Mus musculus glucosamine-6-phosphate deaminase 1 (Gnpda1), mRNA [NM_011937]	26384	NM_011937
A_55_P1965989	1.86828	0.901708	1250.92	1911.99	852.039	764.83	0.604164	1.19925	0	0	Zfp329	Mus musculus zinc finger protein 329 (Zfp329), mRNA [NM_026046]	67230	NM_026046
A_55_P1966109	3.27643	1.71212	6262.01	10559.8	2555.29	2544.82	1.3802	2.04405	0	0	Epn2	Mus musculus epsin 2 (Epn2), mRNA [NM_010148]	13855	NM_010148
A_55_P1966159	2.82654	1.49904	2537.36	3213.21	1124.15	861.682	1.21175	1.78632	0	0	Dlg5	Mus musculus discs, large homolog 5 (Drosophila) (Dlg5), transcript variant 1, mRNA [NM_001163513]	71228	NM_001163513
A_55_P1966337	3.74205	1.90383	5087.12	4404.17	1282.58	1185.16	2.03477	1.77289	0	0	Polr2h	Mus musculus polymerase (RNA) II (DNA directed) polypeptide H (Polr2h), mRNA [NM_145632]	245841	NM_145632
A_55_P1966649	1.63164	0.706322	772.439	1071.76	535.931	583.04	0.609049	0.803595	0	0	Glmn	Mus musculus glomulin, FKBP associated protein (Glmn), transcript variant 1, mRNA [NM_133248]	170823	NM_133248
A_55_P1966664	1.93676	0.953645	1189.74	1147.19	619.306	581.566	1.0107	0.896588	0	0	Cdc14b	Mus musculus CDC14 cell division cycle 14 homolog B (S. cerevisiae) (Cdc14b), transcript variant 1, mRNA [NM_172587]	218294	NM_172587
A_55_P1966928	4.13756	2.04878	2307.9	2896	665.14	569.293	1.85054	2.24702	0	0	Lnx1	Mus musculus ligand of numb-protein X 1 (Lnx1), transcript variant 1, mRNA [NM_001159577]	16924	NM_001159577
A_55_P1966982	2.43187	1.28206	5680.98	5345.21	2453.93	1975.83	1.26677	1.29736	0	0	Gsr	Mus musculus glutathione reductase (Gsr), mRNA [NM_010344]	14782	NM_010344
A_55_P1967069	6.1901	2.62996	1696.91	1654.12	293.828	259.402	2.62188	2.63804	0	0	Lpar6	Mus musculus lysophosphatidic acid receptor 6 (Lpar6), mRNA [NM_175116]	67168	NM_175116
A_55_P1967216	6.64928	2.7332	7117.21	11366.1	1397.34	1399.46	2.4397	3.0267	0	0	Adam10	Mus musculus a disintegrin and metallopeptidase domain 10 (Adam10), mRNA [NM_007399]	11487	NM_007399
A_55_P1967266	2.98823	1.57929	4598.71	3977.31	1536.6	1259.75	1.63345	1.52514	0	0	Plxnb2	Mus musculus plexin B2 (Plxnb2), mRNA [NM_138749]	140570	NM_138749
A_55_P1967325	4.79572	2.26175	23791.9	26121	6517.56	5447.76	2.15255	2.37094	0	0	Fam19a5	Mus musculus family with sequence similarity 19, member A5 (Fam19a5), mRNA [NM_134096]	106014	NM_134096
A_55_P1967568	2.4238	1.27727	4389.48	4641.64	1785.96	1818.7	1.34976	1.20478	0	0	2500003M10Rik	Mus musculus RIKEN cDNA 2500003M10 gene (2500003M10Rik), mRNA [NM_023215]	66511	NM_023215
A_55_P1967633	2.32072	1.21457	979.097	1507.99	548.667	490.589	0.902447	1.5267	0	0	Lsm5	Mus musculus LSM5 homolog, U6 small nuclear RNA associated (S. cerevisiae) (Lsm5), mRNA [NM_025520]	66373	NM_025520
A_55_P1967659	2.0711	1.0504	1075.62	1540.17	604.179	615.273	0.895611	1.20518	0	0	Lactb	Mus musculus lactamase, beta (Lactb), nuclear gene encoding mitochondrial protein, mRNA [NM_030717]	80907	NM_030717
A_55_P1967736	1.76113	0.816503	1209.05	1147.57	826.674	532.551	0.602852	1.03015	0	0	Nkd1	Mus musculus naked cuticle 1 homolog (Drosophila) (Nkd1), transcript variant 1, mRNA [NM_027280]	93960	NM_027280
A_55_P1967835	1.86389	0.898316	6409.71	7111.03	3427.5	3862.85	0.996483	0.80015	0	0	Tmem198	Mus musculus 0 day neonate cerebellum cDNA, RIKEN full-length enriched library, clone:C230038N12 product:hypothetical protein, full insert sequence. [AK082334]	319998	AK082334
A_55_P1967885	3.70065	1.88778	23283.4	23301.4	7985.76	6787.39	1.86854	1.90702	0	0	Nr3c1	Mus musculus nuclear receptor subfamily 3, group C, member 1 (Nr3c1), mRNA [NM_008173]	14815	NM_008173
A_55_P1967978	4.53675	2.18166	1331.09	1176.54	292.812	275.729	2.28762	2.07569	0	0	Nfatc2	Mus musculus nuclear factor of activated T-cells, cytoplasmic, calcineurin-dependent 2 (Nfatc2), transcript variant d, mRNA [NM_001136073]	18019	NM_001136073
A_55_P1968043	10.911	3.44772	26819.6	35910.8	3419.66	3092.5	3.24915	3.64628	0	0	Jmjd1c	Mus musculus jumonji domain containing 1C (Jmjd1c), transcript variant 2, mRNA [NM_001242396]	108829	NM_001242396
A_55_P1968078	1.90919	0.932959	2672.38	2984.4	1524.06	1328.54	0.83924	1.02668	0	0	Dpp10	Mus musculus dipeptidylpeptidase 10 (Dpp10), mRNA [NM_199021]	269109	NM_199021
A_55_P1968129	2.12581	1.08802	5065.1	6713.42	2720.89	2694.86	0.955402	1.22063	0	0	Tceb1	Mus musculus transcription elongation factor B (SIII), polypeptide 1 (Tceb1), mRNA [NM_026456]	67923	NM_026456
A_55_P1968143	1.71493	0.778153	1996.81	2686.76	1328.08	1257.81	0.605877	0.95043	0	0	Rbm25	Mus musculus RNA binding motif protein 25 (Rbm25), mRNA [NM_027349]	67039	NM_027349
A_55_P1968235	1.98131	0.986454	3001.26	3151.98	1575.57	1421.75	0.970256	1.00265	0	0	Rab33b	Mus musculus RAB33B, member of RAS oncogene family (Rab33b), mRNA [NM_016858]	19338	NM_016858
A_55_P1968276	3.1093	1.63659	17195.4	19329.4	7052.13	6625.91	1.59024	1.68294	0	0	Tomm22	Mus musculus translocase of outer mitochondrial membrane 22 homolog (yeast) (Tomm22), nuclear gene encoding mitochondrial protein, mRNA [NM_172609]	223696	NM_172609
A_55_P1968433	13.7682	3.78326	2065.54	2271.84	171.359	159.128	3.71537	3.85115	0	0	Agpat9	Mus musculus 1-acylglycerol-3-phosphate O-acyltransferase 9 (Agpat9), transcript variant 1, mRNA [NM_172715]	231510	NM_172715
A_55_P1968438	2.32641	1.2181	2324.11	3277.35	1286.83	1020.49	0.875653	1.56055	0	0	Arxes1	Mus musculus adipocyte-related X-chromosome expressed sequence 1 (Arxes1), mRNA [NM_029541]	76219	NM_029541
A_55_P1968464	7.5332	2.91326	9392.56	10907	1442.59	1370.14	2.82891	2.99761	0	0	Myst3	Mus musculus MYST histone acetyltransferase (monocytic leukemia) 3 (Myst3), mRNA [NM_001081149]	244349	NM_001081149
A_55_P1968523	6.3403	2.66455	53161.7	51082.6	11303.9	8754.8	2.59612	2.73298	0	0	Btbd1	Mus musculus BTB (POZ) domain containing 1 (Btbd1), mRNA [NM_146193]	83962	NM_146193
A_55_P1968649	6.29616	2.65447	18444.6	27155.5	4531.69	3661.8	2.30086	3.00808	0	0	Atp1b2	Mus musculus ATPase, Na+/K+ transporting, beta 2 polypeptide (Atp1b2), mRNA [NM_013415]	11932	NM_013415
A_55_P1968668	1.6565	0.728136	817.27	1452.47	639.02	653.757	0.418142	1.03813	0	0	1700020O03Rik	Mus musculus RIKEN cDNA 1700020O03 gene (1700020O03Rik), mRNA [NM_027405]	70373	NM_027405
A_55_P1968703	3.66458	1.87365	11609.7	11066.6	3681.42	2920.75	1.82675	1.92054	0	0	Gfra2	Mus musculus glial cell line derived neurotrophic factor family receptor alpha 2 (Gfra2), mRNA [NM_008115]	14586	NM_008115
A_55_P1968723	1.89047	0.918743	7136.01	8810.45	4531.33	4149.41	0.780561	1.05692	0	0	Ccrn4l	Mus musculus CCR4 carbon catabolite repression 4-like (S. cerevisiae) (Ccrn4l), mRNA [NM_009834]	12457	NM_009834
A_55_P1968778	2.41163	1.27001	1708.41	3125.17	905.386	954.439	0.943932	1.59608	0	0	Rasa1	Mus musculus RAS p21 protein activator 1 (Rasa1), mRNA [NM_145452]	218397	NM_145452
A_55_P1968789	2.79482	1.48275	13037.3	9714.83	5068.32	3610.35	1.55737	1.40814	0	0	Rasa3	Mus musculus RAS p21 protein activator 3 (Rasa3), mRNA [NM_009025]	19414	NM_009025
A_55_P1968977	2.14268	1.09942	2470.62	2209.65	1209.91	918.221	1.06162	1.13721	0	0	Stk38l	Mus musculus serine/threonine kinase 38 like (Stk38l), mRNA [NM_172734]	232533	NM_172734
A_55_P1968998	1.64944	0.721977	2039.43	2991.99	1458.81	1407.57	0.499046	0.944907	0	0	Tmub2	Mus musculus transmembrane and ubiquitin-like domain containing 2 (Tmub2), mRNA [NM_028076]	72053	NM_028076
A_55_P1969072	3.67594	1.87811	27557.5	36739.8	11661.1	9529.28	1.62344	2.13279	0	0	Cbx3	Mus musculus chromobox homolog 3 (Drosophila HP1 gamma) (Cbx3), mRNA [NM_007624]	12417	NM_007624
A_55_P1969156	3.2238	1.68876	1084.15	1110.31	349.259	347.063	1.72752	1.65001	0	0	Pam	Mus musculus peptidylglycine alpha-amidating monooxygenase (Pam), mRNA [NM_013626]	18484	NM_013626
A_55_P1969396	1.84006	0.879755	896.691	1100.25	484.893	597.356	0.957602	0.801908	0	0	Tmem97	Mus musculus transmembrane protein 97, mRNA (cDNA clone MGC:25841 IMAGE:4192256), complete cds. [BC018156]	69071	BC018156
A_55_P1969441	2.12989	1.09078	3123.11	2884.55	1406.38	1313.28	1.1856	0.995966	0	0	Mettl10	Mus musculus methyltransferase like 10 (Mettl10), mRNA [NM_028095]	72096	NM_028095
A_55_P1969477	2.3038	1.20402	1214.55	1186.38	559.316	485.955	1.19492	1.21311	0	0	Abcb1a	Mus musculus ATP-binding cassette, sub-family B (MDR/TAP), member 1A (Abcb1a), mRNA [NM_011076]	18671	NM_011076
A_55_P1969650	4.62429	2.20923	36239.5	67008.9	12613.5	13368.2	1.92493	2.49353	0	0	Rasgrp1	Mus musculus RAS guanyl releasing protein 1 (Rasgrp1), mRNA [NM_011246]	19419	NM_011246
A_55_P1969750	3.57242	1.8369	8852.93	9608.55	2891.62	2458.44	1.74308	1.93072	0	0	Stim1	Mus musculus stromal interaction molecule 1 (Stim1), mRNA [NM_009287]	20866	NM_009287
A_55_P1969882	2.00686	1.00494	31086.5	28167	19047.3	18734.5	1.17034	0.839543	0	0	Morf4l2	Mus musculus mortality factor 4 like 2 (Morf4l2), transcript variant 1, mRNA [NM_019768]	56397	NM_019768
A_55_P1970027	3.46013	1.79082	2154.73	2911.82	775.359	646.999	1.51869	2.06296	0	0	Itch	Mus musculus itchy, E3 ubiquitin protein ligase (Itch), transcript variant 1, mRNA [NM_008395]	16396	NM_008395
A_55_P1970033	2.81849	1.49492	15242.6	12504.8	5429.94	5337.52	1.73608	1.25377	0	0	Per1	Mus musculus period homolog 1 (Drosophila) (Per1), transcript variant 1, mRNA [NM_011065]	18626	NM_011065
A_55_P1970087	2.46731	1.30294	94431.7	106314	55980.7	46956.9	1.21689	1.38899	0	0	Rpl35a	Mus musculus ribosomal protein L35A (Rpl35a), transcript variant 1, mRNA [NM_021338]	57808	NM_021338
A_55_P1970120	3.05372	1.61057	26598.8	29328.9	11828.4	10794.2	1.56394	1.65719	0	0	Vopp1	Mus musculus vesicular, overexpressed in cancer, prosurvival protein 1 (Vopp1), mRNA [NM_146168]	232023	NM_146168
A_55_P1970144	3.1942	1.67545	1241.93	1135.29	401.045	358.646	1.72003	1.63088	0	0	Slc16a14	solute carrier family 16 (monocarboxylic acid transporters), member 14 [Source:MGI Symbol;Acc:MGI:1919031] [ENSMUST00000027422]	71781	AK049846
A_55_P1970164	3.22365	1.68869	10407.7	12215.3	3961.39	3458.84	1.54409	1.8333	0	0	Rnf11	Mus musculus ring finger protein 11 (Rnf11), mRNA [NM_013876]	29864	NM_013876
A_55_P1970229	1.9657	0.975044	15673.7	15792.3	9750.72	8927.59	1.01586	0.934228	0	0	Csnk1d	Mus musculus casein kinase 1, delta (Csnk1d), transcript variant 2, mRNA [NM_027874]	104318	NM_027874
A_55_P1970270	3.78543	1.92046	1300.7	2018.06	432.256	422.894	1.66666	2.17425	0	0	B3gnt2	Mus musculus UDP-GlcNAc:betaGal beta-1,3-N-acetylglucosaminyltransferase 2 (B3gnt2), transcript variant 1, mRNA [NM_016888]	53625	NM_016888
A_55_P1970710	3.4322	1.77913	11279.8	11532.6	4433.69	2810.94	1.51494	2.04333	0	0	Mllt6	Mus musculus myeloid/lymphoid or mixed-lineage leukemia (trithorax homolog, Drosophila); translocated to, 6 (Mllt6), mRNA [NM_139311]	246198	NM_139311
A_55_P1970755	5.90159	2.5611	3674.47	4975.6	701.803	741.769	2.47466	2.64755	0	0	Hdac9	Mus musculus histone deacetylase 9 (Hdac9), mRNA [NM_024124]	79221	NM_024124
A_55_P1970775	4.94133	2.3049	13825.3	13050.9	3084.1	2792.84	2.36783	2.24197	0	0	Hdac1	Mus musculus histone deacetylase 1 (Hdac1), mRNA [NM_008228]	433759	NM_008228
A_55_P1970935	8.8974	3.15338	24586.7	22098.7	2825.8	3073.05	3.36427	2.94249	0	0	Usp7	Mus musculus ubiquitin specific peptidase 7 (Usp7), mRNA [NM_001003918]	252870	NM_001003918
A_55_P1971074	2.19708	1.13559	1571.41	1693.51	750.656	701.858	1.12138	1.14979	0	0	Atp11a	Mus musculus ATPase, class VI, type 11A (Atp11a), mRNA [NM_015804]	50770	NM_015804
A_55_P1971249	2.733	1.45049	2905.34	2732.37	1093.17	922.149	1.45469	1.44628	0	0	Eya3	Mus musculus eyes absent 3 homolog (Drosophila) (Eya3), transcript variant 2, mRNA [NM_010166]	14050	NM_010166
A_55_P1971278	7.20671	2.84934	3939.41	5219.23	642.965	614.913	2.70206	2.99662	0	0	Kdm2a	Mus musculus lysine (K)-specific demethylase 2A (Kdm2a), mRNA [NM_001001984]	225876	NM_001001984
A_55_P1971458	5.6533	2.49909	8019.89	7327.87	1456.97	1276.77	2.55861	2.43958	0	0	Jak2	Mus musculus Janus kinase 2 (Jak2), transcript variant 1, mRNA [NM_008413]	16452	NM_008413
A_55_P1971639	3.8003	1.92611	2751.02	2502.77	722.782	633.662	1.99271	1.85952	0	0	BC026590	Mus musculus cDNA sequence BC026590 (BC026590), mRNA [NM_001081420]	230234	NM_001081420
A_55_P1971889	17.7985	4.15368	14484.4	15812.7	967.559	905.537	4.11741	4.18996	0	0	F3	Mus musculus coagulation factor III (F3), mRNA [NM_010171]	14066	NM_010171
A_55_P1971897	2.3481	1.23149	1128.05	877.768	393.886	469.93	1.60951	0.853476	0	0	Mdk	Mus musculus midkine (Mdk), transcript variant 1, mRNA [NM_010784]	17242	NM_010784
A_55_P1971938	5.30502	2.40736	31378.6	32370.5	6148.46	8048.11	2.62648	2.18824	0	0	Atp2b2	Mus musculus ATPase, Ca++ transporting, plasma membrane 2 (Atp2b2), transcript variant 1, mRNA [NM_009723]	11941	NM_009723
A_55_P1972182	6.77953	2.76119	5630.84	6368.02	829.928	930.321	2.83341	2.68896	0	0	Siah1b	Mus musculus seven in absentia 1B (Siah1b), mRNA [NM_009173]	20438	NM_009173
A_55_P1972575	5.9899	2.58253	18076.8	28639.2	4304.21	4395.27	2.34663	2.81844	0	0	Tmeff1	Mus musculus transmembrane protein with EGF-like and two follistatin-like domains 1 (Tmeff1), mRNA [NM_021436]	230157	NM_021436
A_55_P1972653	1.96376	0.973616	5252.27	6031.22	3045.44	2592.29	0.841344	1.10589	0	0	Tada3	Mus musculus transcriptional adaptor 3 (Tada3), mRNA [NM_133932]	101206	NM_133932
A_55_P1972688	1.85814	0.893858	3082.61	2685.64	1539.99	1433.35	1.03787	0.749844	0	0	Wnk1	Mus musculus WNK lysine deficient protein kinase 1 (Wnk1), transcript variant 5, mRNA [NM_001199084]	232341	NM_001199084
A_55_P1972799	2.32034	1.21434	3011.72	4767.03	1634.7	1524.87	0.9218	1.50687	0	0	Eif4enif1	Mus musculus eukaryotic translation initiation factor 4E nuclear import factor 1 (Eif4enif1), transcript variant 4, mRNA [NM_001166549]	74203	NM_001166549
A_55_P1972817	5.3938	2.4313	2163.05	2932.56	566.647	384.852	1.99222	2.87038	0	0	Trmt11	Mus musculus tRNA methyltransferase 11 homolog (S. cerevisiae) (Trmt11), mRNA [NM_028604]	73681	NM_028604
A_55_P1972841	4.85623	2.27984	301818	320332	81394.2	67111.1	2.24586	2.31381	0	0	Rps28	Mus musculus ribosomal protein S28 (Rps28), mRNA [NM_016844]	54127	NM_016844
A_55_P1972842	2.56754	1.36038	7603.29	8073.52	3646.89	2660.58	1.17489	1.54587	0	0	Klf3	Mus musculus Kruppel-like factor 3 (basic) (Klf3), mRNA [NM_008453]	16599	NM_008453
A_55_P1972948	2.88118	1.52666	48062.9	48420.9	23047.8	20778.2	1.56141	1.49191	0	0	Celf5	Mus musculus CUGBP, Elav-like family member 5 (Celf5), mRNA [NM_176954]	319586	NM_176954
A_55_P1972981	5.37172	2.42538	2852.99	3530.93	662.559	520.87	2.17386	2.6769	0	0	Phactr3	Mus musculus phosphatase and actin regulator 3 (Phactr3), transcript variant 1, mRNA [NM_028806]	74189	NM_028806
A_55_P1973289	3.45233	1.78757	13617.4	18603.3	5152.48	5145.21	1.61708	1.95807	0	0	Mapk9	Mus musculus mitogen-activated protein kinase 9 (Mapk9), transcript variant alpha1, mRNA [NM_001163672]	26420	NM_001163672
A_55_P1973377	2.47529	1.3076	4489.2	6369.94	2179.76	2046.27	1.09902	1.51618	0	0	Vstm2a	Mus musculus V-set and transmembrane domain containing 2A (Vstm2a), mRNA [NM_145967]	211739	NM_145967
A_55_P1973402	2.89841	1.53526	3810.91	4534.89	1458.32	1333.88	1.43762	1.6329	0	0	Tada2a	Mus musculus transcriptional adaptor 2A (Tada2a), mRNA [NM_172562]	217031	NM_172562
A_55_P1973699	1.65064	0.723022	5118.88	4242.97	2678.53	2805.42	0.984535	0.46151	0	0	Htra2	Mus musculus HtrA serine peptidase 2 (Htra2), nuclear gene encoding mitochondrial protein, mRNA [NM_019752]	64704	NM_019752
A_55_P1973748	2.09658	1.06804	4612.36	3739.63	1813.21	2025.38	1.39975	0.736321	0	0	Nrbp1	Mus musculus nuclear receptor binding protein 1 (Nrbp1), mRNA [NM_147201]	192292	NM_147201
A_55_P1973770	1.87163	0.904295	1201.3	1240.38	739.639	562.326	0.765545	1.04305	0	0	Unc5b	Mus musculus unc-5 homolog B (C. elegans) (Unc5b), mRNA [NM_029770]	107449	NM_029770
A_55_P1973886	3.70289	1.88865	1010.08	1115.18	312.039	277.903	1.78531	1.992	0	0	Socs4	Mus musculus suppressor of cytokine signaling 4 (Socs4), mRNA [NM_080843]	67296	NM_080843
A_55_P1973941	3.37816	1.75624	611.794	1048.38	287.977	214.799	1.2021	2.31037	0	0	Slc7a5	Mus musculus solute carrier family 7 (cationic amino acid transporter, y+ system), member 5 (Slc7a5), mRNA [NM_011404]	20539	NM_011404
A_55_P1974019	4.74603	2.24672	5970.25	6489.4	1310.76	1274.53	2.24564	2.24781	0	0	Dapk1	Mus musculus death associated protein kinase 1 (Dapk1), transcript variant 1, mRNA [NM_029653]	69635	NM_029653
A_55_P1974193	2.22494	1.15377	28826.8	22594.2	14014.9	14342.3	1.44748	0.86005	0	0	Ptges	Mus musculus prostaglandin E synthase (Ptges), mRNA [NM_022415]	64292	NM_022415
A_55_P1974204	3.82891	1.93693	8178.44	8181.13	2271.65	2065.84	1.95325	1.92062	0	0	Fam172a	Mus musculus family with sequence similarity 172, member A (Fam172a), transcript variant 1, mRNA [NM_138312]	68675	NM_138312
A_55_P1974352	1.64668	0.71956	11003	12828.6	8393.53	7609.82	0.616015	0.823105	0	0	Fam126b	Mus musculus family with sequence similarity 126, member B (Fam126b), mRNA [NM_172513]	213056	NM_172513
A_55_P1974362	2.91738	1.54467	32129.9	40237.8	15609.3	15125.5	1.45571	1.63363	0	0	Hp1bp3	Mus musculus heterochromatin protein 1, binding protein 3 (Hp1bp3), transcript variant 2, mRNA [NM_001122897]	15441	NM_001122897
A_55_P1974645	6.19668	2.6315	1510.87	984.34	242.804	178.327	2.75215	2.51085	0	0	Entpd2	Mus musculus ectonucleoside triphosphate diphosphohydrolase 2 (Entpd2), mRNA [NM_009849]	12496	NM_009849
A_55_P1974687	3.31643	1.72963	1228.36	1583.6	447.245	398.413	1.53749	1.92177	0	0	41344	Mus musculus membrane-associated ring finger (C3HC4) 11 (March11), mRNA [NM_177597]	211147	NM_177597
A_55_P1974877	1.57383	0.654277	19633.8	24926.5	18731.8	16968.4	0.533269	0.775285	0	0	Bcl2l1	Mus musculus BCL2-like 1 (Bcl2l1), nuclear gene encoding mitochondrial protein, mRNA [NM_009743]	12048	NM_009743
A_55_P1974892	2.41682	1.27311	10278	22930.6	6910.73	7405.84	0.766554	1.77967	0	0	Zfp238	Mus musculus zinc finger protein 238 (Zfp238), transcript variant 2, mRNA [NM_013915]	30928	NM_013915
A_55_P1975041	3.73944	1.90282	1140.23	1973.59	398.903	408.244	1.60934	2.19631	0	0	Arhgef11	Mus musculus Rho guanine nucleotide exchange factor (GEF) 11 (Arhgef11), mRNA [NM_001003912]	213498	NM_001003912
A_55_P1975087	2.24295	1.16539	18275.1	19218.4	9308.66	10960.4	1.32239	1.0084	0	0	Gm8225	predicted gene 8225 [Source:MGI Symbol;Acc:MGI:3643826] [ENSMUST00000090257]	666668	XM_003086049
A_55_P1975210	2.49051	1.31644	2019.61	3511.95	1088.18	996.568	0.928139	1.70474	0	0	Fubp3	Mus musculus far upstream element (FUSE) binding protein 3 (Fubp3), mRNA [NM_001033389]	320267	NM_001033389
A_55_P1975215	5.87153	2.55374	17332	15468	3231.5	2960.25	2.67665	2.43082	0	0	Npas4	Mus musculus neuronal PAS domain protein 4 (Npas4), mRNA [NM_153553]	225872	NM_153553
A_55_P1975245	3.12805	1.64527	7293.48	10213.3	2665.26	3059.2	1.55692	1.73361	0	0	3110047P20Rik	Mus musculus RIKEN cDNA 3110047P20 gene (3110047P20Rik), mRNA [NM_177006]	319807	NM_177006
A_55_P1975305	3.03455	1.60148	5742.22	7545.01	2267.04	2027.95	1.39407	1.80889	0	0	LOC627908	PREDICTED: Mus musculus hypothetical LOC627908 (LOC627908), partial miscRNA [XR_108208]	627908	XR_108208
A_55_P1975380	1.67795	0.746698	1338.77	1876.52	925.016	905.38	0.564219	0.929176	0	0	Nol11	Mus musculus nucleolar protein 11 (Nol11), transcript variant 1, mRNA [NM_133702]	68979	NM_133702
A_55_P1975415	3.13732	1.64953	10862.4	11144.7	4075.26	3400.18	1.58081	1.71826	0	0	Cpped1	Mus musculus calcineurin-like phosphoesterase domain containing 1 (Cpped1), mRNA [NM_146067]	223978	NM_146067
A_55_P1975475	2.79337	1.48201	11280.5	14013.1	5388.41	4315.62	1.23443	1.72958	0	0	Mdm2	Mus musculus transformed mouse 3T3 cell double minute 2 (Mdm2), mRNA [NM_010786]	17246	NM_010786
A_55_P1975685	5.71679	2.51521	1523.65	1923.99	309.264	297.759	2.38533	2.64508	0	0	Nup37	Mus musculus nucleoporin 37 (Nup37), transcript variant 1, mRNA [NM_028334]	69736	NM_028334
A_55_P1975690	1.50859	0.5932	1350.91	1092.87	883.164	713.292	0.652879	0.533521	0	0	Bicc1	Mus musculus bicaudal C homolog 1 (Drosophila) (Bicc1), mRNA [NM_031397]	83675	NM_031397
A_55_P1975695	1.95307	0.965741	2733.47	3096.8	1576.09	1308.18	0.82856	1.10292	0	0	Snx18	Mus musculus sorting nexin 18 (Snx18), mRNA [NM_130796]	170625	NM_130796
A_55_P1975732	4.40694	2.13978	10313.2	8596.58	2296.26	2077.73	2.29836	1.9812	0	0	Sipa1l3	Mus musculus signal-induced proliferation-associated 1 like 3 (Sipa1l3), mRNA [NM_001081028]	74206	NM_001081028
A_55_P1975772	3.90778	1.96635	16518	24929.6	6337.54	5626.52	1.66679	2.26591	0	0	Ppp2r5a	Mus musculus protein phosphatase 2, regulatory subunit B (B56), alpha isoform (Ppp2r5a), mRNA [NM_144880]	226849	NM_144880
A_55_P1975793	8.30881	3.05464	1686.62	1641.81	202.046	214.588	3.18733	2.92195	0	0	Srd5a3	Mus musculus steroid 5 alpha-reductase 3 (Srd5a3), mRNA [NM_020611]	57357	NM_020611
A_55_P1976017	3.11273	1.63818	5719.65	5346.23	1901.99	1569.92	1.6393	1.63705	0	0	Cnih4	Mus musculus cornichon homolog 4 (Drosophila) (Cnih4), mRNA [NM_030131]	98417	NM_030131
A_55_P1976200	2.77189	1.47087	10756.6	10129.8	3371.15	4650.66	1.82205	1.11969	0	0	Lmtk3	Mus musculus lemur tyrosine kinase 3 (Lmtk3), mRNA [NM_001005511]	381983	NM_001005511
A_55_P1976764	1.84515	0.883741	1036.09	1764.36	678.452	757.098	0.667036	1.10045	0	0	Polr3e	Mus musculus polymerase (RNA) III (DNA directed) polypeptide E (Polr3e), transcript variant 1, mRNA [NM_025298]	26939	NM_025298
A_55_P1976869	1.57373	0.65419	2325.32	1846.39	1493.81	1077.5	0.658799	0.64958	0	0	Hsdl2	Mus musculus hydroxysteroid dehydrogenase like 2 (Hsdl2), mRNA [NM_024255]	72479	NM_024255
A_55_P1976908	1.76249	0.817615	10238	12843.7	5033.74	10074.3	1.1805	0.454731	0	0	Gm14378	Mus musculus predicted gene 14378 (Gm14378), mRNA [NM_001195258]	100044509	NM_001195258
A_55_P1977096	1.98349	0.988038	6254	20817	5912.22	6640.5	0.195745	1.78033	0	0	Elk4	Mus musculus ELK4, member of ETS oncogene family (Elk4), mRNA [NM_007923]	13714	NM_007923
A_55_P1977149	6.8263	2.7711	6054.19	7410.24	998.04	972.406	2.67301	2.8692	0	0	4933426M11Rik	Mus musculus RIKEN cDNA 4933426M11 gene (4933426M11Rik), transcript variant 1, mRNA [NM_001242419]	217684	NM_001242419
A_55_P1977468	5.17254	2.37087	21071.3	23526.3	5214.74	4574.79	2.28051	2.46123	0	0	Dab2ip	Mus musculus disabled homolog 2 (Drosophila) interacting protein (Dab2ip), transcript variant 1, mRNA [NM_001114125]	69601	NM_001114125
A_55_P1977503	1.81512	0.860064	1143.31	1659.13	754.672	734.507	0.662888	1.05724	0	0	Htr2c	Mus musculus 5-hydroxytryptamine (serotonin) receptor 2C (Htr2c), mRNA [NM_008312]	15560	NM_008312
A_55_P1977633	3.14496	1.65304	13474.9	17459.5	5773.94	5103.61	1.44162	1.86446	0	0	6430527G18Rik	Mus musculus RIKEN cDNA 6430527G18 gene (6430527G18Rik), mRNA [NM_145836]	238330	NM_145836
A_55_P1977943	10.0175	3.32445	9454.9	7772.46	977.519	794.655	3.40816	3.24075	0	0	Insm1	Mus musculus insulinoma-associated 1 (Insm1), mRNA [NM_016889]	53626	NM_016889
A_55_P1977968	3.48874	1.80271	5435.73	4809.81	1578.7	1289.36	1.83009	1.77532	0	0	Epb4.1	Mus musculus erythrocyte protein band 4.1 (Epb4.1), transcript variant 1, mRNA [NM_183428]	269587	NM_183428
A_55_P1977985	1.78809	0.838421	1946.93	2226.95	1149.63	1089.5	0.786589	0.890254	0	0	Pigp	Mus musculus phosphatidylinositol glycan anchor biosynthesis, class P (Pigp), transcript variant 6, mRNA [NM_001159617]	56176	NM_001159617
A_55_P1978103	3.39888	1.76506	1533.52	1889.59	481.809	511.258	1.74217	1.78794	0	0	Ppip5k2	Mus musculus diphosphoinositol pentakisphosphate kinase 2 (Ppip5k2), mRNA [NM_173760]	227399	NM_173760
A_55_P1978166	3.72262	1.89632	787.169	1141.15	276.942	252.769	1.62339	2.16925	0	0	Zfp945	Mus musculus zinc finger protein 945 (Zfp945), transcript variant 2, mRNA [NM_177358]	240041	NM_177358
A_55_P1978176	2.46467	1.3014	9966.79	12326.2	5202.2	4367.56	1.0935	1.50929	0	0	Fam108c	Mus musculus family with sequence similarity 108, member C (Fam108c), mRNA [NM_133722]	70178	NM_133722
A_55_P1978306	1.90249	0.927887	1012.95	1102.2	508.135	604.467	1.07251	0.78326	0	0	Zfp318	Mus musculus zinc finger protein 318 (Zfp318), transcript variant 1, mRNA [NM_207671]	57908	NM_207671
A_55_P1978311	3.13833	1.64999	35266.3	44867.7	17784.3	14323.9	1.43813	1.86186	0	0	Erh	Mus musculus enhancer of rudimentary homolog (Drosophila), mRNA (cDNA clone MGC:103398 IMAGE:30294607), complete cds. [BC083141]	13877	BC083141
A_55_P1978481	2.38276	1.25264	12438.7	8064.4	4497.18	4339.54	1.66187	0.843399	0	0	Nr1h2	Mus musculus nuclear receptor subfamily 1, group H, member 2 (Nr1h2), mRNA [NM_009473]	22260	NM_009473
A_55_P1978740	3.22049	1.68728	2530.46	2113.79	743.283	666.918	1.82836	1.5462	0	0	Rpgrip1	Mus musculus retinitis pigmentosa GTPase regulator interacting protein 1 (Rpgrip1), transcript variant 1, mRNA [NM_023879]	77945	NM_023879
A_55_P1978875	4.95518	2.30894	5789.07	7345.49	1322.23	1288.2	2.18514	2.43274	0	0	Wbp7	Mus musculus WW domain binding protein 7 (Wbp7), mRNA [NM_029274]	75410	NM_029274
A_55_P1979027	2.60638	1.38204	2047.12	2511.44	944.934	749.294	1.14162	1.62247	0	0	Tmem65	Mus musculus transmembrane protein 65 (Tmem65), mRNA [NM_175212]	74868	NM_175212
A_55_P1979082	5.74681	2.52276	1300.51	2127.64	333.657	262.517	2.06208	2.98344	0	0	Shc1	Mus musculus src homology 2 domain-containing transforming protein C1 (Shc1), transcript variant 1, mRNA [NM_001113331]	20416	NM_001113331
A_55_P1979090	5.0686	2.34159	16345.5	19670.1	3892.61	4194.85	2.34484	2.33834	0	0	Ublcp1	Mus musculus ubiquitin-like domain containing CTD phosphatase 1 (Ublcp1), mRNA [NM_024475]	79560	NM_024475
A_55_P1979281	1.54492	0.62753	9471.28	12503.6	7597.62	7787.21	0.513115	0.741945	0	0	Rab1	Mus musculus RAB1, member RAS oncogene family (Rab1), mRNA [NM_008996]	19324	NM_008996
A_55_P1979356	5.53536	2.46868	91517.1	143758	25234.3	26831.4	2.29947	2.63788	0	0	Morf4l1	Mus musculus mortality factor 4 like 1 (Morf4l1), transcript variant 1, mRNA [NM_001039147]	21761	NM_001039147
A_55_P1979402	2.06555	1.04653	1648.84	2370.53	933.218	909.362	0.843214	1.24984	0	0	9630033F20Rik	Mus musculus RIKEN cDNA 9630033F20 gene (9630033F20Rik), mRNA [NM_177003]	319801	NM_177003
A_55_P1979616	2.72033	1.44378	480.303	1670.82	326.546	345.183	0.674222	2.21334	0	0	Tmem189	Mus musculus transmembrane protein 189 (Tmem189), mRNA [NM_145538]	407243	NM_145538
A_55_P1979728	2.57416	1.3641	36544.6	37659.9	21134	16167.7	1.29198	1.43622	0	0	Atf4	Mus musculus activating transcription factor 4 (Atf4), mRNA [NM_009716]	11911	NM_009716
A_55_P1979814	2.38418	1.25349	2172.33	1522.83	746.723	743.331	1.58743	0.919551	0	0	Abcc8	Mus musculus ATP-binding cassette, sub-family C (CFTR/MRP), member 8 (Abcc8), mRNA [NM_011510]	20927	NM_011510
A_55_P1979863	5.18419	2.37412	4374.66	7510.1	1109.16	1108.11	2.0492	2.69904	0	0	Syne2	Mus musculus synaptic nuclear envelope 2 (Syne2), mRNA [NM_001005510]	319565	NM_001005510
A_55_P1979893	1.80337	0.850694	39749.2	49643	32703.2	32650.6	0.820835	0.880552	0	0	Tef	Mus musculus thyrotroph embryonic factor (Tef), transcript variant 1, mRNA [NM_017376]	21685	NM_017376
A_55_P1980051	9.96745	3.31722	29121	37113.7	3961.09	3538.64	3.14698	3.48747	0	0	Il17d	Mus musculus interleukin 17D (Il17d), mRNA [NM_145837]	239114	NM_145837
A_55_P1980080	8.97	3.16511	2633.13	2213.99	308.28	244.609	3.18779	3.14243	0	0	Rbms2	Mus musculus RNA binding motif, single stranded interacting protein 2 (Rbms2), transcript variant 2, mRNA [NM_001039080]	56516	NM_001039080
A_55_P1980180	2.99871	1.58434	20481.9	21513.3	8758.17	7855.5	1.56352	1.60517	0	0	Tardbp	Mus musculus TAR DNA binding protein (Tardbp), transcript variant 1, mRNA [NM_145556]	230908	NM_145556
A_55_P1980267	1.62318	0.698827	1552.34	2166.2	1077.78	1109.66	0.568067	0.829587	0	0	Sidt2	Mus musculus SID1 transmembrane family, member 2 (Sidt2), mRNA [NM_172257]	214597	NM_172257
A_55_P1980292	2.28239	1.19055	17945.9	24469.2	11537.5	10872.5	1.01171	1.36939	0	0	Purb	Mus musculus purine rich element binding protein B (Purb), mRNA [NM_011221]	19291	NM_011221
A_55_P1980316	2.90923	1.54064	26000.6	26941.7	11512.9	10781.1	1.55171	1.52956	0	0	Pcbp2	Mus musculus poly(rC) binding protein 2 (Pcbp2), transcript variant 1, mRNA [NM_001103165]	18521	NM_001103165
A_55_P1980432	1.56227	0.643645	1849.1	3006.15	1185.9	1750.77	0.662584	0.624705	0	0	Zfp488	Mus musculus zinc finger protein 488 (Zfp488), mRNA [NM_001013777]	382867	NM_001013777
A_55_P1980446	3.2523	1.70146	5142.97	6480.24	1845.94	1623.11	1.5206	1.88232	0	0	Sbno1	Mus musculus sno, strawberry notch homolog 1 (Drosophila) (Sbno1), mRNA [NM_001081203]	243272	NM_001081203
A_55_P1980583	4.10543	2.03753	3691.54	5906.89	1154.79	1093.21	1.73862	2.33645	0	0	Leprot	Mus musculus leptin receptor overlapping transcript (Leprot), mRNA [NM_175036]	230514	NM_175036
A_55_P1980591	6.71798	2.74803	7153.88	9477.96	1251.1	1266.36	2.61249	2.88357	0	0	Hace1	Mus musculus HECT domain and ankyrin repeat containing, E3 ubiquitin protein ligase 1 (Hace1), mRNA [NM_172473]	209462	NM_172473
A_55_P1980651	1.51512	0.599431	5038.21	6682.79	4007.41	3607.24	0.404795	0.794066	0	0	Ubr5	Mus musculus ubiquitin protein ligase E3 component n-recognin 5 (Ubr5), transcript variant 1, mRNA [NM_001081359]	70790	NM_001081359
A_55_P1980831	1.72013	0.782519	64537.5	69245.5	53226.9	45999.6	0.7866	0.778438	0	0	Arpc2	Mus musculus actin related protein 2/3 complex, subunit 2 (Arpc2), mRNA [NM_029711]	76709	NM_029711
A_55_P1981040	1.99746	0.998164	5801.61	5415.23	3001.61	2523.49	1.01575	0.980573	0	0	Ddx6	Mus musculus DEAD (Asp-Glu-Ala-Asp) box polypeptide 6 (Ddx6), transcript variant 1, mRNA [NM_001110826]	13209	NM_001110826
A_55_P1981241	3.35389	1.74584	11782.1	9781.71	3683.07	3090.92	1.84761	1.64406	0	0	Grasp	Mus musculus GRP1 (general receptor for phosphoinositides 1)-associated scaffold protein (Grasp), mRNA [NM_019518]	56149	NM_019518
A_55_P1981259	4.13431	2.04765	1156.95	1281.82	309.257	293.127	2.00066	2.09463	0	0	Fkbp14	Mus musculus FK506 binding protein 14 (Fkbp14), mRNA [NM_153573]	231997	NM_153573
A_55_P1981381	7.77988	2.95975	4468.57	3730.35	555.623	501.067	3.10729	2.81221	0	0	Lamc1	Mus musculus laminin, gamma 1 (Lamc1), mRNA [NM_010683]	226519	NM_010683
A_55_P1981664	2.07216	1.05113	5942.69	3967.37	2599.9	1986.52	1.25826	0.84401	0	0	41525	Mus musculus septin 8 (Sept8), mRNA [NM_033144]	20362	NM_033144
A_55_P1981724	3.71625	1.89385	1132.7	1569.6	354.904	371.554	1.77227	2.01542	0	0	Nr2c1	Mus musculus nuclear receptor subfamily 2, group C, member 1 (Nr2c1), mRNA [NM_011629]	22025	NM_011629
A_55_P1981739	2.06601	1.04685	1250.77	1560.74	660.276	669.052	0.986309	1.10738	0	0	Donson	Mus musculus downstream neighbor of SON (Donson), mRNA [NM_021720]	60364	NM_021720
A_55_P1981879	1.5704	0.651129	1052.14	1248.37	734.949	699.295	0.577815	0.724442	0	0	0610007P08Rik	Mus musculus RIKEN cDNA 0610007P08 gene (0610007P08Rik), transcript variant 1, mRNA [NM_001013608]	76251	NM_001013608
A_55_P1981949	2.36621	1.24258	2395.73	3190.26	1233.1	1035.65	0.988049	1.49711	0	0	Klhl5	Mus musculus kelch-like 5 (Drosophila) (Klhl5), mRNA [NM_175174]	71778	NM_175174
A_55_P1982019	1.50632	0.591027	5677.42	6937.35	4731.8	3675.07	0.34791	0.834145	0	0	Rbfox2	Mus musculus RNA binding protein, fox-1 homolog (C. elegans) 2 (Rbfox2), transcript variant 2, mRNA [NM_175387]	93686	NM_175387
A_55_P1982076	1.97334	0.98064	9549.17	8050.06	4759.73	4477.36	1.16903	0.792248	0	0	2210018M11Rik	Mus musculus RIKEN cDNA 2210018M11 gene (2210018M11Rik), mRNA [NM_172280]	233545	NM_172280
A_55_P1982096	4.35563	2.12288	97198.1	126340	33422.8	30152.4	1.95846	2.28731	0	0	Drap1	Mus musculus Dr1 associated protein 1 (negative cofactor 2 alpha) (Drap1), mRNA [NM_024176]	66556	NM_024176
A_55_P1982111	4.51971	2.17623	15343.2	19664.2	4504.58	4204.75	2.01869	2.33377	0	0	Homer1	Mus musculus homer homolog 1 (Drosophila) (Homer1), transcript variant L, mRNA [NM_147176]	26556	NM_147176
A_55_P1982404	3.81157	1.93039	69638.8	72843.9	24746.5	22438.3	1.95308	1.9077	0	0	Gpm6b	Mus musculus glycoprotein m6b (Gpm6b), transcript variant 2, mRNA [NM_001177956]	14758	NM_001177956
A_55_P1982533	3.28206	1.7146	2915.27	2934.84	915.188	827.057	1.70877	1.72044	0	0	Elovl4	Mus musculus elongation of very long chain fatty acids (FEN1/Elo2, SUR4/Elo3, yeast)-like 4 (Elovl4), transcript variant 1, mRNA [NM_148941]	83603	NM_148941
A_55_P1982578	3.38039	1.75719	3316.9	5698.91	1284.66	1231.67	1.41487	2.09951	0	0	Kdm3a	Mus musculus lysine (K)-specific demethylase 3A (Kdm3a), transcript variant 1, mRNA [NM_173001]	104263	NM_173001
A_55_P1982613	2.27634	1.18671	37183.6	45477	25756.4	22038.5	1.07104	1.30239	0	0	Hnrnpa3	Mus musculus heterogeneous nuclear ribonucleoprotein A3 (Hnrnpa3), transcript variant b, mRNA [NM_146130]	229279	NM_146130
A_55_P1982628	2.60055	1.37882	1213.19	1300.96	498.073	467.767	1.36395	1.39368	0	0	1810029B16Rik	Mus musculus RIKEN cDNA 1810029B16 gene (1810029B16Rik), mRNA [NM_025465]	66282	NM_025465
A_55_P1982727	7.35008	2.87776	58459	44586.5	9164.12	7212.12	2.98599	2.76953	0	0	Dnajb5	Mus musculus DnaJ (Hsp40) homolog, subfamily B, member 5 (Dnajb5), mRNA [NM_019874]	56323	NM_019874
A_55_P1982762	1.86556	0.899607	1132.3	1115.43	656.762	548.532	0.853353	0.94586	0	0	Hsd3b7	Mus musculus hydroxy-delta-5-steroid dehydrogenase, 3 beta- and steroid delta-isomerase 7 (Hsd3b7), transcript variant 1, mRNA [NM_133943]	101502	NM_133943
A_55_P1982767	1.79883	0.847055	5362.64	6178.24	3247.54	3057.65	0.781208	0.912902	0	0	Tmem9b	Mus musculus TMEM9 domain family, member B (Tmem9b), mRNA [NM_020050]	56786	NM_020050
A_55_P1982916	4.69063	2.22978	6727.57	4336.85	1211.47	1070.95	2.55721	1.90235	0	0	Bzrap1	Mus musculus benzodiazepine receptor associated protein 1 (Bzrap1), mRNA [NM_172449]	207777	NM_172449
A_55_P1983011	2.78334	1.47682	1088.02	1030.39	372.251	404.084	1.63894	1.31469	0	0	Mdga2	Mus musculus MAM domain containing glycosylphosphatidylinositol anchor 2 (Mdga2), transcript variant A, mRNA [NM_001193266]	320772	NM_001193266
A_55_P1983036	1.75023	0.807546	1348.13	1979.6	1001.78	820.784	0.463366	1.15173	0	0	Tdrd3	Mus musculus tudor domain containing 3 (Tdrd3), mRNA [NM_172605]	219249	NM_172605
A_55_P1983152	7.56575	2.91948	4050.35	6119.33	685.847	634.726	2.6458	3.19316	0	0	Gramd4	Mus musculus GRAM domain containing 4 (Gramd4), transcript variant 2, mRNA [NM_001205353]	223752	NM_001205353
A_55_P1983177	5.1833	2.37387	10266.9	17728.7	2677.01	2925.49	2.07445	2.67329	0	0	Acsl4	Mus musculus acyl-CoA synthetase long-chain family member 4 (Acsl4), transcript variant 1, mRNA [NM_207625]	50790	NM_207625
A_55_P1983209	1.89727	0.923927	2077.98	2420.15	1169.67	1101.21	0.852845	0.995008	0	0	Rcbtb1	Mus musculus regulator of chromosome condensation (RCC1) and BTB (POZ) domain containing protein 1 (Rcbtb1), mRNA [NM_027764]	71330	NM_027764
A_55_P1983488	4.18496	2.06521	1045.78	1107.51	293.151	242.833	1.93488	2.19554	0	0	Lsr	Mus musculus lipolysis stimulated lipoprotein receptor (Lsr), transcript variant 1, mRNA [NM_017405]	54135	NM_017405
A_55_P1983508	1.61752	0.693782	1437.31	1873.77	960.481	1001.51	0.614561	0.773003	0	0	Nr4a2	Mus musculus nuclear receptor subfamily 4, group A, member 2 (Nr4a2), transcript variant 1, mRNA [NM_013613]	18227	NM_013613
A_55_P1983638	2.83779	1.50477	8923.97	9161.64	3398.05	3236.8	1.53289	1.47664	0	0	Mapk6	Mus musculus mitogen-activated protein kinase 6 (Mapk6), transcript variant 2, mRNA [NM_027418]	50772	NM_027418
A_55_P1984113	1.54496	0.62757	6341.17	5789.7	4120.18	3740.81	0.725869	0.529271	0	0	Nup62	Mus musculus nucleoporin 62 (Nup62), mRNA [NM_053074]	18226	NM_053074
A_55_P1984123	10.9345	3.45082	12313.6	17920	1474.82	1454.03	3.21096	3.69067	0	0	Mll3	Mus musculus myeloid/lymphoid or mixed-lineage leukemia 3 (Mll3), mRNA [NM_001081383]	231051	NM_001081383
A_55_P1984314	1.72199	0.784073	1399.66	816.496	612.585	626.383	1.25314	0.315006	0	0	Trim43c	Mus musculus tripartite motif-containing 43C (Trim43c), mRNA [NM_001177858]	666731	NM_001177858
A_55_P1984337	3.63972	1.86383	16248.9	11817.7	4481.55	3968.88	2.13728	1.59038	0	0	Emd	Mus musculus emerin (Emd), mRNA [NM_007927]	13726	NM_007927
A_55_P1984406	2.68379	1.42427	2541.1	4276.32	1054.78	1343.11	1.31093	1.53761	0	0	Lrrk2	Mus musculus leucine-rich repeat kinase 2 (Lrrk2), mRNA [NM_025730]	66725	NM_025730
A_55_P1984487	3.86198	1.94934	5154.2	5064.66	1493.17	1117.12	1.82988	2.0688	0	0	Adra2c	Mus musculus adrenergic receptor, alpha 2c (Adra2c), mRNA [NM_007418]	11553	NM_007418
A_55_P1984596	3.93749	1.97727	1493.39	3123.19	546.4	538.509	1.51757	2.43698	0	0	Stxbp5	Mus musculus syntaxin binding protein 5 (tomosyn) (Stxbp5), mRNA [NM_001081344]	78808	NM_001081344
A_55_P1984640	1.71461	0.777879	2665.28	2724.16	1517.17	1495.65	0.842629	0.713129	0	0	Ube2f	Mus musculus ubiquitin-conjugating enzyme E2F (putative) (Ube2f), mRNA [NM_026454]	67921	NM_026454
A_55_P1984675	1.86299	0.897622	1452.05	2302.86	943.88	957.818	0.650517	1.14473	0	0	Abhd6	Mus musculus abhydrolase domain containing 6 (Abhd6), mRNA [NM_025341]	66082	NM_025341
A_55_P1984690	2.62882	1.39442	1259.56	1292.97	474.498	495.131	1.49067	1.29816	0	0	Ptprr	Mus musculus protein tyrosine phosphatase, receptor type, R (Ptprr), transcript variant 1, mRNA [NM_011217]	19279	NM_011217
A_55_P1984730	1.649	0.721595	1162.85	989.886	701.688	598.439	0.793839	0.649351	0	0	Sgpl1	Mus musculus sphingosine phosphate lyase 1 (Sgpl1), mRNA [NM_009163]	20397	NM_009163
A_55_P1984770	1.81278	0.858206	4374.07	6492.05	2977.77	2830.2	0.62356	1.09285	0	0	2810453I06Rik	Mus musculus RIKEN cDNA 2810453I06 gene (2810453I06Rik), mRNA [NM_026050]	67238	NM_026050
A_55_P1984932	2.0833	1.05887	3704.03	3460.63	1780.68	1557.39	1.10838	1.00937	0	0	Zc3h18	Mus musculus zinc finger CCCH-type containing 18 (Zc3h18), transcript variant 1, mRNA [NM_001029993]	76014	NM_001029993
A_55_P1985070	2.21926	1.15008	1154.28	1723.24	665.347	587.883	0.861975	1.43818	0	0	Robo1	Mus musculus roundabout homolog 1 (Drosophila) (Robo1), mRNA [NM_019413]	19876	NM_019413
A_55_P1985495	6.02899	2.59192	48383	62629.3	12039.2	10052.7	2.38154	2.80229	0	0	Rpl22p	PREDICTED: Mus musculus 60S ribosomal protein L22-like (LOC623483), mRNA [XM_003086212]	623483	XM_003086212
A_55_P1985514	2.52598	1.33684	21584.3	26806.1	11855.3	11346.3	1.24035	1.43333	0	0	Dlg3	Mus musculus discs, large homolog 3 (Drosophila) (Dlg3), transcript variant 1, mRNA [NM_016747]	53310	NM_016747
A_55_P1985544	4.61172	2.2053	3029.46	3459.77	717.005	673.071	2.14957	2.26103	0	0	Kcnk10	Mus musculus potassium channel, subfamily K, member 10 (Kcnk10), mRNA [NM_029911]	72258	NM_029911
A_55_P1985670	5.82102	2.54127	884.333	1715.91	210.731	228.299	2.19414	2.8884	0	0	Exosc3	Mus musculus exosome component 3 (Exosc3), mRNA [NM_025513]	66362	NM_025513
A_55_P1985788	3.42119	1.7745	7903.8	9999.35	2698.09	2676.71	1.65922	1.88978	0	0	Usp2	Mus musculus ubiquitin specific peptidase 2 (Usp2), transcript variant 3, mRNA [NM_198092]	53376	NM_198092
A_55_P1985808	1.59943	0.677555	3836.02	4838.33	2616.16	2644.65	0.614572	0.740538	0	0	Ranbp9	Mus musculus RAN binding protein 9 (Ranbp9), mRNA [NM_019930]	56705	NM_019930
A_55_P1985895	1.7481	0.805787	4839.75	7989.48	3734.58	3418.17	0.445097	1.16648	0	0	Thumpd1	Mus musculus THUMP domain containing 1 (Thumpd1), mRNA [NM_145585]	233802	NM_145585
A_55_P1985990	6.59345	2.72103	904.088	1282.29	169.528	174.08	2.53958	2.90248	0	0	Slc35f4	Mus musculus solute carrier family 35, member F4 (Slc35f4), mRNA [NM_029238]	75288	NM_029238
A_55_P1986053	2.98555	1.578	4285.95	5125.14	2131.96	1112.73	1.06143	2.09456	0	0	Pcnx	Mus musculus pecanex homolog (Drosophila) (Pcnx), mRNA [NM_018814]	54604	NM_018814
A_55_P1986088	3.6991	1.88717	6108.11	5308.98	1654.85	1378.98	1.94993	1.82442	0	0	Prr14	Mus musculus proline rich 14 (Prr14), mRNA [NM_145589]	233895	NM_145589
A_55_P1986225	6.80626	2.76686	30104.1	33822.2	5947.84	4908.8	2.62499	2.90874	0	0	Gm15431	PREDICTED: Mus musculus predicted gene 15431 (Gm15431), mRNA [XM_001476805]	100041098	XM_001476805
A_55_P1986276	2.46037	1.29887	2338.79	2880.87	1019.81	1026.14	1.23041	1.36734	0	0	Tmem41b	Mus musculus transmembrane protein 41B (Tmem41b), mRNA [NM_153525]	233724	NM_153525
A_55_P1986296	1.96607	0.975312	3114.08	2732.05	1659.07	1238.47	0.947404	1.00322	0	0	Tagln2	Mus musculus transgelin 2 (Tagln2), mRNA [NM_178598]	21346	NM_178598
A_55_P1986556	4.2908	2.10125	3038.38	5834.73	972.74	962.92	1.68904	2.51345	0	0	Minpp1	Mus musculus multiple inositol polyphosphate histidine phosphatase 1 (Minpp1), mRNA [NM_010799]	17330	NM_010799
A_55_P1986833	1.90732	0.931548	2461.24	4013.83	1587	1573.2	0.659674	1.20342	0	0	Tulp4	Mus musculus tubby like protein 4 (Tulp4), transcript variant 1, mRNA [NM_054040]	68842	NM_054040
A_55_P1986863	4.79588	2.2618	4148.59	5153.37	898.217	1002.53	2.26991	2.25368	0	0	Ccdc126	Mus musculus coiled-coil domain containing 126 (Ccdc126), mRNA [NM_175098]	57895	NM_175098
A_55_P1986907	2.43623	1.28465	935.255	1671.15	525.795	492.593	0.901594	1.66771	0	0	LOC100503762	PREDICTED: Mus musculus hypothetical protein LOC100503762 (LOC100503762), mRNA [XM_003084564]	100503762	XM_003084564
A_55_P1987291	6.89226	2.78498	14830.7	15545.5	2697.09	2126.97	2.67658	2.89338	0	0	4833424O15Rik	Mus musculus RIKEN cDNA 4833424O15 gene (4833424O15Rik), mRNA [NM_029425]	75769	NM_029425
A_55_P1987396	3.53466	1.82157	3991.49	4221.1	1126.26	1141.96	1.88263	1.76051	0	0	Tbl1xr1	Mus musculus transducin (beta)-like 1X-linked receptor 1 (Tbl1xr1), mRNA [NM_030732]	81004	NM_030732
A_55_P1987430	4.44616	2.15256	2671.57	2032.28	639.842	424.452	2.12571	2.17941	0	0	Fam196a	Mus musculus family with sequence similarity 196, member A (Fam196a), mRNA [NM_001143802]	627214	NM_001143802
A_55_P1987439	1.86119	0.896227	1938.68	1668.87	1038.26	846.802	0.932526	0.859928	0	0	Pigt	Mus musculus phosphatidylinositol glycan anchor biosynthesis, class T (Pigt), mRNA [NM_133779]	78928	NM_133779
A_55_P1987449	2.75124	1.46008	1122.22	1905.22	485.684	567.65	1.28423	1.63593	0	0	Ep400	Mus musculus E1A binding protein p400 (Ep400), transcript variant 1, mRNA [NM_029337]	75560	NM_029337
A_55_P1987725	2.0229	1.01643	1504.25	1430.72	744.021	678.756	1.069	0.963851	0	0	Gria4	Mus musculus glutamate receptor, ionotropic, AMPA4 (alpha 4) (Gria4), transcript variant 2, mRNA [NM_001113180]	14802	NM_001113180
A_55_P1987805	6.07293	2.60239	2568.53	3792.29	490.676	532.986	2.46657	2.73821	0	0	Rps6ka5	Mus musculus ribosomal protein S6 kinase, polypeptide 5 (Rps6ka5), mRNA [NM_153587]	73086	NM_153587
A_55_P1987839	2.53223	1.34041	1503.93	1447.55	614.204	534.887	1.34706	1.33376	0	0	Erbb2ip	Mus musculus Erbb2 interacting protein (Erbb2ip), transcript variant 1, mRNA [NM_001005868]	59079	NM_001005868
A_55_P1988018	2.74596	1.45731	14605.3	16751.3	6664.28	6161.69	1.38436	1.53026	0	0	Gng7	Mus musculus guanine nucleotide binding protein (G protein), gamma 7 (Gng7), transcript variant 1, mRNA [NM_001038655]	14708	NM_001038655
A_55_P1988273	1.60346	0.681189	3082.57	3798.04	2111.82	1992.21	0.581751	0.780626	0	0	Rnf103	Mus musculus ring finger protein 103 (Rnf103), mRNA [NM_009543]	22644	NM_009543
A_55_P1988623	3.33583	1.73805	6904.18	5143.67	1820.49	1698.07	2.01236	1.46373	0	0	Add3	Mus musculus adducin 3 (gamma) (Add3), transcript variant 1, mRNA [NM_001164099]	27360	NM_001164099
A_55_P1988699	5.51551	2.46349	13067.8	16079	2965.11	2719.48	2.32068	2.60631	0	0	Cacna2d1	Mus musculus calcium channel, voltage-dependent, alpha2/delta subunit 1 (Cacna2d1), transcript variant a, mRNA [NM_001110843]	12293	NM_001110843
A_55_P1988907	3.3253	1.73349	2482.41	3584.82	918.776	836.217	1.46769	1.99928	0	0	Eml4	Mus musculus echinoderm microtubule associated protein like 4 (Eml4), transcript variant 1, mRNA [NM_001114361]	78798	NM_001114361
A_55_P1988970	1.72755	0.78873	1438.42	1822.43	962.401	858.363	0.611823	0.965637	0	0	Mkks	Mus musculus McKusick-Kaufman syndrome protein (Mkks), transcript variant 1, mRNA [NM_021527]	59030	NM_021527
A_55_P1989048	4.02735	2.00983	1606.99	1513.65	323.993	465.327	2.40516	1.6145	0	0	Tm9sf1	Mus musculus transmembrane 9 superfamily member 1 (Tm9sf1), mRNA [NM_028780]	74140	NM_028780
A_55_P1989061	4.27322	2.09532	22958.9	23409.8	6710.4	5837.5	2.06949	2.12116	0	0	Tsc22d3	Mus musculus TSC22 domain family, member 3 (Tsc22d3), transcript variant 1, mRNA [NM_001077364]	14605	NM_001077364
A_55_P1989076	6.78693	2.76276	3511.48	4157.66	622.866	508.104	2.57707	2.94845	0	0	Slc22a23	Mus musculus solute carrier family 22, member 23 (Slc22a23), mRNA [NM_001033167]	73102	NM_001033167
A_55_P1989125	1.79371	0.842946	97046.1	92052.4	127459	32181	-0.036602	1.72249	0	0	Gm12034	Mus musculus predicted gene 12034 (Gm12034), mRNA [NM_001195717]	382492	NM_001195717
A_55_P1989251	7.25522	2.85902	7853.87	8221.9	1226.82	1050.23	2.7833	2.93474	0	0	Chfr	Mus musculus checkpoint with forkhead and ring finger domains (Chfr), mRNA [NM_172717]	231600	NM_172717
A_55_P1989312	2.00255	1.00184	2273.61	1448.64	1066.87	727.536	1.1232	0.880484	0	0	Prkd3	Mus musculus protein kinase D3 (Prkd3), transcript variant 1, mRNA [NM_001171004]	75292	NM_001171004
A_55_P1989321	1.92711	0.946437	2344.66	2499.21	1472.62	990	0.690821	1.20205	0	0	Sat1	Mus musculus spermidine/spermine N1-acetyl transferase 1 (Sat1), mRNA [NM_009121]	20229	NM_009121
A_55_P1989341	1.8604	0.895612	1221.98	2066.84	903.197	762.506	0.47665	1.31457	0	0	Ntng1	Mus musculus netrin G1 (Ntng1), transcript variant a, mRNA [NM_030699]	80883	NM_030699
A_55_P1989504	3.02222	1.59561	2422.72	3022.31	923.086	822.529	1.42366	1.76755	0	0	Tmem164	Mus musculus transmembrane protein 164 (Tmem164), transcript variant 1, mRNA [NM_001199360]	209497	NM_001199360
A_55_P1989594	5.25391	2.39339	1327.72	1729.97	308.015	279.286	2.2016	2.58519	0	0	Mynn	Mus musculus myoneurin (Mynn), mRNA [NM_030557]	80732	NM_030557
A_55_P1989653	7.60394	2.92675	984.042	1202.78	138.592	164.399	2.95062	2.90287	0	0	Slco4a1	Mus musculus solute carrier organic anion transporter family, member 4a1 (Slco4a1), mRNA [NM_148933]	108115	NM_148933
A_55_P1989703	2.93592	1.55381	767.568	1922.57	420.563	409.384	0.952127	2.1555	0	0	Galnt11	Mus musculus UDP-N-acetyl-alpha-D-galactosamine:polypeptide N-acetylgalactosaminyltransferase 11 (Galnt11), mRNA [NM_144908]	231050	NM_144908
A_55_P1989728	3.32886	1.73503	34346.3	39756.9	14526	12927.3	1.64526	1.82479	0	0	C2cd2l	Mus musculus C2 calcium-dependent domain containing 2-like (C2cd2l), mRNA [NM_027909]	71764	NM_027909
A_55_P1989916	4.32133	2.11147	2306.91	2487.73	519.432	574.544	2.22523	1.99772	0	0	Lin54	Mus musculus lin-54 homolog (C. elegans) (Lin54), transcript variant 1, mRNA [NM_001115010]	231506	NM_001115010
A_55_P1989928	3.58285	1.84111	3253.67	3563.68	893.582	970.372	1.91482	1.7674	0	0	Lin52	Mus musculus lin-52 homolog (C. elegans) (Lin52), mRNA [NM_173756]	217708	NM_173756
A_55_P1989986	2.03057	1.02189	590.037	1081.88	402.216	402.617	0.653786	1.38999	0	0	Fam149b	Mus musculus family with sequence similarity 149, member B (Fam149b), transcript variant 2, mRNA [NM_172379]	105428	NM_172379
A_55_P1990041	5.39527	2.4317	13469.6	14082.6	2903.3	2597.18	2.40785	2.45554	0	0	Nxt2	Mus musculus nuclear transport factor 2-like export factor 2 (Nxt2), transcript variant 1, mRNA [NM_172782]	237082	NM_172782
A_55_P1990081	10.1794	3.34759	69973.8	110227	11079.6	9332.1	2.97078	3.7244	0	0	Snrpg	Mus musculus small nuclear ribonucleoprotein polypeptide G (Snrpg), mRNA [NM_026506]	68011	NM_026506
A_55_P1990092	3.152	1.65627	17659.5	11038.3	5096.58	4696.23	2.06767	1.24487	0	0	Snrpa	Mus musculus small nuclear ribonucleoprotein polypeptide A (Snrpa), transcript variant 1, mRNA [NM_015782]	53607	NM_015782
A_55_P1990127	2.25394	1.17245	2138.85	2823.91	1160.79	958.164	0.906264	1.43863	0	0	Dolpp1	Mus musculus dolichyl pyrophosphate phosphatase 1 (Dolpp1), mRNA [NM_020329]	57170	NM_020329
A_55_P1990134	2.56221	1.35739	1170.64	1866.8	556.701	584.587	1.14985	1.56493	0	0	Cox18	Mus musculus COX18 cytochrome c oxidase assembly homolog (S. cerevisiae) (Cox18), nuclear gene encoding mitochondrial protein, transcript variant 1, mRNA [NM_001163456]	231430	NM_001163456
A_55_P1990210	11.6281	3.53955	5818.67	3978.01	422.963	414.413	3.88492	3.19417	0	0	Scpep1	Mus musculus serine carboxypeptidase 1 (Scpep1), mRNA [NM_029023]	74617	NM_029023
A_55_P1990285	2.34615	1.2303	141996	167462	83619.8	72296.9	1.1491	1.31149	0	0	Rplp2	Mus musculus ribosomal protein, large P2 (Rplp2), mRNA [NM_026020]	67186	NM_026020
A_55_P1990309	5.89591	2.55971	10432.1	11319.2	1827.13	2017.9	2.63781	2.48162	0	0	Elavl4	Mus musculus ELAV (embryonic lethal, abnormal vision, Drosophila)-like 4 (Hu antigen D) (Elavl4), transcript variant 1, mRNA [NM_010488]	15572	NM_010488
A_55_P1990538	2.29429	1.19805	310.737	1500.09	287.974	321.577	0.229009	2.16708	0	0	Ndfip2	Mus musculus Nedd4 family interacting protein 2 (Ndfip2), transcript variant 1, mRNA [NM_029561]	76273	NM_029561
A_55_P1990653	1.66446	0.735051	12773.2	12376.3	9187.06	7839.69	0.746361	0.723741	0	0	Comt	Mus musculus catechol-O-methyltransferase (Comt), transcript variant 1, mRNA [NM_001111062]	12846	NM_001111062
A_55_P1990755	3.39354	1.76279	71894.1	156784	38315.9	40017.7	1.39503	2.13055	0	0	Ppp3r1	Mus musculus protein phosphatase 3, regulatory subunit B, alpha isoform (calcineurin B, type I) (Ppp3r1), mRNA [NM_024459]	19058	NM_024459
A_55_P1990780	2.26547	1.17981	14218.2	14162.5	7635.28	6490.83	1.17256	1.18706	0	0	Ptp4a1	Mus musculus protein tyrosine phosphatase 4a1 (Ptp4a1), mRNA [NM_011200]	19243	NM_011200
A_55_P1990785	3.24982	1.70036	1284.48	1218.42	394.487	384.85	1.79092	1.60981	0	0	Zranb3	Mus musculus zinc finger, RAN-binding domain containing 3 (Zranb3), mRNA [NM_027678]	226409	NM_027678
A_55_P1991079	3.78134	1.9189	1284.53	1838.69	492.183	340.599	1.46371	2.37409	0	0	Phf21b	Mus musculus PHD finger protein 21B (Phf21b), transcript variant 1, mRNA [NM_001081166]	271305	NM_001081166
A_55_P1991134	6.44288	2.68771	258585	321066	53735.8	51526.8	2.64505	2.73036	0	0	Fkbp1a	Mus musculus FK506 binding protein 1a (Fkbp1a), mRNA [NM_008019]	14225	NM_008019
A_55_P1991151	2.01179	1.00848	25152.6	59488.3	27558.3	23160.6	0.387865	1.62909	0	0	Rpl13	Mus musculus ribosomal protein L13 (Rpl13), mRNA [NM_016738]	270106	NM_016738
A_55_P1991406	3.84027	1.94121	4180.38	4895.67	1122.38	1182.58	1.95538	1.92704	0	0	Fbxo34	Mus musculus F-box protein 34 (Fbxo34), transcript variant 2, mRNA [NM_001146085]	78938	NM_001146085
A_55_P1991475	2.21926	1.15008	6029.17	6603.06	2780.81	2851.88	1.1938	1.10636	0	0	Sesn1	Mus musculus sestrin 1 (Sesn1), transcript variant 1, mRNA [NM_001162908]	140742	NM_001162908
A_55_P1991552	3.5482	1.82709	4983.53	6405.43	1516.33	1593.28	1.76501	1.88916	0	0	0610007C21Rik	Mus musculus RIKEN cDNA 0610007C21 gene (0610007C21Rik), transcript variant 1, mRNA [NM_027855]	381629	NM_027855
A_55_P1991600	1.60509	0.682656	10677.5	13688.5	8758.76	8010.35	0.520275	0.845037	0	0	Aplp2	Mus musculus amyloid beta (A4) precursor-like protein 2 (Aplp2), transcript variant 1, mRNA [NM_001102455]	11804	NM_001102455
A_55_P1991920	4.01916	2.00689	2591.77	4505.54	894.99	771.577	1.57209	2.4417	0	0	Dhx32	Mus musculus DEAH (Asp-Glu-Ala-His) box polypeptide 32 (Dhx32), mRNA [NM_133941]	101437	NM_133941
A_55_P1991985	3.31748	1.73009	35344.8	32580.7	13726.8	11809.3	1.76632	1.69386	0	0	Ptprs	Mus musculus protein tyrosine phosphatase, receptor type, S (Ptprs), mRNA [NM_011218]	19280	NM_011218
A_55_P1992019	1.56085	0.64233	1624.64	2305.01	1215.58	1171.21	0.443323	0.841337	0	0	Ptpru	Mus musculus protein tyrosine phosphatase, receptor type, U (Ptpru), transcript variant 2, mRNA [NM_001083119]	19273	NM_001083119
A_55_P1992045	3.67708	1.87856	15418.5	13305.2	5034.02	3656.92	1.8655	1.89162	0	0	Msi2	Mus musculus Musashi homolog 2 (Drosophila) (Msi2), mRNA [NM_054043]	76626	NM_054043
A_55_P1992054	5.98758	2.58197	7316.74	7679.42	1218.1	1307.54	2.68695	2.477	0	0	Armc10	Mus musculus armadillo repeat containing 10 (Armc10), mRNA [NM_026034]	67211	NM_026034
A_55_P1992074	2.53289	1.34078	11793.8	18078.5	6580.85	6239.62	1.03458	1.64699	0	0	Ptpra	Mus musculus protein tyrosine phosphatase, receptor type, A (Ptpra), transcript variant 1, mRNA [NM_008980]	19262	NM_008980
A_55_P1992079	4.34018	2.11775	4562.83	6333.09	1343.84	1108.9	1.81569	2.41982	0	0	Ptprf	Mus musculus protein tyrosine phosphatase, receptor type, F (Ptprf), mRNA [NM_011213]	19268	NM_011213
A_55_P1992084	4.97886	2.31581	2723.12	3573.02	594.223	644.975	2.26175	2.36988	0	0	Ptprg	Mus musculus protein tyrosine phosphatase, receptor type, G (Ptprg), mRNA [NM_008981]	19270	NM_008981
A_55_P1992099	3.0412	1.60464	2975.71	3667.92	1137.79	989.086	1.43315	1.77614	0	0	Ptprj	Mus musculus protein tyrosine phosphatase, receptor type, J (Ptprj), transcript variant 1, mRNA [NM_008982]	19271	NM_008982
A_55_P1992403	3.33653	1.73835	2205.45	2405.05	659.536	687.853	1.79319	1.6835	0	0	4732471D19Rik	Mus musculus RIKEN cDNA 4732471D19 gene (4732471D19Rik), mRNA [NM_176987]	319719	NM_176987
A_55_P1992421	3.78699	1.92105	11273	11674.3	3494.2	2956.27	1.84992	1.99218	0	0	Hmgb3	Mus musculus high mobility group box 3 (Hmgb3), mRNA [NM_008253]	15354	NM_008253
A_55_P1992490	2.88643	1.52929	10567.5	12220.9	4692.26	3758.24	1.34056	1.71801	0	0	Scg2	Mus musculus secretogranin II (Scg2), mRNA [NM_009129]	20254	NM_009129
A_55_P1992676	1.75674	0.812903	1218.15	756.025	611.375	495.694	1.06199	0.563818	0	0	Ubtf	Mus musculus upstream binding transcription factor, RNA polymerase I (Ubtf), transcript variant 1, mRNA [NM_011551]	21429	NM_011551
A_55_P1993064	3.13413	1.64806	2702.01	3412.18	1003.97	890.86	1.46423	1.8319	0	0	Mbd6	Mus musculus methyl-CpG binding domain protein 6 (Mbd6), mRNA [NM_033072]	110962	NM_033072
A_55_P1993109	1.96242	0.972632	7744.3	7365.34	4024.95	3795.13	1.06256	0.882707	0	0	Taf6	Mus musculus TAF6 RNA polymerase II, TATA box binding protein (TBP)-associated factor (Taf6), mRNA [NM_009315]	21343	NM_009315
A_55_P1993353	4.64003	2.21413	1654.17	2873.06	483.6	452.792	1.84158	2.58669	0	0	Slc44a5	Mus musculus solute carrier family 44, member 5 (Slc44a5), mRNA [NM_001081263]	242259	NM_001081263
A_55_P1993493	3.52553	1.81784	10615.2	12297.1	3141	3754.16	1.90755	1.72813	0	0	Efr3a	Mus musculus EFR3 homolog A (S. cerevisiae) (Efr3a), mRNA [NM_133766]	76740	NM_133766
A_55_P1993518	5.37677	2.42674	15396	17718.8	3667.48	3209.93	2.3086	2.54487	0	0	Tbc1d14	Mus musculus TBC1 domain family, member 14 (Tbc1d14), transcript variant 1, mRNA [NM_001113362]	100855	NM_001113362
A_55_P1993640	1.84824	0.886156	26582.4	33398.4	37713.6	11774.1	0.0528927	1.71942	0	0	Gm6994	Mus musculus predicted gene 6994 (Gm6994), non-coding RNA [NR_033141]	629678	NR_033141
A_55_P1993708	7.0444	2.81648	8523.19	8855.37	1413.01	1138.79	2.70084	2.93211	0	0	Lrp12	Mus musculus low density lipoprotein-related protein 12 (Lrp12), mRNA [NM_172814]	239393	NM_172814
A_55_P1993789	1.63705	0.711098	5248.23	7520.93	4291.33	3453.17	0.368681	1.05352	0	0	Hmgn2	Mus musculus high mobility group nucleosomal binding domain 2 (Hmgn2), mRNA [NM_016957]	15331	NM_016957
A_55_P1993807	5.02917	2.33032	7352.6	9852.95	1790.54	1670.84	2.13184	2.5288	0	0	Nudt10	Mus musculus nudix (nucleoside diphosphate linked moiety X)-type motif 10 (Nudt10), mRNA [NM_001031664]	102954	NM_001031664
A_55_P1993820	2.02895	1.02073	5537.66	6525.84	2954.39	2870.29	0.96168	1.07979	0	0	Kdm1a	Mus musculus lysine (K)-specific demethylase 1A (Kdm1a), mRNA [NM_133872]	99982	NM_133872
A_55_P1993836	5.6796	2.50579	10287.7	6566.5	1551.12	1374.4	2.86042	2.15116	0	0	Dusp7	Mus musculus dual specificity phosphatase 7 (Dusp7), mRNA [NM_153459]	235584	NM_153459
A_55_P1993876	2.15285	1.10625	3230.74	4475.75	1631.19	1783.24	1.02696	1.18553	0	0	Otud7a	Mus musculus OTU domain containing 7A (Otud7a), mRNA [NM_130880]	170711	NM_130880
A_55_P1994020	3.00744	1.58854	1142.61	1680.56	471.372	449.721	1.35981	1.81726	0	0	Casc4	Mus musculus cancer susceptibility candidate 4 (Casc4), transcript variant 3, mRNA [NM_001205369]	319996	NM_001205369
A_55_P1994052	1.65195	0.724173	5217.62	5209.65	3309.37	2888.39	0.715484	0.732862	0	0	Asxl1	Mus musculus additional sex combs like 1 (Drosophila) (Asxl1), mRNA [NM_001039939]	228790	NM_001039939
A_55_P1994275	4.25632	2.08961	12213	16120.9	3923.15	3255.07	1.8184	2.36082	0	0	Gar1	Mus musculus GAR1 ribonucleoprotein homolog (yeast) (Gar1), mRNA [NM_026578]	68147	NM_026578
A_55_P1994401	2.7227	1.44504	1130.72	1656.74	438.116	566.445	1.44913	1.44095	0	0	Gm10697	Mus musculus predicted gene 10697 (Gm10697), mRNA [NM_001163731]	100042761	NM_001163731
A_55_P1994539	11.1089	3.47364	17710.4	18646.4	1824.71	1827.68	3.52274	3.42454	0	0	Cldn12	Mus musculus claudin 12 (Cldn12), transcript variant 2, mRNA [NM_001193659]	64945	NM_001193659
A_55_P1994913	2.82136	1.49639	22802.4	25295.6	10306.7	10210.2	1.49556	1.49723	0	0	Ppp2cb	Mus musculus protein phosphatase 2 (formerly 2A), catalytic subunit, beta isoform (Ppp2cb), mRNA [NM_017374]	19053	NM_017374
A_55_P1994917	2.63796	1.39943	3480.86	4028.12	1517.02	1248	1.24079	1.55806	0	0	Wdr5	Mus musculus WD repeat domain 5 (Wdr5), mRNA [NM_080848]	140858	NM_080848
A_55_P1994939	1.57474	0.655109	870.86	1129.72	678.754	576.098	0.417917	0.892302	0	0	Hmgb2	Mus musculus high mobility group box 2 (Hmgb2), mRNA [NM_008252]	97165	NM_008252
A_55_P1995012	1.62392	0.699479	11736.8	14286	9653.12	8390.85	0.542848	0.85611	0	0	Plekhm2	Mus musculus pleckstrin homology domain containing, family M (with RUN domain) member 2 (Plekhm2), mRNA [NM_001033150]	69582	NM_001033150
A_55_P1995055	2.95229	1.56184	4159.38	3074.22	1078.86	1296.13	2.01242	1.11126	0	0	Prr7	Mus musculus proline rich 7 (synaptic) (Prr7), mRNA [NM_001030296]	432763	NM_001030296
A_55_P1995074	3.41337	1.7712	35410.1	31285.5	13098.7	11084	1.82598	1.71642	0	0	Fam100b	Mus musculus family with sequence similarity 100, member B (Fam100b), mRNA [NM_176902]	319370	NM_176902
A_55_P1995195	2.26686	1.18069	2938.69	2872.81	1410.82	1090.61	1.0884	1.27298	0	0	Fosl2	Mus musculus fos-like antigen 2 (Fosl2), mRNA [NM_008037]	14284	NM_008037
A_55_P1995243	2.52338	1.33536	12667.8	10387.8	4729.84	5029.86	1.61594	1.05478	0	0	Cobl	Mus musculus cordon-bleu (Cobl), mRNA [NM_172496]	12808	NM_172496
A_55_P1995507	1.92883	0.947727	818.402	1334.98	537.808	538.162	0.682564	1.21289	0	0	Aqp11	Mus musculus aquaporin 11 (Aqp11), mRNA [NM_175105]	66333	NM_175105
A_55_P1995572	2.29782	1.20027	1622.02	1080.91	778.792	427.442	1.10601	1.29452	0	0	Meis1	Mus musculus Meis homeobox 1 (Meis1), transcript variant B, mRNA [NM_001193271]	17268	NM_001193271
A_55_P1996212	2.20512	1.14086	1479.09	1600.08	759.26	613.614	1.01248	1.26924	0	0	Zbtb2	Mus musculus zinc finger and BTB domain containing 2 (Zbtb2), mRNA [NM_001033466]	381990	NM_001033466
A_55_P1996299	6.20994	2.63458	3422.78	2488.79	524.246	424.35	2.80019	2.46897	0	0	Pofut1	Mus musculus protein O-fucosyltransferase 1 (Pofut1), mRNA [NM_080463]	140484	NM_080463
A_55_P1996469	1.60426	0.681906	2365.24	2398.43	1459.77	1378.57	0.720157	0.643655	0	0	Zfp592	Mus musculus zinc finger protein 592 (Zfp592), mRNA [NM_178707]	233410	NM_178707
A_55_P1996578	3.10191	1.63316	6128.96	8369.44	2435.16	2202.7	1.40199	1.86433	0	0	Fgfr3	Mus musculus fibroblast growth factor receptor 3 (Fgfr3), transcript variant 2, mRNA [NM_001163215]	14184	NM_001163215
A_55_P1996653	2.11889	1.08331	8092.9	9481.92	4573.63	4068.99	0.957949	1.20867	0	0	D030056L22Rik	Mus musculus RIKEN cDNA D030056L22 gene (D030056L22Rik), mRNA [NM_177640]	225995	NM_177640
A_55_P1996716	1.50805	0.592684	1210.73	1008.19	806.23	657.041	0.645534	0.539835	0	0	Cachd1	Mus musculus cache domain containing 1 (Cachd1), mRNA [NM_198037]	320508	NM_198037
A_55_P1996837	5.06407	2.3403	2643.7	3321.69	595.097	564.08	2.2195	2.46109	0	0	Baz2b	Mus musculus bromodomain adjacent to zinc finger domain, 2B (Baz2b), mRNA [NM_001001182]	407823	NM_001001182
A_55_P1996963	1.99325	0.99512	4668.33	5394.28	2480.33	2446.2	0.974274	1.01597	0	0	1110012J17Rik	Mus musculus RIKEN cDNA 1110012J17 gene (1110012J17Rik), transcript variant 1, mRNA [NM_001114098]	68617	NM_001114098
A_55_P1996988	5.12311	2.35702	8481	9740.27	1883.57	1752.16	2.28072	2.43332	0	0	Papd5	Mus musculus PAP associated domain containing 5 (Papd5), transcript variant 1, mRNA [NM_001164497]	214627	NM_001164497
A_55_P1997225	4.69811	2.23208	85417.6	98032.2	28390	21394.4	2.05613	2.40804	0	0	Agap2	Mus musculus ArfGAP with GTPase domain, ankyrin repeat and PH domain 2 (Agap2), mRNA [NM_001033263]	216439	NM_001033263
A_55_P1997282	8.80759	3.13875	1354.43	2245.97	201.089	211.854	2.88531	3.39218	0	0	Fam135a	Mus musculus family with sequence similarity 135, member A (Fam135a), mRNA [NM_026604]	68187	NM_026604
A_55_P1997661	4.92257	2.29941	13475.3	15568.2	3218.39	3198	2.26528	2.33354	0	0	2810008M24Rik	Mus musculus RIKEN cDNA 2810008M24 gene (2810008M24Rik), mRNA [NM_001048250]	75616	NM_001048250
A_55_P1997751	1.76944	0.823295	20062.5	23013.2	15447	14766.1	0.794322	0.852267	0	0	Prpf8	Mus musculus pre-mRNA processing factor 8 (Prpf8), mRNA [NM_138659]	192159	NM_138659
A_55_P1997791	2.89089	1.53151	6532.8	4430.37	2190.44	1530.39	1.65904	1.40398	0	0	Fbl	Mus musculus fibrillarin (Fbl), mRNA [NM_007991]	14113	NM_007991
A_55_P1997821	1.75188	0.808902	12184	11792.7	7925.7	7267.62	0.853851	0.763953	0	0	Nat8l	Mus musculus N-acetyltransferase 8-like (Nat8l), mRNA [NM_001001985]	269642	NM_001001985
A_55_P1997837	3.9363	1.97684	11142	11891.2	3253.04	2954.74	1.92882	2.02486	0	0	Osbp2	Mus musculus oxysterol binding protein 2 (Osbp2), mRNA [NM_152818]	74309	NM_152818
A_55_P1997866	1.76757	0.821764	1119.17	3264.52	1030.17	1070.47	0.159119	1.48441	0	0	Mtr	Mus musculus 16 days neonate heart cDNA, RIKEN full-length enriched library, clone:D830038K18 product:hypothetical Vitamin B12 dependent methionine synthase activation domain containing protein, full insert sequence. [AK085987]	238505	AK085987
A_55_P1997948	4.93089	2.30185	2859.41	3091.61	598.051	594.683	2.3291	2.2746	0	0	Smek2	Mus musculus SMEK homolog 2, suppressor of mek1 (Dictyostelium) (Smek2), mRNA [NM_134034]	104570	NM_134034
A_55_P1997977	3.53498	1.8217	8123.09	7879.93	2384.68	2173	1.87287	1.77053	0	0	Rab2b	Mus musculus RAB2B, member RAS oncogene family (Rab2b), mRNA [NM_172601]	76338	NM_172601
A_55_P1998164	4.55648	2.18792	1198.1	1697.39	281.78	361.113	2.203	2.17285	0	0	Rab28	Mus musculus RAB28, member RAS oncogene family (Rab28), mRNA [NM_027295]	100972	NM_027295
A_55_P1998374	2.58062	1.36772	986.956	1152.94	463.681	378.029	1.16542	1.57001	0	0	Ppfibp1	Mus musculus PTPRF interacting protein, binding protein 1 (liprin beta 1) (Ppfibp1), transcript variant 1, mRNA [NM_001170433]	67533	NM_001170433
A_55_P1998396	6.23786	2.64105	2339.79	2443.95	375.474	393.585	2.72592	2.55619	0	0	Eif2ak4	Mus musculus eukaryotic translation initiation factor 2 alpha kinase 4 (Eif2ak4), transcript variant 1, mRNA [NM_013719]	27103	NM_013719
A_55_P1998591	1.71517	0.778348	4030.01	4174.61	2592.56	2076.48	0.696129	0.860567	0	0	Fam43b	Mus musculus family with sequence similarity 43, member B (Fam43b), mRNA [NM_001081672]	625638	NM_001081672
A_55_P1998651	3.3503	1.74429	1578.84	1750.3	555.056	439.334	1.57761	1.91097	0	0	Entpd5	Mus musculus ectonucleoside triphosphate diphosphohydrolase 5 (Entpd5), transcript variant 2, mRNA [NM_001026214]	12499	NM_001026214
A_55_P1998872	4.69449	2.23097	6842.51	8470.39	1553.54	1723.83	2.22614	2.23579	0	0	Slitrk5	Mus musculus SLIT and NTRK-like family, member 5 (Slitrk5), mRNA [NM_198865]	75409	NM_198865
A_55_P1999197	2.04544	1.03241	5406.69	7820.21	3494.26	2880.18	0.698538	1.36629	0	0	Clasp1	Mus musculus CLIP associating protein 1 (Clasp1), transcript variant 1, mRNA [NM_001081276]	76707	NM_001081276
A_55_P1999269	10.442	3.38432	123345	178073	17002.6	15229.1	3.12353	3.64511	0	0	Adrbk1	Mus musculus adrenergic receptor kinase, beta 1 (Adrbk1), mRNA [NM_130863]	110355	NM_130863
A_55_P1999294	2.34412	1.22904	7211.73	6652.9	3120.34	2808.02	1.32093	1.13716	0	0	Gpbp1	Mus musculus GC-rich promoter binding protein 1 (Gpbp1), transcript variant 2, mRNA [NM_028487]	73274	NM_028487
A_55_P1999314	2.88528	1.52871	4314.35	4255.64	1429.21	1449.48	1.64443	1.41299	0	0	Dhx33	Mus musculus DEAH (Asp-Glu-Ala-His) box polypeptide 33 (Dhx33), mRNA [NM_178367]	216877	NM_178367
A_55_P1999334	1.80827	0.854609	2201.55	2248.28	1163.04	1198.13	0.943588	0.765629	0	0	Inpp5b	Mus musculus inositol polyphosphate-5-phosphatase B (Inpp5b), nuclear gene encoding mitochondrial protein, mRNA [NM_008385]	16330	NM_008385
A_55_P1999349	2.80665	1.48885	13204.8	24905.7	7372.53	7462.61	1.0851	1.8926	0	0	Nudt4	Mus musculus nudix (nucleoside diphosphate linked moiety X)-type motif 4 (Nudt4), mRNA [NM_027722]	71207	NM_027722
A_55_P1999361	6.77107	2.75938	9118.95	10498.4	1515.21	1492.38	2.71786	2.8009	0	0	Dip2a	Mus musculus DIP2 disco-interacting protein 2 homolog A (Drosophila) (Dip2a), mRNA [NM_001081419]	64451	NM_001081419
A_55_P1999419	1.65171	0.723961	9372.84	8683.23	6685.37	4941.61	0.661852	0.78607	0	0	Bag5	Mus musculus BCL2-associated athanogene 5 (Bag5), mRNA [NM_027404]	70369	NM_027404
A_55_P1999439	1.82062	0.864431	1434.42	1117.68	745.287	635.836	1.00204	0.726826	0	0	Ino80e	INO80 complex subunit E [Source:MGI Symbol;Acc:MGI:2141881] [ENSMUST00000050833]	233875	AK135531
A_55_P1999473	2.23019	1.15717	851.25	1360.59	460.051	503.069	0.97154	1.3428	0	0	Gm347	Mus musculus predicted gene 347 (Gm347), mRNA [NM_001005420]	241289	NM_001005420
A_55_P1999548	7.65093	2.93563	36900.1	36265.3	5702.72	5300.33	2.97913	2.89214	0	0	Ccdc72	Mus musculus coiled-coil domain containing 72 (Ccdc72), mRNA [NM_183250]	66167	NM_183250
A_55_P1999576	2.41812	1.27389	18992.9	21960.4	10967.5	9494.41	1.16142	1.38635	0	0	Josd1	Mus musculus Josephin domain containing 1 (Josd1), mRNA [NM_028792]	74158	NM_028792
A_55_P1999601	1.52887	0.612463	29452.7	44694.3	32859.1	29611.8	0.374468	0.850458	0	0	Gm10631	Mus musculus 10 days neonate cerebellum cDNA, RIKEN full-length enriched library, clone:6530432O13 product:hypothetical protein, full insert sequence. [AK135158]	100038620	AK135158
A_55_P1999637	2.13154	1.0919	4403.46	4613.38	2096.66	2011.04	1.12986	1.05393	0	0	Gm15455	Mus musculus predicted gene 15455 (Gm15455), mRNA [NM_001161816]	433287	NM_001161816
A_55_P1999790	9.8576	3.30124	7848.42	7359.97	847.981	734.035	3.32997	3.2725	0	0	Pkdcc	Mus musculus protein kinase domain containing, cytoplasmic (Pkdcc), mRNA [NM_134117]	106522	NM_134117
A_55_P1999833	1.54484	0.627462	1003.58	958.441	676.073	589.464	0.627165	0.627759	0	0	Odz1	Mus musculus odd Oz/ten-m homolog 1 (Drosophila) (Odz1), mRNA [NM_011855]	23963	NM_011855
A_55_P1999902	3.95001	1.98186	77828.1	62049.9	26229.6	18975.8	2.03142	1.93229	0	0	Pip5k1a	phosphatidylinositol-4-phosphate 5-kinase, type 1 alpha [Source:MGI Symbol;Acc:MGI:107929] [ENSMUST00000107229]	18720	AK167816
A_55_P2000062	4.05477	2.01962	2285.59	2013.62	528.964	515.031	2.17768	1.86156	0	0	Irf1	Mus musculus interferon regulatory factor 1 (Irf1), transcript variant 1, mRNA [NM_008390]	16362	NM_008390
A_55_P2000090	2.28521	1.19233	37291.9	51828.8	24728.1	26285.2	1.12658	1.25807	0	0	Arf1	Mus musculus ADP-ribosylation factor 1 (Arf1), transcript variant 1, mRNA [NM_001130408]	11840	NM_001130408
A_55_P2000127	1.5469	0.62938	1509.9	1277.46	970.064	782.465	0.663534	0.595225	0	0	Tgfb1i1	Mus musculus transforming growth factor beta 1 induced transcript 1 (Tgfb1i1), mRNA [NM_009365]	21804	NM_009365
A_55_P2000133	10.8367	3.43786	26466.4	26911.6	2818.37	2770.34	3.4946	3.38112	0	0	Cdh2	Mus musculus cadherin 2 (Cdh2), mRNA [NM_007664]	12558	NM_007664
A_55_P2000224	4.65912	2.22006	17508.4	16181.9	4465.72	3679.35	2.24526	2.19486	0	0	Cd63	Mus musculus CD63 antigen (Cd63), transcript variant 1, mRNA [NM_001042580]	12512	NM_001042580
A_55_P2000304	1.9261	0.945684	863.953	1014.7	492.645	486.023	0.889019	1.00235	0	0	Terf1	Mus musculus telomeric repeat binding factor 1 (Terf1), mRNA [NM_009352]	21749	NM_009352
A_55_P2000329	2.92413	1.54801	1438.33	2031.29	565.253	586.907	1.41867	1.67735	0	0	4933433P14Rik	Mus musculus RIKEN cDNA 4933433P14 gene (4933433P14Rik), mRNA [NM_178613]	66787	NM_178613
A_55_P2000384	3.64821	1.86719	3853.76	3106.35	1020.45	852.659	1.98123	1.75315	0	0	Pcnxl3	Mus musculus pecanex-like 3 (Drosophila) (Pcnxl3), mRNA [NM_144868]	104401	NM_144868
A_55_P2000390	2.46632	1.30236	20007.4	23831.6	11027.1	10488.9	1.22987	1.37485	0	0	Arpc5	Mus musculus actin related protein 2/3 complex, subunit 5 (Arpc5), mRNA [NM_026369]	67771	NM_026369
A_55_P2000515	4.47366	2.16145	11224.1	15785.8	3150.55	3217.46	1.98429	2.33862	0	0	Peli1	Mus musculus pellino 1 (Peli1), mRNA [NM_023324]	67245	NM_023324
A_55_P2000521	2.90206	1.53708	11764.7	14555.3	4682.58	5094.93	1.51337	1.56079	0	0	Lonrf1	Mus musculus LON peptidase N-terminal domain and ring finger 1 (Lonrf1), mRNA [NM_001081150]	244421	NM_001081150
A_55_P2000553	7.91453	2.9845	31391.6	29243.4	5210.98	3668.93	2.85476	3.11425	0	0	Slc6a8	Mus musculus solute carrier family 6 (neurotransmitter transporter, creatine), member 8 (Slc6a8), transcript variant 1, mRNA [NM_133987]	102857	NM_133987
A_55_P2000623	6.25431	2.64485	3148.7	3750.7	567.501	527.271	2.55072	2.73898	0	0	Stag1	Mus musculus stromal antigen 1 (Stag1), mRNA [NM_009282]	20842	NM_009282
A_55_P2000638	5.39801	2.43243	8315.87	9044.18	1712.32	1576.77	2.38856	2.47629	0	0	Stag2	Mus musculus stromal antigen 2 (Stag2), transcript variant 2, mRNA [NM_001077712]	20843	NM_001077712
A_55_P2000643	1.5097	0.594259	13275.3	8346.83	7412.61	7809.2	1.08845	0.100065	0	0	Gnb5	guanine nucleotide binding protein (G protein), beta 5 [Source:MGI Symbol;Acc:MGI:101848] [ENSMUST00000076889]	14697	AK050564
A_55_P2000783	12.338	3.62503	992.677	2555.2	129.324	143.214	3.07102	4.17904	0	0	Axin2	Mus musculus axin2 (Axin2), mRNA [NM_015732]	12006	NM_015732
A_55_P2000793	4.78548	2.25866	4390.88	4682.28	923.628	941.245	2.30839	2.20893	0	0	Rbm34	Mus musculus RNA binding motif protein 34 (Rbm34), mRNA [NM_172762]	52202	NM_172762
A_55_P2000823	1.85613	0.892294	10828.5	14725.6	7985.81	7141.39	0.65539	1.1292	0	0	Rbm39	Mus musculus RNA binding motif protein 39 (Rbm39), mRNA [NM_133242]	170791	NM_133242
A_55_P2000930	4.95831	2.30985	1337	1297.13	285.024	260.776	2.33399	2.2857	0	0	Ccnyl1	Mus musculus cyclin Y-like 1 (Ccnyl1), mRNA [NM_001097644]	227210	NM_001097644
A_55_P2001023	2.11196	1.07858	1613.19	6418.32	627.546	3586.94	1.41948	0.737683	0	0	Lrrc19	Mus musculus leucine rich repeat containing 19 (Lrrc19), mRNA [NM_175305]	100061	NM_175305
A_55_P2001073	8.30949	3.05476	2141.32	2214.14	298.875	238.847	2.92737	3.18215	0	0	Arid2	Mus musculus AT rich interactive domain 2 (ARID, RFX-like) (Arid2), mRNA [NM_175251]	77044	NM_175251
A_55_P2001188	2.0036	1.0026	3179.36	4489.73	1873.96	1770.14	0.802787	1.20241	0	0	Phf6	Mus musculus PHD finger protein 6 (Phf6), mRNA [NM_027642]	70998	NM_027642
A_55_P2001553	3.81002	1.9298	2495.02	1920.53	628.788	511.778	2.05168	1.80792	0	0	Igdcc4	Mus musculus immunoglobulin superfamily, DCC subclass, member 4 (Igdcc4), mRNA [NM_020043]	56741	NM_020043
A_55_P2001589	3.08198	1.62386	5756.28	5503.44	1817.73	1738.1	1.71074	1.53697	0	0	Klhl8	Mus musculus kelch-like 8 (Drosophila) (Klhl8), mRNA [NM_178741]	246293	NM_178741
A_55_P2001970	1.69945	0.76507	2308.9	2446.81	1596.43	1126.72	0.555092	0.975048	0	0	6330408A02Rik	Mus musculus RIKEN cDNA 6330408A02 gene (6330408A02Rik), mRNA [NM_177312]	321008	NM_177312
A_55_P2002155	3.33355	1.73706	46328.6	45212	18313.8	16462.8	1.8014	1.67271	0	0	Sumo1	Mus musculus SMT3 suppressor of mif two 3 homolog 1 (yeast) (Sumo1), mRNA [NM_009460]	22218	NM_009460
A_55_P2002357	13.0758	3.70883	1468.44	1258.05	125.057	98.9591	3.68448	3.73317	0	0	Tnrc18	Mus musculus trinucleotide repeat containing 18 (Tnrc18), transcript variant B, mRNA [NM_178242]	231861	NM_178242
A_55_P2002389	2.9471	1.5593	14467.5	13031.5	5359.73	4886.1	1.67119	1.4474	0	0	Cobra1	Mus musculus cofactor of BRCA1 (Cobra1), mRNA [NM_021393]	58202	NM_021393
A_55_P2002472	2.13216	1.09232	2014.05	2514.07	1033.54	1002.28	0.995525	1.18911	0	0	Zfp777	Mus musculus zinc finger protein 777 (Zfp777), mRNA [NM_001081382]	72306	NM_001081382
A_55_P2002482	2.48651	1.31412	4701.23	6489.81	2217.83	2128.07	1.14362	1.48462	0	0	Sarnp	Mus musculus SAP domain containing ribonucleoprotein (Sarnp), mRNA [NM_025364]	66118	NM_025364
A_55_P2002578	4.33708	2.11672	4754.42	3532.84	1071.17	812.662	2.2144	2.01904	0	0	Ephx1	Mus musculus epoxide hydrolase 1, microsomal (Ephx1), mRNA [NM_010145]	13849	NM_010145
A_55_P2002632	4.03943	2.01415	11794.6	15136.9	3885.36	3279.41	1.77885	2.24945	0	0	Rap1b	Mus musculus RAS related protein 1b (Rap1b), mRNA [NM_024457]	215449	NM_024457
A_55_P2002702	1.72631	0.78769	1284.78	1273.17	722.065	737.327	0.894649	0.680732	0	0	Ddx18	Mus musculus DEAD (Asp-Glu-Ala-Asp) box polypeptide 18 (Ddx18), mRNA [NM_025860]	66942	NM_025860
A_55_P2002712	4.32197	2.11169	5981.32	4623.28	1327.63	1071.04	2.23005	1.99333	0	0	Mllt10	Mus musculus myeloid/lymphoid or mixed-lineage leukemia (trithorax homolog, Drosophila); translocated to, 10 (Mllt10), mRNA [NM_010804]	17354	NM_010804
A_55_P2002723	1.63767	0.711649	5405.39	5909.73	3524.58	3293.96	0.681767	0.741531	0	0	Inpp5a	Mus musculus inositol polyphosphate-5-phosphatase A (Inpp5a), transcript variant 1, mRNA [NM_001127363]	212111	NM_001127363
A_55_P2002752	2.84283	1.50733	1567.63	1394.49	585.288	455.862	1.48342	1.53123	0	0	Zswim6	Mus musculus zinc finger, SWIM domain containing 6 (Zswim6), mRNA [NM_145456]	67263	NM_145456
A_55_P2002782	1.88922	0.917792	3666.07	5320.46	2107.71	2458.93	0.850204	0.985381	0	0	Vps26a	Mus musculus vacuolar protein sorting 26 homolog A (yeast) (Vps26a), transcript variant 2, mRNA [NM_001113355]	30930	NM_001113355
A_55_P2002864	1.80831	0.854639	2307.91	2468.19	1375.58	1163.16	0.769906	0.939372	0	0	Aifm1	Mus musculus apoptosis-inducing factor, mitochondrion-associated 1 (Aifm1), nuclear gene encoding mitochondrial protein, mRNA [NM_012019]	26926	NM_012019
A_55_P2002884	4.82013	2.26907	13417.7	19004.5	4283.33	3201.53	1.8618	2.67634	0	0	Zcchc24	Mus musculus zinc finger, CCHC domain containing 24 (Zcchc24), mRNA [NM_001101433]	71918	NM_001101433
A_55_P2002903	4.33515	2.11608	2449.26	2948.72	610.649	611.105	2.0669	2.16526	0	0	Smoc2	Mus musculus SPARC related modular calcium binding 2 (Smoc2), mRNA [NM_022315]	64074	NM_022315
A_55_P2003158	2.23533	1.16049	1032.93	739.342	482.067	332.189	1.17274	1.14823	0	0	Wwp1	Mus musculus WW domain containing E3 ubiquitin protein ligase 1 (Wwp1), mRNA [NM_177327]	107568	NM_177327
A_55_P2003246	3.94112	1.97861	1628.98	2393.02	510.796	481.727	1.7444	2.21281	0	0	Asxl2	Mus musculus additional sex combs like 2 (Drosophila) (Asxl2), mRNA [NM_172421]	75302	NM_172421
A_55_P2003338	2.33206	1.2216	1548.25	2804.47	914.662	822.979	0.788865	1.65434	0	0	Clint1	Mus musculus clathrin interactor 1 (Clint1), mRNA [NM_001045520]	216705	NM_001045520
A_55_P2003443	3.52181	1.81632	53731.6	60194.5	21189	20334.4	1.8129	1.81973	0	0	Lsm7	Mus musculus LSM7 homolog, U6 small nuclear RNA associated (S. cerevisiae) (Lsm7), mRNA [NM_025349]	66094	NM_025349
A_55_P2003483	3.33426	1.73737	5594.13	2955.47	1599.65	890.202	1.85384	1.6209	0	0	Gldc	Mus musculus glycine decarboxylase (Gldc), nuclear gene encoding mitochondrial protein, mRNA [NM_138595]	104174	NM_138595
A_55_P2003541	2.02628	1.01883	7983.74	9452	4812.46	4141.82	0.86669	1.17097	0	0	Nrcam	Mus musculus neuron-glia-CAM-related cell adhesion molecule (Nrcam), transcript variant 1, mRNA [NM_176930]	319504	NM_176930
A_55_P2003561	10.4511	3.38559	7242	7978.84	904.939	613.991	3.10394	3.66724	0	0	Luzp2	Mus musculus leucine zipper protein 2 (Luzp2), mRNA [NM_178705]	233271	NM_178705
A_55_P2003586	6.18809	2.6295	2926.16	6159.27	657.253	712.324	2.22074	3.03825	0	0	Unkl	Mus musculus unkempt-like (Drosophila) (Unkl), transcript variant 1, mRNA [NM_001197024]	74154	NM_001197024
A_55_P2003673	7.24427	2.85684	7027.6	10307.6	1157.1	1278.31	2.70504	3.00864	0	0	Mtmr12	Mus musculus myotubularin related protein 12 (Mtmr12), mRNA [NM_172958]	268783	NM_172958
A_55_P2003789	7.86528	2.9755	3555.52	3315.16	479.512	405.984	2.98553	2.96546	0	0	Taf4a	Mus musculus TAF4A RNA polymerase II, TATA box binding protein (TBP)-associated factor (Taf4a), mRNA [NM_001081092]	228980	NM_001081092
A_55_P2003966	5.07694	2.34396	11602.5	13346.8	2810.86	2412.76	2.20626	2.48166	0	0	Rybp	Mus musculus RING1 and YY1 binding protein (Rybp), mRNA [NM_019743]	56353	NM_019743
A_55_P2004071	1.81438	0.859475	993.12	1060.6	601.558	530.485	0.785942	0.933007	0	0	Gm2058	Mus musculus predicted gene 2058 (Gm2058), mRNA [NM_001170345]	100039133	NM_001170345
A_55_P2004442	2.46946	1.3042	2070.94	2146.3	919.895	742.365	1.19427	1.41412	0	0	Nr2e1	Mus musculus nuclear receptor subfamily 2, group E, member 1 (Nr2e1), mRNA [NM_152229]	21907	NM_152229
A_55_P2004532	11.0643	3.46784	30614.3	47362.3	4074.11	3799.91	3.18182	3.75387	0	0	C530028O21Rik	Mus musculus RIKEN cDNA C530028O21 gene (C530028O21Rik), transcript variant 1, mRNA [NM_175696]	319352	NM_175696
A_55_P2004636	2.40134	1.26384	1763.73	1430.06	670.287	626.9	1.44814	1.07954	0	0	Ppih	Mus musculus peptidyl prolyl isomerase H (Ppih), transcript variant 1, mRNA [NM_028677]	66101	NM_028677
A_55_P2004797	3.0356	1.60198	12104.4	13212.5	5171.54	3862.8	1.40008	1.80388	0	0	Tacc2	Mus musculus transforming, acidic coiled-coil containing protein 2 (Tacc2), transcript variant 3, mRNA [NM_001004468]	57752	NM_001004468
A_55_P2005025	5.91721	2.56492	9340.76	15329.8	2094.99	2172.3	2.28654	2.84329	0	0	Mbnl1	Mus musculus muscleblind-like 1 (Drosophila) (Mbnl1), mRNA [NM_020007]	56758	NM_020007
A_55_P2005190	9.36861	3.22784	10508.5	9132.19	1102.61	1082.58	3.39504	3.06064	0	0	Herc4	Mus musculus hect domain and RLD 4 (Herc4), transcript variant 1, mRNA [NM_030114]	67345	NM_030114
A_55_P2005248	3.57071	1.83621	5611.57	5162.37	1429.71	1498.76	2.01719	1.65523	0	0	Meis3	Mus musculus Meis homeobox 3 (Meis3), mRNA [NM_008627]	17537	NM_008627
A_55_P2005426	2.55004	1.35052	2591.39	3801.37	1314.71	1083.07	1.0059	1.69514	0	0	Fmn2	Mus musculus formin 2 (Fmn2), mRNA [NM_019445]	54418	NM_019445
A_55_P2005465	4.17445	2.06159	1893.45	1998.7	452.071	471.104	2.13364	1.98953	0	0	Zfp422	Mus musculus zinc finger protein 422 (Zfp422), mRNA [NM_026057]	67255	NM_026057
A_55_P2005778	6.11787	2.61303	14735.1	20890.1	3284.07	3161.57	2.39184	2.83422	0	0	Uap1	Mus musculus UDP-N-acetylglucosamine pyrophosphorylase 1 (Uap1), mRNA [NM_133806]	107652	NM_133806
A_55_P2006236	3.78777	1.92135	5005.36	5438.38	1497.71	1212.73	1.78483	2.05787	0	0	Ugdh	Mus musculus UDP-glucose dehydrogenase (Ugdh), mRNA [NM_009466]	22235	NM_009466
A_55_P2006467	3.67691	1.87849	103900	77997.8	32399.9	27777.4	2.08268	1.67431	0	0	Serf2	Mus musculus small EDRK-rich factor 2 (Serf2), mRNA [NM_011354]	378702	NM_011354
A_55_P2006615	2.62436	1.39196	2990.88	3420.54	1315.75	1069.09	1.22307	1.56085	0	0	Rbbp9	Mus musculus retinoblastoma binding protein 9 (Rbbp9), mRNA [NM_015754]	26450	NM_015754
A_55_P2006634	1.68179	0.749993	4600.49	4354.28	2727.28	2469.1	0.820002	0.679985	0	0	Map4k5	Mus musculus mitogen-activated protein kinase kinase kinase kinase 5 (Map4k5), mRNA [NM_201519]	399510	NM_201519
A_55_P2006762	1.99935	0.999529	5446.78	6143.11	3246.89	2479.45	0.805764	1.19329	0	0	Bzw1	Mus musculus basic leucine zipper and W2 domains 1 (Bzw1), mRNA [NM_025824]	66882	NM_025824
A_55_P2006852	1.56503	0.646192	8265.22	7341.6	5635.61	4593.86	0.690818	0.601566	0	0	Dgkb	Mus musculus diacylglycerol kinase, beta (Dgkb), mRNA [NM_178681]	217480	NM_178681
A_55_P2006940	3.42656	1.77676	2229.63	2482.41	651.236	688.39	1.82673	1.72679	0	0	Sfmbt1	Mus musculus Scm-like with four mbt domains 1 (Sfmbt1), transcript variant 1, mRNA [NM_001166532]	54650	NM_001166532
A_55_P2007088	1.76121	0.816565	9683.1	8199.18	5514.46	5068.54	0.974734	0.658395	0	0	Rnf128	Mus musculus ring finger protein 128 (Rnf128), mRNA [NM_023270]	66889	NM_023270
A_55_P2007377	3.11597	1.63968	1878.2	2482.72	781.358	585.006	1.3088	1.97057	0	0	Elf2	Mus musculus E74-like factor 2 (Elf2), mRNA [NM_023502]	69257	NM_023502
A_55_P2007413	1.9585	0.96975	1416.18	1861.48	868.6	750.12	0.743847	1.19565	0	0	Agps	Mus musculus alkylglycerone phosphate synthase (Agps), mRNA [NM_172666]	228061	NM_172666
A_55_P2007560	1.59212	0.670945	1388.99	1257.09	718.829	920.224	1.00777	0.334123	0	0	Gm5325	PREDICTED: Mus musculus predicted gene 5325 (Gm5325), mRNA [XM_003086562]	384585	XM_003086562
A_55_P2007738	2.2321	1.1584	1087.2	1378.67	565.301	524.218	1.01749	1.29931	0	0	2210403K04Rik	Mus musculus RIKEN cDNA 2210403K04 gene (2210403K04Rik), non-coding RNA [NR_030711]	100042498	NR_030711
A_55_P2007871	1.77737	0.829747	5032.47	4494.42	2634.85	2574.93	0.988879	0.670614	0	0	Ptpdc1	Mus musculus protein tyrosine phosphatase domain containing 1 (Ptpdc1), mRNA [NM_207232]	218232	NM_207232
A_55_P2008042	1.51532	0.599625	3614.02	2507.35	1711.24	2116.59	1.12711	0.0721445	0	0	Gm15348	Mus musculus predicted gene 15348 (Gm15348), non-coding RNA [NR_033546]	100038554	NR_033546
A_55_P2008066	2.48697	1.31439	33786.9	38001.1	17789	18644.9	1.37083	1.25795	0	0	Itpr1	Mus musculus inositol 1,4,5-trisphosphate receptor 1 (Itpr1), mRNA [NM_010585]	16438	NM_010585
A_55_P2008081	2.90329	1.53769	13782.8	13577.9	5871.38	4512.91	1.45991	1.61546	0	0	Rhoa	Mus musculus ras homolog gene family, member A (Rhoa), mRNA [NM_016802]	11848	NM_016802
A_55_P2008407	1.97221	0.979814	1024.82	1629.82	420.562	983.824	1.36	0.599624	0	0	Ppp1r14c	Mus musculus protein phosphatase 1, regulatory (inhibitor) subunit 14c (Ppp1r14c), mRNA [NM_133485]	76142	NM_133485
A_55_P2008422	1.53736	0.620458	17386.8	19912.1	16083.7	14189.1	0.537479	0.703436	0	0	Brp44l	Mus musculus brain protein 44-like (Brp44l), mRNA [NM_018819]	55951	NM_018819
A_55_P2008452	2.83112	1.50137	5751.67	4778.64	1975.49	1633.76	1.59551	1.40723	0	0	Wtap	Mus musculus Wilms' tumour 1-associating protein (Wtap), transcript variant 1, mRNA [NM_001113533]	60532	NM_001113533
A_55_P2008681	6.63582	2.73027	7499.52	7861.9	1211.8	1132.39	2.72773	2.73282	0	0	Ktn1	Mus musculus kinectin 1 (Ktn1), mRNA [NM_008477]	16709	NM_008477
A_55_P2008687	7.44218	2.89573	29782.6	41925.4	5547.48	5340.04	2.70667	3.08478	0	0	Nlk	Mus musculus nemo like kinase (Nlk), mRNA [NM_008702]	18099	NM_008702
A_55_P2009285	4.96326	2.31129	13116.2	15674.3	3106.41	3167.95	2.26762	2.35496	0	0	Fbxo25	Mus musculus F-box protein 25 (Fbxo25), mRNA [NM_025785]	66822	NM_025785
A_55_P2009477	2.23062	1.15745	8445.85	10126.7	4590.89	4110.03	1.02103	1.29386	0	0	9530068E07Rik	Mus musculus RIKEN cDNA 9530068E07 gene (9530068E07Rik), mRNA [NM_153117]	213673	NM_153117
A_55_P2009498	2.47537	1.30764	7931.81	10247.9	3623.12	3975.79	1.2547	1.36059	0	0	Ccdc28a	Mus musculus coiled-coil domain containing 28A (Ccdc28a), mRNA [NM_144820]	215814	NM_144820
A_55_P2009567	3.98278	1.99378	1007.84	935.784	283.54	228.956	1.93661	2.05094	0	0	Rod1	Mus musculus ROD1 regulator of differentiation 1 (S. pombe) (Rod1), transcript variant 1, mRNA [NM_144904]	230257	NM_144904
A_55_P2009752	3.37201	1.75361	34799.7	36589.8	13054.3	12885	1.79475	1.71247	0	0	Hlf	Mus musculus hepatic leukemia factor (Hlf), mRNA [NM_172563]	217082	NM_172563
A_55_P2009943	11.9125	3.57441	14694.9	11642	1334.67	1060.04	3.66643	3.48238	0	0	Spen	Mus musculus SPEN homolog, transcriptional regulator (Drosophila) (Spen), mRNA [NM_019763]	56381	NM_019763
A_55_P2010020	1.86331	0.897867	40074.6	47121.5	34495.9	27634.9	0.767479	1.02826	0	0	LOC100503302	PREDICTED: Mus musculus 40S ribosomal protein S19-like (LOC100503302), mRNA [XM_003085581]	100503302	XM_003085581
A_55_P2010121	3.29213	1.71902	2251.43	2700.88	747.699	714.22	1.63824	1.7998	0	0	Rab27b	Mus musculus RAB27b, member RAS oncogene family (Rab27b), transcript variant 1, mRNA [NM_030554]	80718	NM_030554
A_55_P2010332	1.95471	0.966951	7352.45	7495.51	4305.03	3491.98	0.902428	1.03147	0	0	Ewsr1	Mus musculus Ewing sarcoma breakpoint region 1 (Ewsr1), mRNA [NM_007968]	14030	NM_007968
A_55_P2010469	2.27999	1.18903	4236.13	4719.7	2010.06	1794.17	1.13102	1.24703	0	0	Gm6616	predicted gene 6616 [Source:MGI Symbol;Acc:MGI:3647406] [ENSMUST00000100667]	625730	XM_890298
A_55_P2010487	3.07908	1.6225	3350.24	3951.98	1165.13	1134.44	1.57133	1.67366	0	0	Unk	Mus musculus unkempt homolog (Drosophila) (Unk), mRNA [NM_172569]	217331	NM_172569
A_55_P2010611	6.98633	2.80453	1468.4	2253.97	264.928	268.48	2.58284	3.02623	0	0	Slc30a5	Mus musculus solute carrier family 30 (zinc transporter), member 5 (Slc30a5), mRNA [NM_022885]	69048	NM_022885
A_55_P2010768	4.81142	2.26646	21770	14750.2	4708.92	3667.48	2.48161	2.05132	0	0	Dpm3	Mus musculus dolichyl-phosphate mannosyltransferase polypeptide 3 (Dpm3), mRNA [NM_026767]	68563	NM_026767
A_55_P2011061	2.88465	1.5284	1454.1	1637.19	606.571	461.68	1.32118	1.73562	0	0	Tspan12	Mus musculus tetraspanin 12 (Tspan12), mRNA [NM_173007]	269831	NM_173007
[truncated: 1,310 more rows]

## Sheet: CPE_mRNA
ProbeName	oldGeneSymbol	FoldChange	log2FC	Gene_name	EntrezGeneID	Ensembl_ID	Transcript_ID	3'-UTR_nt_Number	TTTTAT	TTTTAAT
A_51_P100034	Mif4gd	4.283	2.099	Mif4gd	69674	ENSMUSG00000020743	ENSMUST00000021087	468	2	0
A_51_P100034	Mif4gd	4.283	2.099	Mif4gd	69674	ENSMUSG00000020743	ENSMUST00000106507	468	2	0
A_51_P100289	Srf	3.721	1.896	Srf	20807	ENSMUSG00000015605	ENSMUST00000015749	754	1	0
A_51_P101075	1810031K17Rik	2.494	1.318	Cnppd1	69171	ENSMUSG00000033159	ENSMUST00000041213	628	1	0
A_51_P101075	1810031K17Rik	2.494	1.318	Cnppd1	69171	ENSMUSG00000033159	ENSMUST00000168720	1845	1	0
A_51_P101075	1810031K17Rik	2.494	1.318	Cnppd1	69171	ENSMUSG00000033159	ENSMUST00000190679	631	1	0
A_51_P102860	Herpud2	4.888	2.289	Herpud2	80517	ENSMUSG00000008429	ENSMUST00000008573	712	1	1
A_51_P103780	Sft2d2	2.836	1.504	Sft2d2	108735	ENSMUSG00000040848	ENSMUST00000043338	4919	3	1
A_51_P104125	Fam76b	7.031	2.814	Fam76b	72826	ENSMUSG00000037808	ENSMUST00000059579	2423	8	0
A_51_P104125	Fam76b	7.031	2.814	Fam76b	72826	ENSMUSG00000037808	ENSMUST00000156680	2799	8	0
A_51_P104891	Ept1	3.695	1.886	Selenoi	28042	ENSMUSG00000075703	ENSMUST00000145167	5428	7	1
A_51_P104891	Ept1	3.695	1.886	Selenoi	28042	ENSMUSG00000075703	ENSMUST00000145858	328	1	0
A_51_P104891	Ept1	3.695	1.886	Selenoi	28042	ENSMUSG00000075703	ENSMUST00000132404	2440	6	0
A_51_P105161	Cpne4	2.77	1.47	Cpne4	74020	ENSMUSG00000032564	ENSMUST00000057742	1665	6	1
A_51_P105161	Cpne4	2.77	1.47	Cpne4	74020	ENSMUSG00000032564	ENSMUST00000077190	1665	6	1
A_51_P106144	Zfp64	2.507	1.326	Zfp64	22722	ENSMUSG00000027551	ENSMUST00000087971	299	1	0
A_51_P106952	Rbm26	1.829	0.871	Rbm26	74213	ENSMUSG00000022119	ENSMUST00000100327	211	1	0
A_51_P106952	Rbm26	1.829	0.871	Rbm26	74213	ENSMUSG00000022119	ENSMUST00000163545	232	1	0
A_51_P106952	Rbm26	1.829	0.871	Rbm26	74213	ENSMUSG00000022119	ENSMUST00000163499	794	2	0
A_51_P106952	Rbm26	1.829	0.871	Rbm26	74213	ENSMUSG00000022119	ENSMUST00000172122	3031	6	3
A_51_P107362	Socs2	3.251	1.701	Socs2	216233	ENSMUSG00000020027	ENSMUST00000020215	1163	3	0
A_51_P107362	Socs2	3.251	1.701	Socs2	216233	ENSMUSG00000020027	ENSMUST00000170690	1163	3	0
A_51_P107362	Socs2	3.251	1.701	Socs2	216233	ENSMUSG00000020027	ENSMUST00000139210	3638	4	2
A_51_P107362	Socs2	3.251	1.701	Socs2	216233	ENSMUSG00000020027	ENSMUST00000172070	1163	3	0
A_51_P107782	Kdsr	2.023	1.016	Kdsr	70750	ENSMUSG00000009905	ENSMUST00000010049	4443	15	3
A_51_P108581	Adrbk2	2.077	1.054	Grk3	320129	ENSMUSG00000042249	ENSMUST00000065167	4431	3	2
A_51_P108581	Adrbk2	2.077	1.054	Grk3	320129	ENSMUSG00000042249	ENSMUST00000197776	892	1	0
A_51_P108581	Adrbk2	2.077	1.054	Grk3	320129	ENSMUSG00000042249	ENSMUST00000200332	4141	2	1
A_51_P108978	Myadm	2.636	1.398	Myadm	50918	ENSMUSG00000068566	ENSMUST00000096744	1663	1	2
A_51_P108978	Myadm	2.636	1.398	Myadm	50918	ENSMUSG00000068566	ENSMUST00000203328	599	1	0
A_51_P108978	Myadm	2.636	1.398	Myadm	50918	ENSMUSG00000068566	ENSMUST00000203566	2756	3	3
A_51_P108978	Myadm	2.636	1.398	Myadm	50918	ENSMUSG00000068566	ENSMUST00000164553	1636	1	2
A_51_P110395	Setd2	2.264	1.179	Setd2	235626	ENSMUSG00000044791	ENSMUST00000153838	654	1	1
A_51_P110395	Setd2	2.264	1.179	Setd2	235626	ENSMUSG00000044791	ENSMUST00000196814	3652	1	1
A_51_P110395	Setd2	2.264	1.179	Setd2	235626	ENSMUSG00000044791	ENSMUST00000200460	628	1	1
A_51_P110759	Slc1a1	2.167	1.116	Slc1a1	20510	ENSMUSG00000024935	ENSMUST00000025875	2060	6	0
A_51_P111462	Arl15	3.592	1.845	Arl15	218639	ENSMUSG00000042348	ENSMUST00000091201	2605	4	1
A_51_P111462	Arl15	3.592	1.845	Arl15	218639	ENSMUSG00000042348	ENSMUST00000224858	1739	2	0
A_51_P111612	Arrdc4	13.805	3.787	Arrdc4	66412	ENSMUSG00000042659	ENSMUST00000048068	2482	3	1
A_51_P111962	Bean1	1.738	0.798	Bean1	65115	ENSMUSG00000031872	ENSMUST00000093245	1855	1	0
A_51_P111962	Bean1	1.738	0.798	Bean1	65115	ENSMUSG00000031872	ENSMUST00000171018	1825	1	0
A_51_P111962	Bean1	1.738	0.798	Bean1	65115	ENSMUSG00000031872	ENSMUST00000167633	1825	1	0
A_51_P112445	Wdr3	2.729	1.448	Wdr3	269470	ENSMUSG00000033285	ENSMUST00000052120	507	0	1
A_51_P112734	Slc7a8	4.326	2.113	Slc7a8	50934	ENSMUSG00000022180	ENSMUST00000022787	1885	2	1
A_51_P113722	Fbxl14	5.375	2.426	Fbxl14	101358	ENSMUSG00000030019	ENSMUST00000032094	1568	1	1
A_51_P114028	Bcl7c	18.755	4.229	Bcl7c	12055	ENSMUSG00000030814	ENSMUST00000061468	72	1	0
A_51_P114028	Bcl7c	18.755	4.229	Bcl7c	12055	ENSMUSG00000030814	ENSMUST00000106282	5719	1	3
A_51_P114028	Bcl7c	18.755	4.229	Bcl7c	12055	ENSMUSG00000030814	ENSMUST00000153277	573	1	0
A_51_P114028	Bcl7c	18.755	4.229	Bcl7c	12055	ENSMUSG00000030814	ENSMUST00000207019	236	1	0
A_51_P114049	Tmem109	3.499	1.807	Tmem109	68539	ENSMUSG00000034659	ENSMUST00000038128	1098	2	0
A_51_P114062	Ncs1	2.748	1.459	Ncs1	14299	ENSMUSG00000062661	ENSMUST00000000199	3724	3	1
A_51_P114693	Parm1	4.476	2.162	Parm1	231440	ENSMUSG00000034981	ENSMUST00000040576	3877	1	1
A_51_P115085	Nup153	5.599	2.485	Nup153	218210	ENSMUSG00000021374	ENSMUST00000021803	1253	6	1
A_51_P115326	Surf4	7.301	2.868	Surf4	20932	ENSMUSG00000014867	ENSMUST00000015011	1865	4	0
A_51_P115626	Shank3	4.329	2.114	Shank3	58234	ENSMUSG00000022623	ENSMUST00000039074	2506	0	2
A_51_P115626	Shank3	4.329	2.114	Shank3	58234	ENSMUSG00000022623	ENSMUST00000109309	1938	0	2
A_51_P115626	Shank3	4.329	2.114	Shank3	58234	ENSMUSG00000022623	ENSMUST00000238458	1938	0	2
A_51_P116027	Med27	2.5	1.322	Med27	68975	ENSMUSG00000026799	ENSMUST00000113830	1047	1	0
A_51_P116421	Abcc5	9.393	3.232	Abcc5	27416	ENSMUSG00000022822	ENSMUST00000079158	1301	1	0
A_51_P116421	Abcc5	9.393	3.232	Abcc5	27416	ENSMUSG00000022822	ENSMUST00000115547	921	1	0
A_51_P116755	Cap2	1.615	0.691	Cap2	67252	ENSMUSG00000021373	ENSMUST00000021802	1917	2	2
A_51_P116755	Cap2	1.615	0.691	Cap2	67252	ENSMUSG00000021373	ENSMUST00000119341	1271	1	1
A_51_P116755	Cap2	1.615	0.691	Cap2	67252	ENSMUSG00000021373	ENSMUST00000225824	162	1	0
A_51_P117226	Zdhhc2	2.984	1.577	Zdhhc2	70546	ENSMUSG00000039470	ENSMUST00000049389	2052	2	0
A_51_P117581	Cables1	2.18	1.124	Cables1	63955	ENSMUSG00000040957	ENSMUST00000046948	963	2	0
A_51_P117581	Cables1	2.18	1.124	Cables1	63955	ENSMUSG00000040957	ENSMUST00000171109	1025	2	0
A_51_P118132	Skil	3.328	1.735	Skil	20482	ENSMUSG00000027660	ENSMUST00000029194	3964	6	3
A_51_P118132	Skil	3.328	1.735	Skil	20482	ENSMUSG00000027660	ENSMUST00000118470	3960	6	3
A_51_P118603	Wdr82	2.347	1.231	Wdr82	77305	ENSMUSG00000020257	ENSMUST00000020490	2514	2	1
A_51_P119031	Naa30	2.146	1.101	Naa30	70646	ENSMUSG00000036282	ENSMUST00000037362	3344	7	2
A_51_P119031	Naa30	2.146	1.101	Naa30	70646	ENSMUSG00000036282	ENSMUST00000153488	3198	7	2
A_51_P122740	Slc37a3	5.267	2.397	Slc37a3	72144	ENSMUSG00000029924	ENSMUST00000090243	2419	1	0
A_51_P122740	Slc37a3	5.267	2.397	Slc37a3	72144	ENSMUSG00000029924	ENSMUST00000201448	2075	4	0
A_51_P122740	Slc37a3	5.267	2.397	Slc37a3	72144	ENSMUSG00000029924	ENSMUST00000200961	2071	4	0
A_51_P123017	Gmcl1	2.309	1.207	Gmcl1	23885	ENSMUSG00000001157	ENSMUST00000001185	1155	2	0
A_51_P124089	Gtpbp2	1.816	0.861	Gtpbp2	56055	ENSMUSG00000023952	ENSMUST00000024748	1048	2	0
A_51_P124089	Gtpbp2	1.816	0.861	Gtpbp2	56055	ENSMUSG00000023952	ENSMUST00000169383	2664	2	0
A_51_P124089	Gtpbp2	1.816	0.861	Gtpbp2	56055	ENSMUSG00000023952	ENSMUST00000172170	697	1	0
A_51_P124345	Cpne5	3.183	1.671	Cpne5	240058	ENSMUSG00000024008	ENSMUST00000024805	3466	1	0
A_51_P125691	Cdca4	17.832	4.156	Cdca4	71963	ENSMUSG00000047832	ENSMUST00000062092	1164	3	0
A_51_P125691	Cdca4	17.832	4.156	Cdca4	71963	ENSMUSG00000047832	ENSMUST00000220899	1156	3	0
A_51_P125842	Tmem51	6.187	2.629	Tmem51	214359	ENSMUSG00000040616	ENSMUST00000036572	694	2	0
A_51_P126337	Fgf12	3.699	1.887	Fgf12	14167	ENSMUSG00000022523	ENSMUST00000100024	2319	4	1
A_51_P126337	Fgf12	3.699	1.887	Fgf12	14167	ENSMUSG00000022523	ENSMUST00000231717	1295	3	0
A_51_P126525	D230025D16Rik	3.525	1.818	Phaf1	234678	ENSMUSG00000031889	ENSMUST00000034361	1369	2	1
A_51_P126525	D230025D16Rik	3.525	1.818	Phaf1	234678	ENSMUSG00000031889	ENSMUST00000124113	1842	2	1
A_51_P126525	D230025D16Rik	3.525	1.818	Phaf1	234678	ENSMUSG00000031889	ENSMUST00000141957	1745	2	1
A_51_P127738	Scn2a1	4.54	2.183	Scn2a	110876	ENSMUSG00000075318	ENSMUST00000028377	2618	3	4
A_51_P127738	Scn2a1	4.54	2.183	Scn2a	110876	ENSMUSG00000075318	ENSMUST00000100067	2618	3	4
A_51_P128336	Serinc5	5.922	2.566	Serinc5	218442	ENSMUSG00000021703	ENSMUST00000049488	3810	4	0
A_51_P128775	Zfp84	2.821	1.496	Zfp84	74352	ENSMUSG00000046185	ENSMUST00000032802	2257	3	1
A_51_P129317	Mobkl3	1.724	0.786	Mob4	19070	ENSMUSG00000025979	ENSMUST00000159311	1132	1	1
A_51_P129317	Mobkl3	1.724	0.786	Mob4	19070	ENSMUSG00000025979	ENSMUST00000162364	2093	3	1
A_51_P129317	Mobkl3	1.724	0.786	Mob4	19070	ENSMUSG00000025979	ENSMUST00000161122	992	1	1
A_51_P129464	Scd2	2.862	1.517	Scd2	20250	ENSMUSG00000025203	ENSMUST00000026221	3664	1	2
A_51_P129464	Scd2	2.862	1.517	Scd2	20250	ENSMUSG00000025203	ENSMUST00000237039	1206	1	0
A_51_P129866	Atxn1l	4.148	2.053	Atxn1l	52335	ENSMUSG00000069895	ENSMUST00000093162	5114	4	0
A_51_P129866	Atxn1l	4.148	2.053	Atxn1l	52335	ENSMUSG00000069895	ENSMUST00000212605	5110	4	0
A_51_P130994	BC005537	3.363	1.75	BC005537	79555	ENSMUSG00000019132	ENSMUST00000019276	3435	4	3
A_51_P132388	Akt3	1.968	0.977	Akt3	23797	ENSMUSG00000019699	ENSMUST00000111160	3249	1	0
A_51_P132388	Akt3	1.968	0.977	Akt3	23797	ENSMUSG00000019699	ENSMUST00000111159	3248	1	0
A_51_P133761	Bai3	4.204	2.072	Adgrb3	210933	ENSMUSG00000033569	ENSMUST00000041838	490	1	0
A_51_P133761	Bai3	4.204	2.072	Adgrb3	210933	ENSMUSG00000033569	ENSMUST00000126626	692	2	0
A_51_P133761	Bai3	4.204	2.072	Adgrb3	210933	ENSMUSG00000033569	ENSMUST00000135518	618	1	0
A_51_P133761	Bai3	4.204	2.072	Adgrb3	210933	ENSMUSG00000033569	ENSMUST00000146592	618	1	0
A_51_P133761	Bai3	4.204	2.072	Adgrb3	210933	ENSMUSG00000033569	ENSMUST00000151309	618	1	0
A_51_P135654	Eif4ebp2	4.826	2.271	Eif4ebp2	13688	ENSMUSG00000020091	ENSMUST00000020288	5306	2	1
A_51_P136022	Ube2v2	1.721	0.783	Ube2v2	70620	ENSMUSG00000022674	ENSMUST00000115777	3720	7	1
A_51_P136460	Zmat2	2.618	1.388	Zmat2	66492	ENSMUSG00000001383	ENSMUST00000001419	1644	1	1
A_51_P136699	Ttc7b	2.237	1.161	Ttc7b	104718	ENSMUSG00000033530	ENSMUST00000062957	779	2	0
A_51_P136699	Ttc7b	2.237	1.161	Ttc7b	104718	ENSMUSG00000033530	ENSMUST00000223020	724	2	0
A_51_P136888	Rb1	2.769	1.469	Rb1	19645	ENSMUSG00000022105	ENSMUST00000022701	1709	2	3
A_51_P136888	Rb1	2.769	1.469	Rb1	19645	ENSMUSG00000022105	ENSMUST00000164624	180	1	0
A_51_P138141	Angel2	5.456	2.448	Angel2	52477	ENSMUSG00000026634	ENSMUST00000027947	1871	4	0
A_51_P138141	Angel2	5.456	2.448	Angel2	52477	ENSMUSG00000026634	ENSMUST00000066632	1871	4	0
A_51_P138141	Angel2	5.456	2.448	Angel2	52477	ENSMUSG00000026634	ENSMUST00000110899	1871	4	0
A_51_P138141	Angel2	5.456	2.448	Angel2	52477	ENSMUSG00000026634	ENSMUST00000123384	2233	4	0
A_51_P138859	Tmem68	3.683	1.881	Tmem68	72098	ENSMUSG00000028232	ENSMUST00000029891	1434	3	1
A_51_P138859	Tmem68	3.683	1.881	Tmem68	72098	ENSMUSG00000028232	ENSMUST00000154922	2038	3	1
A_51_P139030	Slc38a3	3.096	1.63	Slc38a3	76257	ENSMUSG00000010064	ENSMUST00000010208	779	1	0
A_51_P139030	Slc38a3	3.096	1.63	Slc38a3	76257	ENSMUSG00000010064	ENSMUST00000193932	773	1	0
A_51_P139030	Slc38a3	3.096	1.63	Slc38a3	76257	ENSMUSG00000010064	ENSMUST00000177567	773	1	0
A_51_P139030	Slc38a3	3.096	1.63	Slc38a3	76257	ENSMUSG00000010064	ENSMUST00000167868	1300	2	0
A_51_P139400	Taf1	3.25	1.701	Taf1	270627	ENSMUSG00000031314	ENSMUST00000118878	1509	4	0
A_51_P139400	Taf1	3.25	1.701	Taf1	270627	ENSMUSG00000031314	ENSMUST00000101341	2264	5	1
A_51_P139400	Taf1	3.25	1.701	Taf1	270627	ENSMUSG00000031314	ENSMUST00000143908	2066	4	0
A_51_P141012	Slitrk1	6.347	2.666	Slitrk1	76965	ENSMUSG00000075478	ENSMUST00000100322	2387	4	0
A_51_P141390	Anapc1	2.119	1.083	Anapc1	17222	ENSMUSG00000014355	ENSMUST00000014499	2844	1	1
A_51_P141390	Anapc1	2.119	1.083	Anapc1	17222	ENSMUSG00000014355	ENSMUST00000110332	745	3	0
A_51_P141836	Ube3c	1.527	0.611	Ube3c	100763	ENSMUSG00000039000	ENSMUST00000049453	1523	4	0
A_51_P141836	Ube3c	1.527	0.611	Ube3c	100763	ENSMUSG00000039000	ENSMUST00000199032	1167	2	0
A_51_P143901	Tm9sf2	3.41	1.77	Tm9sf2	68059	ENSMUSG00000025544	ENSMUST00000026624	888	2	0
A_51_P143951	Astn1	1.986	0.99	Astn1	11899	ENSMUSG00000026587	ENSMUST00000046110	3031	1	2
A_51_P143951	Astn1	1.986	0.99	Astn1	11899	ENSMUSG00000026587	ENSMUST00000193042	3029	1	2
A_51_P143951	Astn1	1.986	0.99	Astn1	11899	ENSMUSG00000026587	ENSMUST00000194369	616	1	1
A_51_P144264	Klf2	8.195	3.035	Klf2	16598	ENSMUSG00000055148	ENSMUST00000067912	737	2	1
A_51_P144319	Efna5	2.423	1.277	Efna5	13640	ENSMUSG00000048915	ENSMUST00000076840	3158	5	0
A_51_P144770	2410002F23Rik	2.022	1.016	2410002F23Rik	668661	ENSMUSG00000045411	ENSMUST00000084937	788	1	0
A_51_P144770	2410002F23Rik	2.022	1.016	2410002F23Rik	668661	ENSMUSG00000045411	ENSMUST00000055858	792	1	0
A_51_P144770	2410002F23Rik	2.022	1.016	2410002F23Rik	668661	ENSMUSG00000045411	ENSMUST00000071296	785	1	0
A_51_P144770	2410002F23Rik	2.022	1.016	2410002F23Rik	668661	ENSMUSG00000045411	ENSMUST00000107949	785	1	0
A_51_P144770	2410002F23Rik	2.022	1.016	2410002F23Rik	668661	ENSMUSG00000045411	ENSMUST00000107950	785	1	0
A_51_P144770	2410002F23Rik	2.022	1.016	2410002F23Rik	668661	ENSMUSG00000045411	ENSMUST00000107948	786	1	0
A_51_P144770	2410002F23Rik	2.022	1.016	2410002F23Rik	668661	ENSMUSG00000045411	ENSMUST00000188111	790	1	0
A_51_P144770	2410002F23Rik	2.022	1.016	2410002F23Rik	668661	ENSMUSG00000045411	ENSMUST00000188382	788	1	0
A_51_P145631	Svip	2.719	1.443	Svip	75744	ENSMUSG00000074093	ENSMUST00000098414	2592	4	0
A_51_P145948	Neto1	2.58	1.367	Neto1	246317	ENSMUSG00000050321	ENSMUST00000058829	5819	10	2
A_51_P146505	Atp11b	8.044	3.008	Atp11b	76295	ENSMUSG00000037400	ENSMUST00000029257	1090	2	0
A_51_P146505	Atp11b	8.044	3.008	Atp11b	76295	ENSMUSG00000037400	ENSMUST00000198599	1198	2	0
A_51_P146505	Atp11b	8.044	3.008	Atp11b	76295	ENSMUSG00000037400	ENSMUST00000197764	247	1	0
A_51_P146760	Pcdhb20	1.704	0.769	Pcdhb20	93891	ENSMUSG00000046191	ENSMUST00000052179	1000	3	0
A_51_P148311	Chic2	1.684	0.752	Chic2	74277	ENSMUSG00000029229	ENSMUST00000075452	8725	13	5
A_51_P148494	Rnft1	5.004	2.323	Rnft1	76892	ENSMUSG00000020521	ENSMUST00000020827	3070	6	2
A_51_P148675	Dag1	12.846	3.683	Dag1	13138	ENSMUSG00000039952	ENSMUST00000080435	1315	5	0
A_51_P148675	Dag1	12.846	3.683	Dag1	13138	ENSMUSG00000039952	ENSMUST00000191899	2625	6	0
A_51_P148675	Dag1	12.846	3.683	Dag1	13138	ENSMUSG00000039952	ENSMUST00000171412	1301	4	0
A_51_P148675	Dag1	12.846	3.683	Dag1	13138	ENSMUSG00000039952	ENSMUST00000166905	1304	5	0
A_51_P150087	Abhd10	5.067	2.341	Abhd10	213012	ENSMUSG00000033157	ENSMUST00000066983	1890	7	1
A_51_P150430	Mkrn2	2.594	1.375	Mkrn2	67027	ENSMUSG00000000439	ENSMUST00000000449	4893	2	1
A_51_P151484	Atp1b1	1.612	0.688	Atp1b1	11931	ENSMUSG00000026576	ENSMUST00000027863	1167	4	0
A_51_P151835	Tmtc3	3.141	1.651	Tmtc3	237500	ENSMUSG00000036676	ENSMUST00000058154	3027	10	1
A_51_P151835	Tmtc3	3.141	1.651	Tmtc3	237500	ENSMUSG00000036676	ENSMUST00000099318	617	4	0
A_51_P152826	Golt1b	8.42	3.074	Golt1b	66964	ENSMUSG00000030245	ENSMUST00000032372	2277	1	1
A_51_P153053	Smpdl3a	1.716	0.779	Smpdl3a	57319	ENSMUSG00000019872	ENSMUST00000020022	315	1	0
A_51_P154933	Zdhhc7	2.537	1.343	Zdhhc7	102193	ENSMUSG00000031823	ENSMUST00000034280	1650	2	0
A_51_P155085	Dennd2a	2.795	1.483	Dennd2a	209773	ENSMUSG00000038456	ENSMUST00000036877	1042	3	0
A_51_P155152	Ank	5.091	2.348	Ank	11732	ENSMUSG00000022265	ENSMUST00000022875	1692	2	0
A_51_P156158	Phlpp1	2	1	Phlpp1	98432	ENSMUSG00000044340	ENSMUST00000061047	910	0	1
A_51_P156927	Arid4a	3.481	1.799	Arid4a	238247	ENSMUSG00000048118	ENSMUST00000046305	988	6	1
A_51_P157042	Ctgf	13.315	3.735	Ccn2	14219	ENSMUSG00000019997	ENSMUST00000020171	1067	2	0
A_51_P157042	Ctgf	13.315	3.735	Ccn2	14219	ENSMUSG00000019997	ENSMUST00000176228	1608	2	0
A_51_P157214	Hiat1	4.285	2.099	Mfsd14a	15247	ENSMUSG00000089911	ENSMUST00000029570	1110	2	1
A_51_P157255	Sdc2	2.635	1.398	Sdc2	15529	ENSMUSG00000022261	ENSMUST00000022871	2395	2	0
A_51_P157524	E2f4	9.013	3.172	E2f4	104394	ENSMUSG00000014859	ENSMUST00000015003	682	1	0
A_51_P158120	B3galnt2	8.977	3.166	B3galnt2	97884	ENSMUSG00000039242	ENSMUST00000099747	2041	3	0
A_51_P158120	B3galnt2	8.977	3.166	B3galnt2	97884	ENSMUSG00000039242	ENSMUST00000221300	751	2	0
A_51_P158120	B3galnt2	8.977	3.166	B3galnt2	97884	ENSMUSG00000039242	ENSMUST00000221974	744	2	0
A_51_P158120	B3galnt2	8.977	3.166	B3galnt2	97884	ENSMUSG00000039242	ENSMUST00000223483	1313	1	0
A_51_P158388	Cdk19	2.096	1.068	Cdk19	78334	ENSMUSG00000038481	ENSMUST00000044672	4015	6	2
A_51_P158388	Cdk19	2.096	1.068	Cdk19	78334	ENSMUSG00000038481	ENSMUST00000095743	2342	4	1
A_51_P158388	Cdk19	2.096	1.068	Cdk19	78334	ENSMUSG00000038481	ENSMUST00000214659	3251	4	1
A_51_P158388	Cdk19	2.096	1.068	Cdk19	78334	ENSMUSG00000038481	ENSMUST00000215000	5310	6	2
A_51_P158400	Rc3h2	2.735	1.451	Rc3h2	319817	ENSMUSG00000075376	ENSMUST00000112934	5331	12	4
A_51_P158400	Rc3h2	2.735	1.451	Rc3h2	319817	ENSMUSG00000075376	ENSMUST00000112936	2095	7	2
A_51_P158400	Rc3h2	2.735	1.451	Rc3h2	319817	ENSMUSG00000075376	ENSMUST00000100143	5160	12	4
A_51_P158400	Rc3h2	2.735	1.451	Rc3h2	319817	ENSMUSG00000075376	ENSMUST00000125619	4140	7	2
A_51_P158922	Prkaa1	4.514	2.175	Prkaa1	105787	ENSMUSG00000050697	ENSMUST00000051186	2967	12	2
A_51_P158922	Prkaa1	4.514	2.175	Prkaa1	105787	ENSMUSG00000050697	ENSMUST00000228218	2960	12	2
A_51_P159673	Snx1	5.152	2.365	Snx1	56440	ENSMUSG00000032382	ENSMUST00000034946	386	1	0
A_51_P160113	Copb1	1.675	0.744	Copb1	70349	ENSMUSG00000030754	ENSMUST00000033012	319	2	0
A_51_P160439	Crybg3	6.132	2.616	Crybg3	224273	ENSMUSG00000022723	ENSMUST00000044604	2822	3	3
A_51_P160439	Crybg3	6.132	2.616	Crybg3	224273	ENSMUSG00000022723	ENSMUST00000172910	1509	2	2
A_51_P160581	Brsk2	1.506	0.591	Brsk2	75770	ENSMUSG00000053046	ENSMUST00000018971	1752	2	2
A_51_P160581	Brsk2	1.506	0.591	Brsk2	75770	ENSMUSG00000053046	ENSMUST00000174499	2015	2	2
A_51_P160581	Brsk2	1.506	0.591	Brsk2	75770	ENSMUSG00000053046	ENSMUST00000173941	2355	1	1
A_51_P160581	Brsk2	1.506	0.591	Brsk2	75770	ENSMUSG00000053046	ENSMUST00000173705	1952	0	1
A_51_P160581	Brsk2	1.506	0.591	Brsk2	75770	ENSMUSG00000053046	ENSMUST00000173313	629	0	1
A_51_P161248	Scg3	2.189	1.13	Scg3	20255	ENSMUSG00000032181	ENSMUST00000034699	637	0	1
A_51_P163233	2810403A07Rik	2.426	1.279	Khdc4	74200	ENSMUSG00000028060	ENSMUST00000029696	1095	1	0
A_51_P163233	2810403A07Rik	2.426	1.279	Khdc4	74200	ENSMUSG00000028060	ENSMUST00000198042	1080	1	0
A_51_P163233	2810403A07Rik	2.426	1.279	Khdc4	74200	ENSMUSG00000028060	ENSMUST00000199684	2149	3	1
[truncated: 5,993 more rows]

## Sheet: CPE_lncRNA
ProbeName	oldGeneSymbol	FoldChange	log2FC	Gene_name	Ensembl_ID	3'-UTR_nt_Number	TTTTAT	TTTTAAT
[truncated: 40 more rows]
