# Supplementary material for: CPEB2-activated axonal translation of VGLUT2 mRNA promotes glutamatergic transmission and presynaptic plasticity
Source: J Biomed Sci. 2024 Jul 11;31:69. doi: 10.1186/s12929-024-01061-2 (PMC11241979; doi:10.1186/s12929-024-01061-2)
Supplement: Supplementary file 3 — Supplementary Material 3. [file 12929_2024_1061_MOESM3_ESM.xlsx]

## Sheet: trained translatome
Gene symbol	Ensembl Gene ID	description	TRAP trained axon#1	YFP-IP trained axon#1	TRAP/YFP-IP trained axon#1	TRAP untrained axon#1	YFP-IP untrained axon#1	TRAP/YFP-IP untrained axon#1	trained/untrained axon#1	TRAP trained axon#2	YFP-IP trained axon#2	TRAP/YFP-IP trained axon#2	TRAP untrained axon#2	YFP-IP untrained axon#2	TRAP/YFP-IP untrained axon#2	trained/untrained axon#2	trained/untrained axon average	TRAP trained soma#1	YFP-IP trained soma#1	TRAP/YFP-IP trained soma#1	TRAP untrained soma#1	YFP-IP untrained soma#1	TRAP/YFP-IP untrained soma#1	trained/untrained soma#1	TRAP trained soma#2	YFP-IP trained soma#2	TRAP/YFP-IP trained soma#2	TRAP untrained soma#2	YFP-IP untrained soma#2	TRAP/YFP-IP untrained soma#2	trained/untrained soma#2	trained/untrained soma average	axon FC	soma FC	axon log2FC	soma log2FC	axon	soma
Mdk	ENSRNOG00000017560	midkine [Source:RGD Symbol;Acc:69073]	187.25	204.035	0.917735	111.454	332.359	0.335342	2.73671	183.245	221.515	0.827235	141.848	238.836	0.593914	1.39285	2.06478	114.638	114.093	1.00478	147.305	135.359	1.08825	0.923292	132.643	173.471	0.764641	173.557	93.1532	1.86314	0.410405	0.666849	2.06478	0.666849	1.04599	-0.584568	UP
Hpcal1	ENSRNOG00000005492	hippocalcin-like 1 [Source:RGD Symbol;Acc:708375]	230.828	102.857	2.24416	133.342	137.876	0.967115	2.32047	165.789	139.512	1.18835	130.104	112.45	1.15699	1.0271	1.67379	47.1932	43.3349	1.08903	45.9466	42.5646	1.07946	1.00887	38.6475	40.7912	0.947447	76.76	26.419	2.90548	0.326089	0.667481	1.67379	0.667481	0.743115	-0.5832	UP
Ist1	ENSRNOG00000015144	increased sodium tolerance 1 homolog (yeast) [Source:RGD Symbol;Acc:1307799]	55.1813	39.3567	1.40208	35.1222	39.2691	0.894398	1.56763	48.7648	42.0556	1.15953	34.92	58.1919	0.600084	1.93228	1.74995	28.4333	42.6163	0.667193	36.4127	40.0586	0.908986	0.733997	26.072	39.5929	0.658502	49.8097	45.538	1.09381	0.602029	0.668013	1.74995	0.668013	0.807318	-0.582052	UP
Sod1	ENSRNOG00000002115	superoxide dismutase 1, soluble [Source:RGD Symbol;Acc:3731]	1793.87	1653.49	1.0849	1039.9	1606.83	0.647175	1.67636	1785.37	1398.33	1.27679	1095.56	1361.28	0.804801	1.58646	1.63141	1290.28	1317.32	0.979473	1801.55	1346	1.33845	0.731798	1377.97	1404.8	0.980901	1808.03	1118.42	1.61659	0.606771	0.669284	1.63141	0.669284	0.706121	-0.579309	UP
Oxr1	ENSRNOG00000056487	oxidation resistance 1 [Source:RGD Symbol;Acc:621857]	128.516	146.842	0.875199	90.116	140.225	0.642653	1.36185	120.515	112.039	1.07565	84.0402	128.159	0.655749	1.64034	1.5011	125.463	142.602	0.879812	179.516	124.841	1.43796	0.611849	117.776	142.151	0.828527	172.661	151.519	1.13953	0.727076	0.669462	1.5011	0.669462	0.586017	-0.578925	UP
Ndufb3	ENSRNOG00000011825	NADH dehydrogenase (ubiquinone) 1 beta subcomplex 3 [Source:RGD Symbol;Acc:1310737]	619.818	496.187	1.24916	356.396	613.711	0.580723	2.15105	662.923	554.932	1.1946	382.258	536.06	0.713088	1.67525	1.91315	634.529	639.354	0.992453	901.996	571.325	1.57878	0.628621	626.328	618.327	1.01294	869.981	610.699	1.42457	0.711052	0.669836	1.91315	0.669836	0.93595	-0.57812	UP
Parvb	ENSRNOG00000055305	parvin, beta [Source:RGD Symbol;Acc:1311485]	1.47595	9.28152	0.15902	1.5771	3.11443	0.506385	0.314031	5.14089	3.60212	1.42718	2.51158	5.60075	0.448436	3.18258	1.74831	0.454381	1.63141	0.27852	0.406803	1.23513	0.32936	0.84564	3.49142	8.00597	0.436102	3.4768	3.93869	0.88273	0.494038	0.669839	1.74831	0.669839	0.805957	-0.578114	UP
Robo2	ENSRNOG00000029598	roundabout guidance receptor 2 [Source:RGD Symbol;Acc:620167]	12.8318	9.29672	1.38025	7.99589	9.18031	0.870983	1.5847	14.837	12.5697	1.18038	7.6549	11.6468	0.657253	1.79593	1.69032	8.78282	10.2618	0.855875	12.7502	10.7143	1.19002	0.719213	9.88019	12.5569	0.786834	11.419	9.02771	1.26488	0.62206	0.670636	1.69032	0.670636	0.757292	-0.576397	UP
Hist1h1d	ENSRNOG00000047459	histone cluster 1, H1d [Source:RGD Symbol;Acc:2776]	119.886	116.245	1.03132	72.3868	176.633	0.409815	2.51656	125.118	124.968	1.0012	71.4722	251.081	0.284658	3.5172	3.01688	97.2453	155.974	0.623471	210.522	173.271	1.21499	0.513151	153.116	161.439	0.948445	202.947	177.439	1.14376	0.829237	0.671194	3.01688	0.671194	1.59306	-0.575199	UP
Sparcl1	ENSRNOG00000015093	SPARC-like 1 (hevin) [Source:RGD Symbol;Acc:2531]	504.669	988.048	0.510774	295.847	951.802	0.310828	1.64327	513.151	1083.12	0.473771	311.908	1178.73	0.264614	1.79043	1.71685	433.95	744.753	0.582676	701.04	825.92	0.848799	0.686472	533.284	795.328	0.670521	701.67	686.563	1.022	0.656084	0.671278	1.71685	0.671278	0.779761	-0.575018	UP
Gpatch11	ENSRNOG00000025317	G patch domain containing 11 [Source:RGD Symbol;Acc:1311424]	34.0221	24.5162	1.38774	20.5596	26.9641	0.76248	1.82003	20.6787	24.3411	0.849538	22.1632	40.5968	0.545935	1.55612	1.68808	16.6	15.5974	1.06428	38.8435	28.5733	1.35943	0.782885	18.4511	29.7026	0.621195	25.7915	23.2666	1.10852	0.560382	0.671633	1.68808	0.671633	0.755379	-0.574254	UP
Rnf167	ENSRNOG00000003879	ring finger protein 167 [Source:RGD Symbol;Acc:1305972]	48.0442	43.7268	1.09874	30.8816	39.0921	0.78997	1.39086	25.8294	29.9353	0.862841	23.6093	53.9452	0.437653	1.97152	1.68119	23.9391	47.6938	0.501933	29.2203	39.8725	0.732843	0.684912	20.9371	34.4092	0.608474	33.7554	36.5709	0.923013	0.659226	0.672069	1.68119	0.672069	0.74948	-0.573319	UP
Msantd4	ENSRNOG00000022245	Myb/SANT-like DNA-binding domain containing 4 with coiled-coils [Source:RGD Symbol;Acc:1565380]	32.8082	38.9761	0.841752	20.4803	31.6998	0.64607	1.30288	31.0585	24.8456	1.25006	14.2149	29.9435	0.474724	2.63324	1.96806	27.7835	25.506	1.08929	38.571	34.4659	1.11911	0.97336	31.0058	36.0999	0.858889	37.162	16.0429	2.31641	0.370784	0.672072	1.96806	0.672072	0.976772	-0.573313	UP
Ipcef1	ENSRNOG00000018163	interaction protein for cytohesin exchange factors 1 [Source:RGD Symbol;Acc:735159]	0.66727	0.807491	0.82635	0.806787	1.7245	0.467838	1.76632	0.87017	2.09254	0.415844	0.388365	3.24545	0.119664	3.47508	2.6207	1.59822	2.75679	0.579739	1.86192	1.92192	0.968781	0.598421	1.71754	2.82323	0.60836	2.60526	3.19396	0.815683	0.745829	0.672125	2.6207	0.672125	1.38995	-0.573199	UP
Nsa2	ENSRNOG00000016530	NSA2 ribosome biogenesis homolog [Source:RGD Symbol;Acc:621335]	119.711	104.078	1.1502	41.3758	118.783	0.348331	3.30205	119.688	98.8101	1.21129	55.9965	90.9219	0.615875	1.96679	2.63442	103.747	84.5096	1.22764	144.095	96.4717	1.49365	0.821903	86.1815	120.084	0.717677	135.751	98.8605	1.37316	0.522647	0.672275	2.63442	0.672275	1.39748	-0.572876	UP
Mrps18c	ENSRNOG00000002178	mitochondrial ribosomal protein S18C [Source:RGD Symbol;Acc:1307997]	194.569	190.28	1.02254	108.087	148.577	0.727481	1.40559	239.364	183.151	1.30692	112.738	142.473	0.791294	1.65163	1.52861	175.106	169.581	1.03258	281.79	176.322	1.59816	0.646107	172.674	178.665	0.966468	235.053	170.964	1.37487	0.702953	0.67453	1.52861	0.67453	0.612219	-0.568045	UP
Zcrb1	ENSRNOG00000004996	zinc finger CCHC-type and RNA binding motif 1 [Source:RGD Symbol;Acc:1309851]	148.728	112.477	1.3223	103.427	140.89	0.734098	1.80126	147.397	134.303	1.0975	109.69	154.037	0.712102	1.54121	1.67123	122.647	132.692	0.924298	184.073	151.612	1.21411	0.7613	109.269	133.805	0.816629	176.79	127.465	1.38697	0.588787	0.675043	1.67123	0.675043	0.740911	-0.566948	UP
Zfp579	ENSRNOG00000016608	zinc finger protein 579 [Source:RGD Symbol;Acc:1308475]	16.5082	10.5119	1.57043	8.88763	17.8	0.499305	3.14523	13.5141	9.73964	1.38754	9.26471	9.62981	0.962086	1.44222	2.29372	5.41207	6.04176	0.895777	14.7169	13.9317	1.05636	0.847984	6.11153	13.7773	0.443594	10.8779	12.315	0.883305	0.502198	0.675091	2.29372	0.675091	1.19769	-0.566846	UP
Timm9	ENSRNOG00000008222	translocase of inner mitochondrial membrane 9 homolog (yeast) [Source:RGD Symbol;Acc:621656]	120.452	102.914	1.17041	50.5325	124.246	0.406713	2.87774	82.8372	55.7565	1.4857	69.0387	70.6388	0.977348	1.52013	2.19893	41.7629	105.731	0.394992	54.6032	109.496	0.498678	0.792079	32.8681	60.6361	0.542055	75.4605	77.8616	0.969162	0.559303	0.675691	2.19893	0.675691	1.1368	-0.565565	UP
Dpp10	ENSRNOG00000002595	dipeptidylpeptidase 10 [Source:RGD Symbol;Acc:1306427]	4.18661	4.55314	0.9195	2.84609	3.02171	0.941881	0.976238	4.5904	2.8062	1.63581	6.71866	11.7112	0.573695	2.85135	1.91379	5.40911	6.90527	0.783331	10.118	8.14436	1.24233	0.630532	2.12203	6.35958	0.333675	3.91411	8.48851	0.461107	0.723638	0.677085	1.91379	0.677085	0.936436	-0.56259	UP
Spg7	ENSRNOG00000015150	spastic paraplegia 7 homolog (human) [Source:RGD Symbol;Acc:727940]	19.1093	5.94094	3.21654	14.6067	12.8064	1.14058	2.8201	8.25994	14.0617	0.587407	17.7391	14.224	1.24712	0.471009	1.64555	11.5996	17.0367	0.68086	10.1988	5.76037	1.77051	0.384555	17.7153	9.95043	1.78036	12.3886	6.74729	1.83609	0.969647	0.677101	1.64555	0.677101	0.718574	-0.562556	UP
mrpl11	ENSRNOG00000019970	mitochondrial ribosomal protein L11 [Source:RGD Symbol;Acc:1359665]	143.952	88.2389	1.63139	64.6436	90.3537	0.715451	2.28023	110.564	76.4813	1.44563	84.858	60.6811	1.39843	1.03376	1.65699	92.5023	121.308	0.762541	97.3775	75.9452	1.28221	0.594709	92.504	100.245	0.922779	109.152	89.8804	1.21441	0.759856	0.677283	1.65699	0.677283	0.728567	-0.56217	UP
Dctpp1	ENSRNOG00000017850	dCTP pyrophosphatase 1 [Source:RGD Symbol;Acc:620933]	69.6799	35.3825	1.96933	42.1618	59.8031	0.70501	2.79334	56.6383	50.0064	1.13262	49.1395	26.384	1.86247	0.608127	1.70073	59.4522	59.5281	0.998725	75.659	60.2273	1.25622	0.795021	50.2098	62.3528	0.805253	68.9	48.0496	1.43393	0.561569	0.678295	1.70073	0.678295	0.766157	-0.560015	UP
Zc3h15	ENSRNOG00000005256	zinc finger CCCH-type containing 15 [Source:RGD Symbol;Acc:1359234]	146.187	100.984	1.44763	81.5453	102.822	0.793072	1.82534	131.873	115.137	1.14536	77.3347	126.918	0.609328	1.87971	1.85252	93.9087	99.2007	0.946654	130.299	100.598	1.29524	0.730869	107.838	117.621	0.916826	147.588	100.757	1.46479	0.625909	0.678389	1.85252	0.678389	0.88949	-0.559816	UP
Gpr183	ENSRNOG00000025094	G protein-coupled receptor 183 [Source:RGD Symbol;Acc:1598095]	0.350693	1.53867	0.22792	0.74831	2.40802	0.310757	0.733433	4.09722	0.623531	6.571	1.13322	0.888505	1.27542	5.15201	2.94272	0.525036	3.48687	0.150575	1.00093	3.98792	0.25099	0.599924	1.05794	2.12248	0.498445	1.57149	2.38748	0.658221	0.757261	0.678592	2.94272	0.678592	1.55715	-0.559383	UP
Upf3b	ENSRNOG00000039994	UPF3 regulator of nonsense transcripts homolog B (yeast) [Source:RGD Symbol;Acc:1560264]	46.9656	50.6453	0.927344	32.3437	51.1519	0.632307	1.4666	55.0218	61.8374	0.889782	37.8428	86.9895	0.435027	2.04535	1.75598	31.6548	39.0096	0.811462	52.9342	40.7977	1.29748	0.625414	42.2262	59.4467	0.71032	43.0396	44.3896	0.969587	0.732601	0.679007	1.75598	0.679007	0.812273	-0.558501	UP
Tmco1	ENSRNOG00000003928	transmembrane and coiled-coil domains 1 [Source:RGD Symbol;Acc:1359178]	60.5433	56.3161	1.07506	42.8767	68.6626	0.624455	1.7216	74.9871	64.3516	1.16527	45.7555	54.5327	0.839047	1.3888	1.5552	40.594	70.7298	0.573931	80.801	65.3261	1.23689	0.464012	59.92	56.5902	1.05884	71.6617	60.5211	1.18408	0.894232	0.679122	1.5552	0.679122	0.637102	-0.558257	UP
Sncb	ENSRNOG00000018039	synuclein, beta [Source:RGD Symbol;Acc:70992]	1919.18	1759.22	1.09093	1111.36	2303.99	0.482363	2.26163	1726.26	1927.42	0.895633	1097.5	2036.6	0.538888	1.662	1.96181	1528.03	2014.77	0.758414	2373.97	2386.77	0.994637	0.762503	1806.22	2328.77	0.775611	2359.94	1813.37	1.30141	0.595977	0.67924	1.96181	0.67924	0.972189	-0.558006	UP
Stip1	ENSRNOG00000021164	stress-induced phosphoprotein 1 [Source:RGD Symbol;Acc:621599]	82.1029	133.348	0.615704	63.3499	90.5939	0.699273	0.880491	109.786	84.04	1.30635	73.5207	167.386	0.439228	2.9742	1.92735	46.7415	85.3104	0.547899	84.2653	89.6727	0.939698	0.583059	78.0896	89.5336	0.872182	77.2561	68.7338	1.12399	0.77597	0.679514	1.92735	0.679514	0.946616	-0.557425	UP
Atp5j	ENSRNOG00000001551	ATP synthase, H+ transporting, mitochondrial Fo complex, subunit F6 [Source:RGD Symbol;Acc:621376]	2787.58	3143.23	0.886852	1645.62	3135.69	0.524803	1.68988	2747.4	2996.42	0.916894	1661.21	2642.01	0.628767	1.45824	1.57406	2377.64	3232.86	0.73546	3466.75	3398.73	1.02001	0.72103	2264.61	3088.6	0.733216	3204.25	2789.77	1.14857	0.638372	0.679701	1.57406	0.679701	0.654489	-0.557028	UP
Ramp3	ENSRNOG00000053766	receptor (G protein-coupled) activity modifying protein 3 [Source:RGD Symbol;Acc:61873]	14.2913	33.7049	0.424013	23.6158	29.0259	0.813611	0.521149	34.085	19.5233	1.74586	18.5077	28.638	0.646264	2.70147	1.61131	47.881	33.4473	1.43154	42.6459	29.6092	1.44029	0.99392	32.8635	46.7169	0.703461	54.2739	28.331	1.91571	0.367207	0.680564	1.61131	0.680564	0.688234	-0.555198	UP
Fam204a	ENSRNOG00000009830	family with sequence similarity 204, member A [Source:RGD Symbol;Acc:1305500]	26.6533	20.6328	1.29179	13.6675	25.0533	0.545537	2.36793	30.9651	20.9273	1.47965	16.4875	31.6806	0.520429	2.84314	2.60553	15.5734	21.2772	0.731929	33.0012	19.5272	1.69001	0.433091	24.3724	22.5792	1.07942	30.703	26.3978	1.16309	0.928061	0.680576	2.60553	0.680576	1.38158	-0.555171	UP
Armcx1	ENSRNOG00000046862	armadillo repeat containing, X-linked 1 [Source:RGD Symbol;Acc:1561629]	0.122498	0.334973	0.365695	0.196399	0.472665	0.415514	0.880103	0.233407	0.100974	2.31156	0.172496	0.249166	0.692293	3.33898	2.10954	0.169785	0.381047	0.445575	0.292342	0.209826	1.39326	0.319808	0.237202	0.397212	0.597167	0.187874	0.327977	0.572827	1.04249	0.68115	2.10954	0.68115	1.07693	-0.553956	UP
Cck	ENSRNOG00000019321	cholecystokinin [Source:RGD Symbol;Acc:2288]	2206.66	2623.45	0.841129	1354.25	2767.97	0.489257	1.7192	2114.16	2579.31	0.819661	1339.47	2610.47	0.513114	1.59742	1.65831	3499.52	3876.35	0.902787	4935.82	3928.71	1.25635	0.718582	3463.1	4105.36	0.843556	4897.35	3741.55	1.30891	0.644472	0.681527	1.65831	0.681527	0.729713	-0.553157	UP
Sash3	ENSRNOG00000004409	SAM and SH3 domain containing 3 [Source:RGD Symbol;Acc:1560293]	2.5827	0.396854	6.50793	1.93117	1.93959	0.995659	6.53631	1.20218	2.42972	0.494781	0.367568	1.86439	0.197152	2.50965	4.52298	1.20629	3.4894	0.345701	1.53411	5.88024	0.260892	1.32507	0.170149	4.50764	0.0377468	4.55335	4.6646	0.97615	0.0386691	0.681871	4.52298	0.681871	2.17727	-0.55243	UP
Basp1	ENSRNOG00000046313	brain abundant, membrane attached signal protein 1 [Source:RGD Symbol;Acc:621491]	1666.82	2274	0.73299	1022.58	3538.15	0.289015	2.53616	1391.61	2547.44	0.546278	1088.93	3588.19	0.303476	1.80007	2.16812	1224.02	2174.1	0.563001	2088.84	2845.04	0.734204	0.766818	1620.16	2870	0.564516	1987.83	2102.21	0.945591	0.596998	0.681908	2.16812	0.681908	1.11644	-0.552351	UP
Slc1a5	ENSRNOG00000015948	solute carrier family 1 (neutral amino acid transporter), member 5 [Source:RGD Symbol;Acc:708512]	0.101144	2.24711	0.0450107	3.24563	1.89399	1.71365	0.026266	1.35003	0.250568	5.38788	0.769811	0.824102	0.934121	5.76786	2.89706	0.233922	1.99561	0.117218	3.52897	3.44192	1.02529	0.114327	0.710808	1.17739	0.603715	0.931614	1.92964	0.482792	1.25047	0.682397	2.89706	0.682397	1.53459	-0.551317	UP
Morf4l2	ENSRNOG00000002389	mortality factor 4 like 2 [Source:RGD Symbol;Acc:1359471]	371.842	241.084	1.54238	196.375	198.349	0.990048	1.55788	313.134	207.509	1.50901	180.288	174.031	1.03595	1.45664	1.50726	171.125	223.684	0.76503	222.718	181.899	1.2244	0.624818	229.371	223.847	1.02468	216.74	156.973	1.38075	0.742118	0.683468	1.50726	0.683468	0.591929	-0.549054	UP
Grem1	ENSRNOG00000026053	gremlin 1 [Source:RGD Symbol;Acc:2359]	4.33543	1.32813	3.26431	0.194194	0.687032	0.282656	11.5487	1.42069	2.14814	0.661358	0.930785	1.1612	0.801572	0.825077	6.18688	2.26141	3.65531	0.618664	1.23188	2.47708	0.497311	1.24402	0.800523	3.29452	0.242986	1.70899	0.867786	1.96937	0.123383	0.683701	6.18688	0.683701	2.62921	-0.548564	UP
Nrgn	ENSRNOG00000010688	neurogranin [Source:RGD Symbol;Acc:61833]	4491.97	6293.73	0.713721	2644.55	7318.61	0.361346	1.97517	3967.76	6082.12	0.652365	2689.76	7970.36	0.33747	1.9331	1.95414	5598.06	8155.85	0.686386	8844.27	9667.85	0.914812	0.750302	6360.14	8680.13	0.732724	8397.95	7079.12	1.1863	0.617656	0.683979	1.95414	0.683979	0.966533	-0.547976	UP
Dnajc8	ENSRNOG00000013255	DnaJ (Hsp40) homolog, subfamily C, member 8 [Source:RGD Symbol;Acc:1306024]	279.694	232.559	1.20268	147.978	234.215	0.631804	1.90356	239.759	235.366	1.01866	178.601	366.665	0.487096	2.0913	1.99743	212.571	224.195	0.948152	277.138	245.641	1.12822	0.840394	199.386	265.01	0.752372	297.443	208.631	1.42569	0.527725	0.684059	1.99743	0.684059	0.998147	-0.547807	UP
Luzp1	ENSRNOG00000022402	leucine zipper protein 1 [Source:RGD Symbol;Acc:61839]	22.0696	15.6633	1.409	12.4966	19.6492	0.635985	2.21546	18.6637	21.8105	0.855721	13.7016	20.2345	0.677141	1.26373	1.73959	21.4942	19.487	1.103	34.5418	26.6303	1.29709	0.850369	21.2106	28.714	0.738685	28.9138	20.3523	1.42066	0.519957	0.685163	1.73959	0.685163	0.798751	-0.545481	UP
Prrt1	ENSRNOG00000000433	proline-rich transmembrane protein 1 [Source:RGD Symbol;Acc:1359348]	115.799	138.842	0.834034	76.326	158.488	0.481589	1.73184	100.001	139.414	0.717295	75.3921	148.615	0.507298	1.41395	1.5729	81.3928	94.2486	0.863597	115.146	113.546	1.01409	0.851597	88.7706	118.921	0.746467	122.053	84.8307	1.43878	0.518818	0.685208	1.5729	0.685208	0.653424	-0.545387	UP
Slc24a4	ENSRNOG00000006729	solute carrier family 24 (sodium/potassium/calcium exchanger), member 4 [Source:RGD Symbol;Acc:1305926]	3.30031	3.94541	0.836494	2.47312	4.74803	0.520873	1.60595	8.29516	4.96436	1.67094	3.36975	2.89936	1.16224	1.43769	1.52182	7.43233	3.24875	2.28775	5.49655	1.93416	2.84183	0.805028	2.59588	2.22754	1.16536	2.4237	1.1759	2.06114	0.565393	0.685211	1.52182	0.685211	0.605797	-0.545381	UP
Cebpg	ENSRNOG00000021144	CCAAT/enhancer binding protein (C/EBP), gamma [Source:RGD Symbol;Acc:2330]	14.9191	14.0732	1.06011	17.4798	11.037	1.58375	0.669367	18.993	5.34798	3.55143	9.76652	14.9603	0.652829	5.44007	3.05472	4.15522	22.8975	0.18147	22.8514	20.9931	1.08852	0.166713	34.2803	19.4529	1.76222	21.0491	14.3811	1.46366	1.20398	0.685346	3.05472	0.685346	1.61104	-0.545096	UP
RT1-CE15	NA	NA	0.903133	0.15516	5.82066	0.960815	0.464974	2.06638	2.81683	0.489371	1.12151	0.43635	0.722487	0.650165	1.11124	0.392671	1.60475	0.887455	3.84271	0.230945	0.793669	2.47795	0.320293	0.721044	0.929849	2.41219	0.385479	2.47285	4.16804	0.593288	0.649733	0.685389	1.60475	0.685389	0.68235	-0.545006	UP
Clcnka	ENSRNOG00000052368	chloride channel, voltage-sensitive Ka [Source:RGD Symbol;Acc:68435]	0.323307	0.39338	0.821869	0.14406	1.16176	0.124002	6.6279	0.0586991	0.355775	0.164989	0.0303704	1.09712	0.0276819	5.96018	6.29404	0.597968	1.09063	0.548278	0.592097	1.29369	0.457681	1.19795	0.130533	1.22464	0.106589	0.756075	1.25211	0.603841	0.176518	0.687233	6.29404	0.687233	2.65399	-0.541129	UP
Slc27a3	ENSRNOG00000015421	solute carrier family 27 (fatty acid transporter), member 3 [Source:RGD Symbol;Acc:1310605]	9.77167	3.22214	3.03266	14.1636	8.80198	1.60914	1.88465	5.24368	1.974	2.65637	12.2642	11.857	1.03434	2.56818	2.22641	2.15959	3.22174	0.670318	2.0952	3.0601	0.684684	0.979019	5.18797	5.17697	1.00212	6.51895	2.57854	2.52816	0.396386	0.687702	2.22641	0.687702	1.15472	-0.540144	UP
Extl3	ENSRNOG00000013581	exostosin-like glycosyltransferase 3 [Source:RGD Symbol;Acc:62065]	0.238308	0.0484336	4.9203	1.42428	1.50712	0.945034	5.20648	1.32093	0.788614	1.675	0.470679	1.41788	0.33196	5.0458	5.12614	0.14715	0.268504	0.548037	0.608312	0.546126	1.11387	0.492012	0.944394	0.581714	1.62347	0.174373	0.0949156	1.83714	0.883694	0.687853	5.12614	0.687853	2.35787	-0.539827	UP
Wfs1	ENSRNOG00000005108	Wolfram syndrome 1 (wolframin) [Source:RGD Symbol;Acc:68954]	59.3749	44.9741	1.3202	37.7751	70.8708	0.533014	2.47686	47.0793	69.5432	0.676979	44.1014	78.3718	0.56272	1.20305	1.83996	23.4885	38.4835	0.610352	31.6612	31.6741	0.999593	0.610601	25.8603	36.7347	0.703975	23.5034	25.5626	0.919445	0.765652	0.688127	1.83996	0.688127	0.879671	-0.539254	UP
Creld1	ENSRNOG00000009414	cysteine-rich with EGF-like domains 1 [Source:RGD Symbol;Acc:1309412]	95.4241	46.7111	2.04286	53.7413	76.9562	0.698336	2.92532	91.301	49.717	1.83641	80.4382	52.1792	1.54158	1.19126	2.05829	61.3718	73.3593	0.836592	91.2633	60.9712	1.49683	0.55891	67.1717	65.6789	1.02273	71.4336	57.1007	1.25101	0.817522	0.688216	2.05829	0.688216	1.04145	-0.539066	UP
Copz2	ENSRNOG00000009225	coatomer protein complex, subunit zeta 2 [Source:RGD Symbol;Acc:1306948]	18.8944	1.25086	15.1051	18.3503	20.214	0.907802	16.6392	21.1271	36.0634	0.585832	10.2375	20.1732	0.50748	1.15439	8.89682	19.1789	15.4554	1.24092	13.4142	8.58648	1.56225	0.794317	5.38939	8.88522	0.606557	20.0477	19.2473	1.04159	0.58234	0.688329	8.89682	0.688329	3.15329	-0.538831	UP
Dnajc15	ENSRNOG00000009063	DnaJ (Hsp40) homolog, subfamily C, member 15 [Source:RGD Symbol;Acc:1307154]	156.416	111.668	1.40072	86.915	115.056	0.755415	1.85424	140.139	137.913	1.01614	98.0399	126.162	0.777095	1.30761	1.58093	144.815	143.831	1.00684	172.678	156.29	1.10486	0.911287	85.4755	132.783	0.643723	196.995	142.429	1.38311	0.465417	0.688352	1.58093	0.688352	0.660773	-0.538781	UP
Syt2	ENSRNOG00000004756	synaptotagmin II [Source:RGD Symbol;Acc:3804]	3.61133	3.78148	0.955004	4.05193	8.84128	0.458297	2.08381	2.75169	0.834183	3.29866	3.10385	6.09586	0.509173	6.47847	4.28114	4.67257	10.1229	0.461584	3.35556	5.92194	0.566632	0.81461	8.15179	15.4237	0.528524	5.20605	5.54079	0.939586	0.562507	0.688559	4.28114	0.688559	2.098	-0.538349	UP
S100a3	ENSRNOG00000012008	S100 calcium binding protein A3 [Source:RGD Symbol;Acc:620260]	33.4353	27.6775	1.20803	17.1477	34.9681	0.490381	2.46345	35.8344	9.42808	3.80082	14.1763	22.8935	0.619228	6.13799	4.30072	32.355	53.507	0.604687	39.4563	35.9401	1.09784	0.5508	21.6544	23.0421	0.939775	39.5689	34.9082	1.13351	0.829082	0.689941	4.30072	0.689941	2.10458	-0.535455	UP
Timp2	ENSRNOG00000003148	TIMP metallopeptidase inhibitor 2 [Source:RGD Symbol;Acc:61312]	209.412	136.099	1.53867	130.956	157.337	0.832328	1.84864	178.041	173.654	1.02526	122.662	150.899	0.812875	1.26128	1.55496	100.787	134.591	0.748839	121.341	129.152	0.939521	0.797044	88.0613	118.752	0.741556	115.316	90.6363	1.27229	0.58285	0.689947	1.55496	0.689947	0.636877	-0.535443	UP
Pcyt1a	ENSRNOG00000001762	phosphate cytidylyltransferase 1, choline, alpha [Source:RGD Symbol;Acc:70515]	5.3335	7.08622	0.752658	8.88305	12.7529	0.696551	1.08055	14.1387	15.9439	0.886778	4.67913	11.383	0.411063	2.15728	1.61891	6.43262	8.6463	0.743974	8.78811	8.87696	0.989991	0.751495	10.9264	15.1188	0.722703	14.7498	12.8372	1.14899	0.62899	0.690243	1.61891	0.690243	0.695027	-0.534824	UP
Catsper2	ENSRNOG00000023064	cation channel, sperm associated 2 [Source:RGD Symbol;Acc:1307620]	0.146904	1.42886	0.102812	3.86334	1.48052	2.60945	0.0393999	1.91972	0.161524	11.885	2.25117	2.74997	0.818616	14.5185	7.27893	0.923298	1.64566	0.56105	1.76753	0.704845	2.50769	0.223732	1.79261	2.12862	0.842147	1.51954	2.09872	0.724032	1.16313	0.693434	7.27893	0.693434	2.86373	-0.528171	UP
Tmem151a	NA	NA	0.776428	0.81974	0.947164	0.685262	1.91703	0.35746	2.6497	1.13892	1.18599	0.960312	0.722159	0.823284	0.877169	1.09479	1.87224	0.467565	0.909263	0.514224	0.869383	0.847231	1.02615	0.501122	0.816526	0.874755	0.933434	0.887065	0.842567	1.05281	0.88661	0.693866	1.87224	0.693866	0.904769	-0.527271	UP
Aimp2	ENSRNOG00000001044	aminoacyl tRNA synthetase complex-interacting multifunctional protein 2 [Source:RGD Symbol;Acc:1560787]	151.301	30.9467	4.88908	89.0191	55.918	1.59196	3.07111	80.0405	57.9439	1.38134	78.6225	36.8648	2.13273	0.64769	1.8594	75.3895	60.0404	1.25565	89.7599	42.7746	2.09844	0.598371	84.3556	47.9231	1.76023	109.684	49.2281	2.22808	0.790021	0.694196	1.8594	0.694196	0.894839	-0.526584	UP
RGD1304704	ENSRNOG00000000340	similar to Hypothetical protein CGI-99 [Source:RGD Symbol;Acc:1304704]	187.388	150.778	1.24281	119.647	168.625	0.709545	1.75156	181.162	162.825	1.11262	138.549	210.13	0.659349	1.68745	1.7195	139.463	181.229	0.76954	191.194	199.698	0.957416	0.803768	141.842	198.338	0.715153	199.855	163.726	1.22067	0.58587	0.694819	1.7195	0.694819	0.781991	-0.52529	UP
LOC100911576	ENSRNOG00000050800	heterogeneous nuclear ribonucleoproteins C1/C2-like [Source:RGD Symbol;Acc:6491888]	0.346474	0.606741	0.571041	0.205515	0.46753	0.439576	1.29907	0.376829	0.464176	0.811824	0.216545	0.781397	0.277125	2.92944	2.11426	0.21306	0.278797	0.764212	0.33008	0.263107	1.25455	0.609154	0.148829	0.331979	0.448308	0.235845	0.411053	0.573758	0.781354	0.695254	2.11426	0.695254	1.08015	-0.524388	UP
Hdgfrp2	ENSRNOG00000049142	hepatoma-derived growth factor-related protein 2 [Source:RGD Symbol;Acc:621013]	86.9601	42.7131	2.03591	65.8702	60.9979	1.07988	1.88532	92.0603	53.2153	1.72996	55.9006	57.2186	0.976966	1.77075	1.82803	67.6778	50.8604	1.33066	117.694	50.6745	2.32255	0.57293	76.9298	61.7584	1.24566	89.9383	59.054	1.52298	0.817906	0.695418	1.82803	0.695418	0.870292	-0.524048	UP
Ovol2	ENSRNOG00000006850	ovo-like zinc finger 2 [Source:RGD Symbol;Acc:1306130]	4.16909	2.17362	1.91804	0.480039	0.905486	0.530145	3.61795	2.7506	2.27123	1.21106	3.09615	1.13811	2.72043	0.445173	2.03156	17.8066	16.5866	1.07355	9.77765	8.93395	1.09444	0.980918	3.57961	16.5384	0.216442	7.81535	14.8711	0.525539	0.411848	0.696383	2.03156	0.696383	1.02259	-0.522047	UP
Cenpq	ENSRNOG00000056226	centromere protein Q [Source:MGI Symbol;Acc:MGI:1933744]	1.88025	0.666961	2.81913	2.06178	8.00275	0.257634	10.9424	1.86022	5.42476	0.342913	1.79899	4.30221	0.418155	0.820062	5.88122	1.77875	2.27774	0.780928	6.29515	2.25573	2.79074	0.279828	3.78073	2.13366	1.77195	4.15007	2.60767	1.59149	1.11339	0.69661	5.88122	0.69661	2.55612	-0.521578	UP
Imp4	ENSRNOG00000013285	IMP4, U3 small nucleolar ribonucleoprotein [Source:RGD Symbol;Acc:1308463]	22.7035	29.4305	0.771428	14.3314	20.8025	0.688927	1.11975	35.0372	12.9364	2.70842	21.4955	16.1446	1.33144	2.03421	1.57698	19.1894	27.5249	0.697165	24.8579	24.5411	1.01291	0.68828	16.8255	28.2938	0.594671	15.7548	18.6836	0.843242	0.70522	0.69675	1.57698	0.69675	0.657165	-0.521287	UP
Hnrnpa2b1	ENSRNOG00000011175	heterogeneous nuclear ribonucleoprotein A2/B1 [Source:RGD Symbol;Acc:1310403]	507.2	649.077	0.781417	299.013	603.714	0.495289	1.5777	454.701	607.746	0.748176	299.149	976.784	0.306259	2.44295	2.01033	306.588	485.746	0.631169	420.131	533.598	0.787355	0.801633	389.449	747.459	0.521031	415.802	472.336	0.88031	0.591872	0.696752	2.01033	0.696752	1.00743	-0.521282	UP
Atp1b2	ENSRNOG00000011227	ATPase, Na+/K+ transporting, beta 2 polypeptide [Source:RGD Symbol;Acc:2171]	85.8306	95.948	0.894553	43.8377	107.529	0.407683	2.19424	67.2163	110.476	0.608424	55.0373	91.6896	0.600257	1.01361	1.60392	45.6384	56.615	0.806119	59.6297	58.2618	1.02348	0.787626	55.922	82.1853	0.680438	52.8478	47.1301	1.12132	0.60682	0.697223	1.60392	0.697223	0.681605	-0.520308	UP
Rpp25l	ENSRNOG00000059653	ribonuclease P/MRP 25 subunit-like [Source:RGD Symbol;Acc:1306576]	94.4398	158.702	0.595076	65.481	141.341	0.463284	1.28447	75.973	99.8589	0.760803	73.0336	235.708	0.309848	2.45541	1.86994	52.7845	130.54	0.404355	100.285	108.208	0.92678	0.436301	77.4447	117.359	0.659896	71.8627	104.486	0.687773	0.959467	0.697884	1.86994	0.697884	0.902994	-0.518941	UP
Gtf2f1	ENSRNOG00000047134	general transcription factor IIF, polypeptide 1 [Source:RGD Symbol;Acc:1359646]	112.594	85.601	1.31534	103.849	126.385	0.821688	1.60077	150.636	80.2241	1.87769	101.724	104.062	0.977533	1.92085	1.76081	141.824	101.844	1.39256	126.512	84.0491	1.50522	0.925157	106.793	132.801	0.804158	127.577	74.9406	1.70237	0.472374	0.698766	1.76081	0.698766	0.816239	-0.517119	UP
Fam65b	ENSRNOG00000018804	family with sequence similarity 65, member B [Source:RGD Symbol;Acc:1306939]	1.13187	1.05106	1.07688	1.5879	2.55403	0.621723	1.7321	1.56535	1.95455	0.800875	3.24083	6.18539	0.523949	1.52854	1.63032	1.00494	1.02912	0.976504	1.89417	1.81068	1.04611	0.933462	1.09946	1.8358	0.5989	0.812437	0.629546	1.29051	0.464079	0.698771	1.63032	0.698771	0.705151	-0.517109	UP
Wbp4	ENSRNOG00000011678	WW domain binding protein 4 [Source:RGD Symbol;Acc:620033]	45.1834	53.9565	0.837404	32.2938	70.9028	0.455466	1.83857	41.404	49.7765	0.831798	31.7238	80.3937	0.394606	2.10792	1.97324	40.5496	55.2161	0.73438	52.7969	46.1437	1.14418	0.641837	45.7203	57.7932	0.791102	55.5182	53.0399	1.04673	0.755787	0.698812	1.97324	0.698812	0.98057	-0.517023	UP
Calm2	ENSRNOG00000030871	calmodulin 2 [Source:RGD Symbol;Acc:2258]	1490.81	1524.09	0.978164	848.551	1826.3	0.464628	2.10526	1492.9	1718.22	0.868864	1007.66	2049.21	0.491731	1.76695	1.93611	1279.11	1721.8	0.742891	1899.92	1882.07	1.00948	0.735912	1410.97	1876.05	0.752096	1806.06	1590.16	1.13577	0.662189	0.69905	1.93611	0.69905	0.953158	-0.516532	UP
Clta	ENSRNOG00000014635	clathrin, light chain A [Source:RGD Symbol;Acc:70919]	370.881	239.433	1.549	197.867	231.934	0.853118	1.81569	340.734	248.921	1.36884	235.285	254.754	0.923577	1.48211	1.6489	204.25	212.003	0.96343	287.59	221.247	1.29986	0.74118	223.59	237.514	0.941376	276.559	193.381	1.43012	0.658247	0.699714	1.6489	0.699714	0.721504	-0.515163	UP
Micu2	ENSRNOG00000011168	mitochondrial calcium uptake 2 [Source:RGD Symbol;Acc:619739]	63.0751	56.8376	1.10974	31.5001	41.2253	0.764096	1.45236	52.7653	42.0128	1.25593	41.1681	64.7911	0.635397	1.97661	1.71449	35.6171	48.3148	0.737188	53.8231	47.2917	1.13811	0.647731	43.7368	55.1711	0.792748	38.5399	36.5797	1.05359	0.752428	0.700079	1.71449	0.700079	0.777776	-0.51441	UP
Larp7	ENSRNOG00000048989	La ribonucleoprotein domain family, member 7 [Source:RGD Symbol;Acc:1592474]	86.4425	63.4768	1.3618	47.148	55.6991	0.846477	1.60878	81.367	52.2307	1.55784	57.9254	96.1273	0.602591	2.58524	2.09701	62.4102	67.1027	0.93007	78.9685	62.2572	1.26842	0.733249	48.4758	70.7259	0.685404	63.7601	62.0732	1.02718	0.66727	0.700259	2.09701	0.700259	1.06833	-0.514039	UP
Hn1	ENSRNOG00000003661	hematological and neurological expressed 1 [Source:RGD Symbol;Acc:1359325]	292.158	408.427	0.715325	155.641	380.107	0.409466	1.74697	300.165	306.888	0.978093	182.858	405.985	0.450406	2.17158	1.95928	202.964	266.884	0.760495	300.349	335.525	0.895161	0.849562	201.332	300.838	0.669237	264.678	217.92	1.21456	0.55101	0.700286	1.95928	0.700286	0.97032	-0.513984	UP
Mef2bnb	NA	NA	50.054	36.3208	1.37811	33.7214	42.5711	0.79212	1.73977	71.4938	45.8934	1.55782	40.4609	54.3495	0.744458	2.09256	1.91617	46.9005	56.9066	0.824166	46.4758	29.3598	1.58297	0.520644	52.2166	49.4538	1.05587	48.9375	40.8395	1.19829	0.881145	0.700895	1.91617	0.700895	0.938223	-0.51273	UP
Park7	ENSRNOG00000018289	parkinson protein 7 [Source:RGD Symbol;Acc:621808]	1255.9	1103.31	1.1383	698.52	1108.98	0.629876	1.80718	1305.45	1241.38	1.05161	851.421	1134.46	0.750508	1.4012	1.60419	912.832	932.036	0.979396	1207.65	1060.89	1.13834	0.860374	846.509	1113.87	0.759971	1239.33	884.908	1.40052	0.542636	0.701505	1.60419	0.701505	0.681847	-0.511475	UP
Ndufa5	ENSRNOG00000005698	NADH dehydrogenase (ubiquinone) 1 alpha subcomplex 5 [Source:RGD Symbol;Acc:3155]	1391.69	1140.76	1.21997	844.135	1130.69	0.746566	1.6341	1522.54	1145.38	1.32929	866.74	1033.2	0.838889	1.58458	1.60934	1274.74	1422.71	0.895994	1802.88	1252.96	1.4389	0.622695	1267.68	1110.8	1.14123	1894.76	1299.83	1.4577	0.7829	0.702798	1.60934	0.702798	0.686472	-0.508819	UP
Mrpl20	ENSRNOG00000018647	mitochondrial ribosomal protein L20 [Source:RGD Symbol;Acc:1588219]	612.474	307.12	1.99425	338.468	367.273	0.921571	2.16397	612.572	423.444	1.44664	356.774	250.611	1.42362	1.01617	1.59007	494.462	559.709	0.883427	719.304	438.122	1.64179	0.538088	524.533	396.802	1.3219	713.517	468.844	1.52186	0.868606	0.703347	1.59007	0.703347	0.669091	-0.507691	UP
Abcc8	ENSRNOG00000021130	ATP-binding cassette, subfamily C (CFTR/MRP), member 8 [Source:RGD Symbol;Acc:3786]	1.5593	2.30582	0.676245	3.91704	3.15272	1.24243	0.544292	3.03193	1.36181	2.2264	1.52503	4.33814	0.35154	6.33327	3.43878	3.78016	4.19185	0.901788	2.2868	1.71534	1.33315	0.676436	3.01847	1.90939	1.58086	3.29449	1.52266	2.16364	0.730646	0.703541	3.43878	0.703541	1.7819	-0.507294	UP
Fam214b	ENSRNOG00000009323	family with sequence similarity 214, member B [Source:RGD Symbol;Acc:1311249]	3.63622	6.94439	0.52362	2.6121	8.13055	0.32127	1.62984	2.41332	0.187472	12.873	3.20145	2.37051	1.35053	9.53177	5.58081	2.52117	3.00635	0.838615	3.58164	3.76567	0.95113	0.881704	3.4122	4.20983	0.810532	1.09588	0.710491	1.54243	0.525491	0.703598	5.58081	0.703598	2.48047	-0.507177	UP
Homer1	ENSRNOG00000047014	homer scaffolding protein 1 [Source:RGD Symbol;Acc:628725]	29.7559	31.0853	0.957234	20.2261	35.77	0.565449	1.69287	25.7839	30.2922	0.851173	26.342	48.2952	0.545437	1.56053	1.6267	33.667	48.6532	0.691979	56.6903	55.8823	1.01446	0.682116	40.6707	55.538	0.732304	50.4604	50.0342	1.00852	0.726119	0.704118	1.6267	0.704118	0.701952	-0.506112	UP
Zhx1	ENSRNOG00000006412	zinc fingers and homeoboxes 1 [Source:RGD Symbol;Acc:620010]	12.6738	13.0971	0.96768	5.11576	10.9883	0.465564	2.07851	7.98952	11.4691	0.696613	8.13127	15.2538	0.533065	1.30681	1.69266	8.64053	10.2508	0.842913	9.4595	10.4113	0.90858	0.927725	6.76691	12.8963	0.524717	10.9105	10.037	1.08703	0.482708	0.705217	1.69266	0.705217	0.75929	-0.503862	UP
Slc1a2	ENSRNOG00000005479	solute carrier family 1 (glial high affinity glutamate transporter), member 2 [Source:MGI Symbol;Acc:MGI:101931]	30.8438	24.4897	1.25946	17.3946	45.0373	0.386227	3.26094	29.1166	44.0703	0.660685	21.7786	45.9167	0.474307	1.39295	2.32694	41.1238	30.0391	1.36901	36.0771	22.7577	1.58527	0.863581	30.7599	38.8755	0.791241	40.0913	27.7862	1.44285	0.548388	0.705984	2.32694	0.705984	1.21844	-0.502292	UP
Gng3	ENSRNOG00000019570	guanine nucleotide binding protein (G protein), gamma 3 [Source:RGD Symbol;Acc:620805]	754.102	762.645	0.988798	445.28	814.972	0.546375	1.80974	636.409	787.692	0.807941	458.863	824.366	0.556625	1.4515	1.63062	458.987	712.914	0.643818	755.555	752.182	1.00448	0.640944	517.665	628.511	0.823637	663.552	621.253	1.06809	0.771133	0.706039	1.63062	0.706039	0.705422	-0.502181	UP
Otud4	ENSRNOG00000018477	OTU deubiquitinase 4 [Source:RGD Symbol;Acc:1305606]	0.819055	0.779904	1.0502	1.05261	2.19551	0.479438	2.19048	0.268063	0.126637	2.11678	1.47994	0.986705	1.49988	1.4113	1.80089	1.30585	2.26817	0.575728	0.172641	0.319447	0.540437	1.0653	0.540953	1.3167	0.41084	1.74147	1.46996	1.18471	0.346787	0.706044	1.80089	0.706044	0.848711	-0.50217	UP
Edem1	ENSRNOG00000055365	ER degradation enhancer, mannosidase alpha-like 1 [Source:RGD Symbol;Acc:1563633]	3.38141	1.69645	1.99323	3.72868	3.16945	1.17644	1.69428	3.85742	1.58291	2.43692	5.85597	3.76758	1.55431	1.56785	1.63107	5.03925	6.14761	0.819709	3.70186	2.82712	1.30941	0.626014	2.27652	2.26461	1.00526	6.28118	4.91203	1.27873	0.786136	0.706075	1.63107	0.706075	0.705815	-0.502107	UP
Gfod2	ENSRNOG00000017953	glucose-fructose oxidoreductase domain containing 2 [Source:RGD Symbol;Acc:1311198]	10.1744	9.79481	1.03875	18.4634	10.9876	1.68039	0.618164	22.7089	1.05444	21.5365	11.0987	14.3447	0.773714	27.8352	14.2267	17.999	15.2878	1.17734	14.7774	12.5995	1.17286	1.00383	8.98066	18.1817	0.49394	9.27912	7.68668	1.20717	0.409172	0.706499	14.2267	0.706499	3.83052	-0.50124	UP
S100a1	ENSRNOG00000012410	S100 calcium binding protein A1 [Source:RGD Symbol;Acc:3614]	500.17	592.944	0.843537	264.785	476.76	0.555384	1.51883	495.929	619.462	0.80058	306.236	590.655	0.518468	1.54413	1.53148	351.256	390.907	0.898567	549.375	521.34	1.05377	0.852712	325.593	447.814	0.727072	502.647	387.496	1.29717	0.560508	0.70661	1.53148	0.70661	0.614926	-0.501014	UP
Akip1	ENSRNOG00000013744	A kinase (PRKA) interacting protein 1 [Source:RGD Symbol;Acc:1306959]	12.6276	9.71576	1.2997	10.9213	15.5249	0.70347	1.84756	14.9485	18.0836	0.826633	6.91131	14.1775	0.487484	1.69571	1.77164	9.49235	18.3353	0.517709	12.3528	15.5562	0.794076	0.651964	9.69473	8.93187	1.08541	16.6567	11.6826	1.42577	0.761279	0.706622	1.77164	0.706622	0.825082	-0.50099	UP
Clstn2	ENSRNOG00000043085	calsyntenin 2 [Source:RGD Symbol;Acc:621151]	1.8099	0.93012	1.94588	0.700075	1.10235	0.635075	3.06401	0.784452	1.22593	0.639883	1.10711	0.666892	1.6601	0.385448	1.72473	2.94751	1.51867	1.94085	2.06545	1.34842	1.53176	1.26708	0.95192	2.62419	0.362748	3.38784	1.3799	2.45513	0.147751	0.707413	1.72473	0.707413	0.786371	-0.499375	UP
Eif2d	ENSRNOG00000004910	eukaryotic translation initiation factor 2D [Source:RGD Symbol;Acc:1561765]	11.055	9.79432	1.12872	11.8131	12.061	0.979446	1.1524	8.03415	9.67812	0.830135	5.19959	13.1875	0.394282	2.10544	1.62892	9.91041	5.7283	1.73008	15.6359	7.75541	2.01613	0.858119	9.06255	9.34224	0.970062	13.474	7.73267	1.74248	0.556714	0.707417	1.62892	0.707417	0.703915	-0.499368	UP
Psip1	ENSRNOG00000011498	PC4 and SFRS1 interacting protein 1 [Source:RGD Symbol;Acc:631439]	201.09	184.34	1.09086	107.953	235.395	0.458604	2.37867	171.161	237.412	0.720945	112.26	367.679	0.305321	2.36127	2.36997	104.052	152.994	0.680105	129.672	164.594	0.787829	0.863264	109.37	215.126	0.5084	145.337	158.074	0.919424	0.552955	0.70811	2.36997	0.70811	1.24487	-0.497956	UP
Ddx46	ENSRNOG00000021637	DEAD (Asp-Glu-Ala-Asp) box polypeptide 46 [Source:RGD Symbol;Acc:708480]	67.7094	53.4828	1.266	45.5558	64.2791	0.708719	1.78633	54.5035	68.3178	0.797794	47.0679	92.083	0.511146	1.56079	1.67356	55.9782	62.8652	0.890448	73.5645	64.9884	1.13196	0.78664	67.1978	96.4492	0.696717	75.4473	68.2048	1.10619	0.629836	0.708238	1.67356	0.708238	0.74292	-0.497693	UP
Dkk3	ENSRNOG00000016343	dickkopf WNT signaling pathway inhibitor 3 [Source:RGD Symbol;Acc:621846]	21.5466	40.4439	0.532753	12.567	39.022	0.322049	1.65426	26.4015	29.408	0.897766	21.1411	33.6903	0.627513	1.43067	1.54247	32.9295	53.1962	0.61902	67.0951	70.2423	0.955195	0.648056	52.5097	62.3129	0.842678	58.8158	53.7629	1.09398	0.770283	0.709169	1.54247	0.709169	0.625239	-0.495798	UP
Utp11l	ENSRNOG00000007174	UTP11-like, U3 small nucleolar ribonucleoprotein, (yeast) [Source:RGD Symbol;Acc:621412]	128.552	103.128	1.24653	65.1678	79.9648	0.814956	1.52957	89.8499	67.1773	1.3375	54.4859	105.026	0.518785	2.57815	2.05386	80.5232	106.131	0.758715	109.535	86.0759	1.27254	0.596221	82.7648	103.276	0.801394	94.8211	97.4425	0.973098	0.823549	0.709885	2.05386	0.709885	1.03834	-0.494342	UP
Nme2	ENSRNOG00000002671	NME/NM23 nucleoside diphosphate kinase 2 [Source:RGD Symbol;Acc:619877]	1557.28	1607.82	0.968566	944.591	1621.08	0.582692	1.66223	1653.63	1525.64	1.08389	1099.08	1482.33	0.741454	1.46185	1.56204	1396.11	1480.14	0.943228	1917	1438.58	1.33256	0.70783	1362.8	1452.32	0.938361	1833.64	1401.84	1.30802	0.717388	0.712609	1.56204	0.712609	0.643428	-0.488818	UP
Mageh1	ENSRNOG00000003178	melanoma antigen, family H, 1 [Source:RGD Symbol;Acc:1359316]	66.2721	45.7717	1.44788	59.9343	40.2853	1.48775	0.973206	60.5752	36.3297	1.66737	41.46	51.5137	0.804834	2.0717	1.52245	67.1246	49.3861	1.35918	64.4887	34.2764	1.88143	0.722418	41.6801	51.3444	0.811775	43.3865	37.6078	1.15366	0.703654	0.713036	1.52245	0.713036	0.606397	-0.487953	UP
Tmem5	ENSRNOG00000004421	transmembrane protein 5 [Source:RGD Symbol;Acc:1309356]	31.0681	19.3883	1.60241	25.9681	39.7843	0.652722	2.45497	22.4126	33.4074	0.670887	33.2257	37.1324	0.89479	0.749771	1.60237	22.1384	33.2787	0.665242	22.3554	28.5314	0.783537	0.849025	19.1381	47.7065	0.401163	23.2548	33.4776	0.694638	0.577515	0.71327	1.60237	0.71327	0.680208	-0.48748	UP
Pdia3	ENSRNOG00000015018	protein disulfide isomerase family A, member 3 [Source:RGD Symbol;Acc:68430]	112.127	197.892	0.566607	62.3372	165.768	0.376051	1.50673	99.7093	155.133	0.642734	56.5842	184.293	0.307034	2.09337	1.80005	73.4338	151.298	0.485359	91.7842	156.207	0.587581	0.826029	76.6707	145.776	0.525949	89.3697	102.429	0.872504	0.602804	0.714417	1.80005	0.714417	0.848035	-0.485163	UP
Golph3	ENSRNOG00000012186	golgi phosphoprotein 3 (coat-protein) [Source:RGD Symbol;Acc:621226]	52.7142	21.3987	2.46343	33.7361	41.4694	0.813518	3.02812	47.0045	30.288	1.55192	29.4859	23.2347	1.26905	1.2229	2.12551	35.9425	40.1851	0.894424	60.9575	27.3862	2.22585	0.401835	38.2082	31.7884	1.20195	43.7175	37.3898	1.16924	1.02798	0.714909	2.12551	0.714909	1.08781	-0.484169	UP
Cox20	ENSRNOG00000004553	COX20 cytochrome C oxidase assembly factor [Source:RGD Symbol;Acc:1309105]	51.7677	56.1342	0.922213	36.2208	45.3794	0.798177	1.1554	80.4332	54.7164	1.47	47.7137	68.0916	0.700728	2.09782	1.62661	35.2329	47.5171	0.741478	53.209	37.0935	1.43446	0.516906	37.7852	44.7323	0.844696	43.3616	46.8903	0.924746	0.913436	0.715171	1.62661	0.715171	0.701868	-0.48364	UP
Metap1	ENSRNOG00000012947	methionyl aminopeptidase 1 [Source:RGD Symbol;Acc:1305545]	33.5767	21.8798	1.5346	29.0273	24.1994	1.1995	1.27936	36.6696	14.8355	2.47175	27.9679	20.9299	1.33627	1.84974	1.56455	28.0766	24.9015	1.12751	36.3585	29.0717	1.25065	0.901537	30.3384	30.9195	0.981206	30.8884	16.647	1.85549	0.528811	0.715174	1.56455	0.715174	0.645749	-0.483634	UP
Mgat4a	ENSRNOG00000018276	mannosyl (alpha-1,3-)-glycoprotein beta-1,4-N-acetylglucosaminyltransferase, isozyme A [Source:RGD Symbol;Acc:1305650]	3.5241	3.84229	0.917187	3.18597	4.34098	0.733929	1.2497	5.0691	1.59401	3.18009	4.91365	4.73364	1.03803	3.06359	2.15664	2.42301	2.09854	1.15462	4.7219	2.39425	1.97218	0.585451	3.9183	2.85295	1.37342	3.95964	2.44502	1.61947	0.848067	0.716759	2.15664	0.716759	1.10879	-0.48044	UP
Fos	ENSRNOG00000008015	FBJ osteosarcoma oncogene [Source:RGD Symbol;Acc:2626]	24.0983	42.9811	0.560672	9.50291	29.1696	0.325781	1.72101	16.3784	31.3255	0.522846	10.8183	70.217	0.15407	3.39357	2.55729	36.2132	62.7653	0.576962	26.8327	48.113	0.557702	1.03454	51.1082	85.0541	0.60089	28.7545	19.0998	1.50549	0.399134	0.716835	2.55729	0.716835	1.35461	-0.480288	UP
Pmp22	ENSRNOG00000003338	peripheral myelin protein 22 [Source:RGD Symbol;Acc:3359]	25.0261	24.0502	1.04058	12.3539	34.5174	0.357904	2.90742	10.21	16.9577	0.602086	12.3629	24.0462	0.514131	1.17108	2.03925	8.52636	23.0827	0.369383	11.338	21.4773	0.527906	0.699714	10.1298	22.4445	0.451327	14.1718	23.1066	0.613323	0.735871	0.717793	2.03925	0.717793	1.02804	-0.478361	UP
Scrt2	ENSRNOG00000005148	scratch family zinc finger 2 [Source:RGD Symbol;Acc:1564796]	11.1015	11.6627	0.951881	7.5462	11.0589	0.682364	1.39497	6.65056	2.93547	2.26559	6.69101	15.312	0.436978	5.18467	3.28982	8.61425	9.31096	0.925173	5.64693	5.29808	1.06584	0.868019	5.50716	8.40333	0.655354	6.2455	5.41045	1.15434	0.567731	0.717875	3.28982	0.717875	1.71801	-0.478196	UP
H1f0	NA	NA	124.09	59.6805	2.07924	74.6606	80.2558	0.930283	2.23506	95.734	49.0892	1.9502	90.4751	65.0394	1.39108	1.40193	1.8185	108.009	86.7994	1.24435	115.801	66.2434	1.74811	0.711825	58.8029	56.6727	1.03759	95.8696	67.0242	1.43037	0.725397	0.718611	1.8185	0.718611	0.862747	-0.476717	UP
Extl2	ENSRNOG00000014323	exostosin-like glycosyltransferase 2 [Source:RGD Symbol;Acc:1307684]	18.1745	5.55807	3.26993	9.92093	8.47017	1.17128	2.79176	12.5788	5.02595	2.50277	11.0116	2.6437	4.16522	0.600873	1.69632	16.6937	9.27978	1.79893	15.2346	6.72508	2.26534	0.794111	15.4526	13.8325	1.11712	11.7393	6.77204	1.7335	0.644434	0.719272	1.69632	0.719272	0.762406	-0.47539	UP
Nrsn2	ENSRNOG00000023935	neurensin 2 [Source:RGD Symbol;Acc:1586322]	186.195	249.692	0.745699	133.609	312.134	0.42805	1.74208	187.291	237.052	0.790084	154.809	322.421	0.480146	1.64551	1.6938	54.6024	91.5815	0.596216	76.9215	124.741	0.61665	0.966864	47.653	106.634	0.446884	61.2972	64.7758	0.946298	0.472244	0.719554	1.6938	0.719554	0.76026	-0.474825	UP
Mien1	ENSRNOG00000007227	migration and invasion enhancer 1 [Source:RGD Symbol;Acc:1306682]	157.6	120.57	1.30712	106.811	149.579	0.714078	1.83051	149.757	136.808	1.09465	103.501	114.219	0.906163	1.20801	1.51926	101.223	135.318	0.748038	119.91	126.655	0.946745	0.790115	118.969	145.528	0.817499	156.207	124.014	1.25959	0.649019	0.719567	1.51926	0.719567	0.603366	-0.474798	UP
Sesn2	ENSRNOG00000042785	sestrin 2 [Source:RGD Symbol;Acc:1566319]	6.05506	6.71241	0.902069	7.08555	8.13208	0.871308	1.0353	11.3164	5.28957	2.13938	5.52221	11.0861	0.49812	4.29491	2.66511	6.26028	14.3508	0.436232	6.71789	14.5634	0.461286	0.945687	8.1651	6.68864	1.22074	7.51311	3.04784	2.46506	0.495218	0.720452	2.66511	0.720452	1.41419	-0.473025	UP
RGD735065	ENSRNOG00000000524	similar to GI:13385412-like protein splice form I [Source:RGD Symbol;Acc:735065]	44.6977	54.9745	0.813062	36.4308	45.7968	0.795488	1.02209	52.0987	48.4174	1.07603	21.7541	59.1157	0.367992	2.92407	1.97308	23.2043	33.9076	0.684339	36.007	58.3455	0.617134	1.1089	23.4618	47.0758	0.498383	65.1352	43.9648	1.48153	0.336398	0.722648	1.97308	0.722648	0.980449	-0.468635	UP
Dbr1	ENSRNOG00000014588	debranching RNA lariats 1 [Source:RGD Symbol;Acc:1598038]	3.44243	4.67575	0.736231	5.09779	4.36815	1.16704	0.630855	9.79234	0.523819	18.6941	3.99079	3.28999	1.21301	15.4114	8.02111	11.8325	2.82447	4.18928	5.68878	1.74951	3.25164	1.28836	1.97843	4.41548	0.448067	7.04517	2.47076	2.85142	0.157138	0.722749	8.02111	0.722749	3.0038	-0.468434	UP
Rpl26	ENSRNOG00000004214	ribosomal protein L26 [Source:RGD Symbol;Acc:1310607]	226.065	153.886	1.46904	127.013	139.904	0.907858	1.61814	222.156	147.18	1.50942	127.732	136.445	0.936143	1.61238	1.61526	178.809	209.874	0.851983	228.401	174.606	1.30809	0.651316	176.349	194.912	0.904762	227.32	199.676	1.13844	0.794736	0.723026	1.61526	0.723026	0.691766	-0.467881	UP
Nid2	ENSRNOG00000000341	nidogen 2 (osteonidogen) [Source:RGD Symbol;Acc:1311685]	0.130948	0.0960133	1.36385	0.266578	0.492961	0.540769	2.52206	1.00045	0.0289558	34.5509	0.429096	2.35499	0.182207	189.624	96.0733	0.0971754	2.01951	0.0481183	0.251133	0.736813	0.340837	0.141177	0.496386	0.185119	2.68144	0.161164	0.0784365	2.05471	1.30502	0.723101	96.0733	0.723101	6.58606	-0.467731	UP
Cwc27	ENSRNOG00000013252	CWC27 spliceosome-associated protein homolog [Source:RGD Symbol;Acc:1310697]	17.871	11.3038	1.58097	4.50917	18.8175	0.239626	6.59766	13.8987	11.3784	1.2215	6.18518	20.2538	0.305384	3.99988	5.29877	11.0842	10.2107	1.08555	20.0875	13.6906	1.46725	0.739853	11.5085	22.0261	0.522494	10.8663	14.6934	0.739536	0.706516	0.723184	5.29877	0.723184	2.40566	-0.467565	UP
Cox17	ENSRNOG00000038951	COX17 cytochrome c oxidase copper chaperone [Source:RGD Symbol;Acc:620548]	1531.31	1339.54	1.14316	879.106	1601.59	0.548896	2.08266	1549.18	1603.22	0.966293	1014.58	1437.91	0.705594	1.36948	1.72607	1864.93	1903.55	0.979712	2303.95	1887.45	1.22067	0.802603	1476.36	1713.92	0.861394	2640.38	1973.96	1.33761	0.643982	0.723292	1.72607	0.723292	0.787487	-0.467349	UP
Rcbtb2	ENSRNOG00000015054	regulator of chromosome condensation (RCC1) and BTB (POZ) domain containing protein 2 [Source:RGD Symbol;Acc:735048]	2.24411	6.05988	0.370323	10.1275	4.75567	2.12956	0.173896	4.92126	4.52345	1.08794	3.20563	9.9391	0.322527	3.37319	1.77354	3.21665	2.63729	1.21968	3.32281	1.91065	1.7391	0.701329	3.04634	5.20802	0.584932	5.8972	7.52465	0.783718	0.746356	0.723842	1.77354	0.723842	0.826632	-0.466252	UP
Cbx5	ENSRNOG00000036841	chromobox homolog 5 [Source:RGD Symbol;Acc:1306619]	246.925	212.17	1.16381	151.418	303.466	0.498962	2.33246	244.802	233.448	1.04864	157.466	309.255	0.509179	2.05947	2.19596	171.485	215.707	0.79499	248.392	215.079	1.15489	0.688371	211.75	224.509	0.943169	293.77	236.544	1.24193	0.759441	0.723906	2.19596	0.723906	1.13485	-0.466126	UP
Prkrip1	ENSRNOG00000001426	Prkr interacting protein 1 (IL11 inducible) [Source:RGD Symbol;Acc:1595708]	72.7735	48.4919	1.50074	37.4395	76.5778	0.488908	3.06957	61.2259	61.4595	0.996199	32.6291	67.1016	0.486264	2.04868	2.55912	53.7975	58.8128	0.914724	74.7954	53.1135	1.40822	0.649561	64.8929	57.9814	1.1192	59.9208	42.7804	1.40066	0.799053	0.724307	2.55912	0.724307	1.35565	-0.465326	UP
Pfn2	NA	NA	1.8494	1.14319	1.61775	1.43703	2.10058	0.684111	2.36475	1.72001	1.91976	0.895951	1.85515	1.67434	1.10799	0.808628	1.58669	1.17989	2.29917	0.513181	2.59801	2.03314	1.27783	0.401603	1.85444	2.39626	0.773889	1.26651	1.71858	0.736951	1.05012	0.725863	1.58669	0.725863	0.666021	-0.462231	UP
Tmem178a	ENSRNOG00000007907	transmembrane protein 178A [Source:RGD Symbol;Acc:1303057]	92.6098	50.2002	1.84481	56.4472	54.4106	1.03743	1.77825	82.9725	40.6544	2.04092	60.6635	38.5973	1.5717	1.29854	1.5384	115.62	98.8683	1.16943	120.647	76.0117	1.58722	0.736783	98.2785	112.257	0.875478	132.025	107.942	1.22311	0.71578	0.726282	1.5384	0.726282	0.621427	-0.461399	UP
Kit	ENSRNOG00000002227	v-kit Hardy-Zuckerman 4 feline sarcoma viral oncogene homolog [Source:RGD Symbol;Acc:620568]	0.0164394	0.160547	0.102396	0.75705	0.0403038	18.7836	0.00545136	0.215212	0.653581	0.329281	0.0185649	1.71187	0.0108448	30.363	15.1842	1.76762	0.633229	2.79144	1.70103	0.377151	4.51021	0.618916	0.127734	0.0535687	2.38449	1.06881	0.373707	2.86002	0.833731	0.726323	15.1842	0.726323	3.9245	-0.461316	UP
Rbmx	ENSRNOG00000000866	RNA binding motif protein, X-linked [Source:RGD Symbol;Acc:1565256]	40.636	26.4045	1.53898	20.4357	38.8713	0.525727	2.92734	21.1728	24.0204	0.881451	23.7089	25.7864	0.919434	0.958688	1.94301	37.0177	35.1311	1.0537	27.4482	21.0412	1.3045	0.807745	25.5945	28.4601	0.899312	35.3138	25.344	1.39338	0.645418	0.726581	1.94301	0.726581	0.958295	-0.460804	UP
Snrpb2	ENSRNOG00000004967	small nuclear ribonucleoprotein polypeptide B'' [Source:RGD Symbol;Acc:1310194]	119.322	151.037	0.790018	54.6169	121.111	0.450966	1.75184	105.32	132.27	0.79625	62.9913	131.544	0.478861	1.6628	1.70732	100.903	108.568	0.929399	110.085	98.1117	1.12204	0.828314	83.6454	125.039	0.668954	116.915	109.933	1.06351	0.629005	0.72866	1.70732	0.72866	0.771732	-0.456683	UP
Cxcl14	ENSRNOG00000011984	chemokine (C-X-C motif) ligand 14 [Source:RGD Symbol;Acc:1307406]	66.7333	76.409	0.87337	43.5118	73.2798	0.593776	1.47087	82.1994	73.4834	1.11861	45.8425	65.7375	0.697357	1.60407	1.53747	96.9172	108.554	0.892802	124.607	106.197	1.17336	0.760895	77.1534	99.9973	0.771555	135.757	122.727	1.10617	0.697501	0.729198	1.53747	0.729198	0.620562	-0.455618	UP
Hspe1	NA	NA	718.595	486.771	1.47625	392.196	580.73	0.67535	2.1859	654.725	626.362	1.04528	406.039	492.26	0.824847	1.26724	1.72657	627.512	762.541	0.822922	746.802	606.147	1.23205	0.667931	566.056	612.773	0.923761	716.152	614.866	1.16473	0.793113	0.730522	1.72657	0.730522	0.787911	-0.453001	UP
Ndufb2	ENSRNOG00000026616	NADH dehydrogenase (ubiquinone) 1 beta subcomplex, 2 [Source:RGD Symbol;Acc:1308130]	3547.46	2460.94	1.44151	2157.37	2820.27	0.764952	1.88444	3794.44	2779.36	1.36522	2159.18	2201.17	0.980924	1.39177	1.63811	3616.89	3428.01	1.0551	4868.27	2978.52	1.63446	0.645534	3633.57	2744.71	1.32384	5144.03	3174.95	1.62019	0.817091	0.731313	1.63811	0.731313	0.712028	-0.45144	UP
Cpxm2	ENSRNOG00000015902	carboxypeptidase X (M14 family), member 2 [Source:RGD Symbol;Acc:1310955]	2.59534	2.6389	0.983493	0.0385955	0.58876	0.0655539	15.0028	0.530762	1.94955	0.272248	0.915655	0.128745	7.11216	0.0382793	7.52055	0.885115	0.468867	1.88777	4.7812	1.36381	3.50577	0.538477	4.40972	2.50442	1.76077	2.29542	1.20683	1.90202	0.925737	0.732107	7.52055	0.732107	2.91084	-0.449873	UP
Hnrnpc	ENSRNOG00000011621	heterogeneous nuclear ribonucleoprotein C [Source:RGD Symbol;Acc:1309982]	16.3191	11.1242	1.46699	10.3014	15.1276	0.680967	2.15428	17.3561	14.1327	1.22808	9.72273	16.5486	0.587526	2.09026	2.12227	7.83974	10.3117	0.760276	10.5901	13.3203	0.795035	0.956281	10.1386	14.3413	0.706951	14.2672	10.263	1.39016	0.50854	0.73241	2.12227	0.73241	1.08561	-0.449276	UP
F2r	ENSRNOG00000048043	coagulation factor II (thrombin) receptor [Source:RGD Symbol;Acc:2586]	8.36536	8.11033	1.03145	1.75965	3.86004	0.455863	2.26262	4.73295	4.89113	0.96766	3.04364	4.6729	0.651339	1.48565	1.87413	2.05313	2.13272	0.962681	4.10251	4.84775	0.846271	1.13756	1.12944	1.78392	0.633123	6.26041	3.24532	1.92906	0.328203	0.73288	1.87413	0.73288	0.906224	-0.448351	UP
H2afx	ENSRNOG00000010386	H2A histone family, member X [Source:RGD Symbol;Acc:1566119]	64.2878	43.1102	1.49124	31.6733	50.5596	0.626455	2.38045	58.0869	49.8306	1.16569	27.5669	64.3379	0.428471	2.72058	2.55051	37.8211	38.717	0.97686	53.6441	61.5717	0.871246	1.12122	21.5296	51.8232	0.415443	44.8266	37.2759	1.20256	0.345465	0.733344	2.55051	0.733344	1.35079	-0.447439	UP
Napb	ENSRNOG00000004753	N-ethylmaleimide-sensitive factor attachment protein, beta [Source:RGD Symbol;Acc:1589649]	25.4702	47.3676	0.537714	20.4042	39.454	0.517164	1.03973	38.0169	37.7188	1.0079	30.5496	69.8104	0.437608	2.30321	1.67147	22.6687	40.8924	0.55435	36.2283	31.0168	1.16802	0.474606	39.4804	27.8337	1.41844	39.8187	27.9015	1.42712	0.993919	0.734263	1.67147	0.734263	0.741119	-0.445632	UP
Ppie	ENSRNOG00000014762	peptidylprolyl isomerase E (cyclophilin E) [Source:RGD Symbol;Acc:1311411]	46.122	8.14013	5.666	22.2057	15.4722	1.4352	3.94788	19.1866	19.3293	0.992617	18.3493	15.1578	1.21055	0.819971	2.38393	13.5558	13.9149	0.974193	13.3595	12.1496	1.09958	0.885966	16.7935	19.6947	0.852691	16.2186	11.0886	1.46264	0.582982	0.734474	2.38393	0.734474	1.25334	-0.445217	UP
Mrpl27	ENSRNOG00000003724	mitochondrial ribosomal protein L27 [Source:RGD Symbol;Acc:1309090]	521.804	412.217	1.26585	310.617	458.696	0.677174	1.86931	614.58	362.73	1.69432	382.672	406.053	0.942419	1.79784	1.83357	468.999	377.306	1.24302	514.746	356.015	1.44585	0.859713	481.647	475.589	1.01274	608.329	368.539	1.65065	0.613539	0.736626	1.83357	0.736626	0.874659	-0.440996	UP
Ifi27	ENSRNOG00000009263	interferon, alpha-inducible protein 27 [Source:RGD Symbol;Acc:69404]	860.631	880.657	0.97726	504.364	918.046	0.549389	1.77881	836.658	894.268	0.935579	568.254	746.934	0.760782	1.22976	1.50429	805.672	1198.07	0.672475	1150.35	1232.73	0.933173	0.720633	838.808	1265.71	0.662717	1255.98	1426.63	0.880382	0.752761	0.736697	1.50429	0.736697	0.589079	-0.440857	UP
Cep41	ENSRNOG00000010950	centrosomal protein 41 [Source:RGD Symbol;Acc:1562034]	4.14436	4.47297	0.926534	3.28953	3.30942	0.99399	0.932137	4.74239	0.774666	6.12185	4.14346	1.83135	2.26252	2.70577	1.81895	2.02515	2.76025	0.733684	3.33806	4.11346	0.811497	0.904111	2.77877	5.30487	0.523815	4.11511	4.47416	0.91975	0.569519	0.736815	1.81895	0.736815	0.863109	-0.440626	UP
Chmp5	ENSRNOG00000008672	charged multivesicular body protein 5 [Source:RGD Symbol;Acc:1305968]	339.133	273.559	1.23971	187.716	212.746	0.882348	1.40501	300.39	279.647	1.07418	169.251	331.507	0.51055	2.10396	1.75448	223.796	238.705	0.937542	249.799	253.426	0.985688	0.951155	190.423	270.931	0.702847	304.743	227.031	1.3423	0.523615	0.737385	1.75448	0.737385	0.811046	-0.43951	UP
Sfr1	ENSRNOG00000012641	SWI5-dependent homologous recombination repair protein 1 [Source:RGD Symbol;Acc:1305481]	133.106	156.861	0.84856	81.4743	180.932	0.450303	1.88442	106.543	137.141	0.776887	75.7663	164.159	0.461542	1.68324	1.78383	84.409	116.079	0.727169	86.0873	121.441	0.708882	1.0258	47.0718	119.28	0.394633	112.979	128.537	0.878961	0.448976	0.737387	1.78383	0.737387	0.834978	-0.439507	UP
Ormdl3	ENSRNOG00000030445	ORMDL sphingolipid biosynthesis regulator 3 [Source:RGD Symbol;Acc:1560577]	18.1623	5.02622	3.61351	27.1051	30.5666	0.886755	4.07498	17.8955	13.7586	1.30068	25.2833	12.5302	2.01779	0.644605	2.35979	10.7354	12.9115	0.83146	13.8407	15.2072	0.910141	0.913551	15.1462	26.2165	0.577735	10.7869	10.4811	1.02918	0.561357	0.737454	2.35979	0.737454	1.23866	-0.439375	UP
Fabp3	ENSRNOG00000012879	fatty acid binding protein 3, muscle and heart [Source:RGD Symbol;Acc:69048]	327.317	298.063	1.09815	189.446	328.981	0.575857	1.90698	277.897	244.712	1.13561	190.951	199.601	0.956664	1.18705	1.54701	218.492	320.471	0.681784	323.776	333.202	0.971711	0.701633	248.795	298.185	0.834365	297.442	275.774	1.07857	0.773583	0.737608	1.54701	0.737608	0.629487	-0.439074	UP
Triqk	ENSRNOG00000039924	triple QxxK/R motif containing [Source:RGD Symbol;Acc:1561260]	33.4134	26.5521	1.25841	14.9629	23.2261	0.644228	1.95336	44.0538	23.2334	1.89614	13.9841	10.3365	1.35289	1.40155	1.67746	15.1487	28.7931	0.526123	6.44124	16.3977	0.392814	1.33937	3.81963	18.2587	0.209195	29.4839	19.5712	1.50649	0.138862	0.739116	1.67746	0.739116	0.746275	-0.436128	UP
Ndufa12	ENSRNOG00000007407	NADH dehydrogenase (ubiquinone) 1 alpha subcomplex, 12 [Source:RGD Symbol;Acc:1311462]	378.994	272.554	1.39053	289.88	350.758	0.826439	1.68255	426.018	361.759	1.17763	283.357	317.165	0.893406	1.31814	1.50034	337.341	352.395	0.957281	370.191	301.784	1.22668	0.780386	321.751	375.432	0.857015	353.947	288.96	1.2249	0.699662	0.740024	1.50034	0.740024	0.585294	-0.434356	UP
Psmd4	ENSRNOG00000021042	proteasome 26S subunit, non-ATPase 4 [Source:RGD Symbol;Acc:621109]	330.776	311.123	1.06317	236.742	305.115	0.775911	1.37022	319.759	269.19	1.18786	230.81	354.769	0.650592	1.82581	1.59801	271.371	281.765	0.963111	374.386	281.039	1.33215	0.722975	337.906	351.94	0.960124	316.986	250.281	1.26652	0.75808	0.740528	1.59801	0.740528	0.676279	-0.433375	UP
Calm1	ENSRNOG00000016770	calmodulin 1 [Source:RGD Symbol;Acc:2257]	5269	7030.46	0.749453	3249.28	8488.28	0.382796	1.95784	4562.09	7584.54	0.601499	3651.29	10640.1	0.343163	1.75281	1.85532	4681.39	6832.49	0.685166	6654.93	7926.51	0.839579	0.816083	5190.19	7532.67	0.689024	6313.24	6105.81	1.03397	0.666385	0.741234	1.85532	0.741234	0.89167	-0.431999	UP
Eif2s2	ENSRNOG00000017447	eukaryotic translation initiation factor 2, subunit 2 beta [Source:RGD Symbol;Acc:735192]	220.49	225.146	0.97932	130.909	269.425	0.485883	2.01555	225.928	283.443	0.797084	133.12	347.161	0.383453	2.0787	2.04712	222.855	292.799	0.761119	300.159	262.317	1.14426	0.665163	232.457	284.863	0.816031	285.959	286.626	0.997673	0.817934	0.741548	2.04712	0.741548	1.0336	-0.431387	UP
Pip4k2b	ENSRNOG00000013030	phosphatidylinositol-5-phosphate 4-kinase, type II, beta [Source:RGD Symbol;Acc:621710]	2.34667	4.054	0.578853	3.21371	4.69372	0.684683	0.845432	6.07969	3.95623	1.53674	3.49849	12.3956	0.282236	5.44486	3.14515	3.69338	6.13022	0.602487	3.75226	4.78962	0.783415	0.769053	5.8209	4.71168	1.23542	6.25406	3.61502	1.73002	0.714107	0.74158	3.14515	0.74158	1.65313	-0.431327	UP
Anp32a	ENSRNOG00000014846	acidic (leucine-rich) nuclear phosphoprotein 32 family, member A [Source:RGD Symbol;Acc:2116]	66.4965	136.451	0.487329	44.2896	127.538	0.347266	1.40333	50.0948	149.882	0.334228	46.6152	279.947	0.166514	2.0072	1.70527	58.4405	91.3114	0.640013	71.4554	93.6437	0.763056	0.83875	78.0673	132.507	0.589156	92.2212	100.899	0.913995	0.644594	0.741672	1.70527	0.741672	0.769998	-0.431147	UP
Dnajc2	ENSRNOG00000012392	DnaJ (Hsp40) homolog, subfamily C, member 2 [Source:RGD Symbol;Acc:620524]	83.8364	63.7428	1.31523	46.7415	72.1823	0.647548	2.03109	74.7083	92.2483	0.809861	56.1364	78.8418	0.712013	1.13742	1.58426	75.6082	84.1171	0.898845	72.1628	72.4914	0.995467	0.902938	63.825	79.6501	0.801317	85.5981	62.031	1.37992	0.580696	0.741817	1.58426	0.741817	0.663807	-0.430865	UP
Lin54	ENSRNOG00000002203	lin-54 DREAM MuvB core complex component [Source:RGD Symbol;Acc:1311361]	1.88254	3.0955	0.608154	2.20281	4.01513	0.548627	1.1085	3.82413	0.704131	5.43099	2.43747	3.29852	0.738959	7.34952	4.22901	4.87462	3.34863	1.45571	7.4402	4.95321	1.5021	0.969116	0.970891	1.88878	0.514031	1.4	1.40444	0.996839	0.515661	0.742388	4.22901	0.742388	2.08032	-0.429754	UP
Cln8	ENSRNOG00000012565	ceroid-lipofuscinosis, neuronal 8 [Source:RGD Symbol;Acc:1359518]	7.72921	7.48285	1.03292	5.83091	20.9575	0.278225	3.71254	10.99	10.7761	1.01985	5.15988	15.1045	0.341612	2.9854	3.34897	5.49969	12.1625	0.452184	10.2499	5.89796	1.73787	0.260194	9.23713	8.73694	1.05725	6.62217	7.67458	0.862871	1.22527	0.742732	3.34897	0.742732	1.74372	-0.429086	UP
Gclm	ENSRNOG00000013409	glutamate cysteine ligase, modifier subunit [Source:RGD Symbol;Acc:619871]	18.3531	22.972	0.798933	12.3081	11.2954	1.08966	0.733198	14.6603	7.35248	1.99393	12.251	15.9685	0.767198	2.59897	1.66608	8.78624	14.9634	0.587182	12.0102	9.03578	1.32918	0.441762	11.6611	15.4861	0.753004	11.5953	16.0724	0.721442	1.04375	0.742756	1.66608	0.742756	0.736462	-0.429041	UP
Rhbdd3	ENSRNOG00000027032	rhomboid domain containing 3 [Source:RGD Symbol;Acc:1311827]	21.6628	10.0198	2.162	20.2361	20.5148	0.986415	2.19178	14.1185	25.9244	0.544603	9.01252	20.5853	0.437813	1.24392	1.71785	14.4181	10.1042	1.42694	16.8694	9.74028	1.73192	0.823906	15.2802	16.9321	0.90244	16.0884	11.8024	1.36315	0.662027	0.742967	1.71785	0.742967	0.7806	-0.428631	UP
Rd3l	ENSRNOG00000043031	retinal degeneration 3-like [Source:RGD Symbol;Acc:1305627]	7.00021	1.80898	3.8697	4.43839	8.12823	0.546046	7.08676	8.92184	2.2403	3.98243	8.78687	5.33211	1.64792	2.41665	4.7517	2.45058	2.28811	1.07101	3.84701	0.503551	7.63976	0.140188	1.60479	4.82252	0.33277	0.0484776	0.196461	0.246754	1.34859	0.744388	4.7517	0.744388	2.24845	-0.425873	UP
Ermn	ENSRNOG00000021472	ermin, ERM-like protein [Source:RGD Symbol;Acc:1308367]	33.9719	43.0529	0.789073	22.6091	73.185	0.308931	2.55421	23.1524	70.3862	0.328934	27.2569	81.8598	0.332971	0.987877	1.77104	15.0716	41.4362	0.36373	39.2897	54.5281	0.72054	0.504802	38.131	53.6494	0.710744	35.8619	49.6868	0.721759	0.984739	0.74477	1.77104	0.74477	0.824599	-0.425132	UP
Ascl1	ENSRNOG00000004294	achaete-scute family bHLH transcription factor 1 [Source:RGD Symbol;Acc:71010]	7.02545	12.0087	0.58503	1.06366	9.84325	0.10806	5.41395	4.72801	6.8404	0.691189	5.44961	14.9686	0.364069	1.89851	3.65623	2.96393	12.1218	0.244512	11.1212	13.6522	0.814609	0.300159	7.47962	11.3572	0.65858	7.32982	13.2476	0.553294	1.19029	0.745224	3.65623	0.745224	1.87036	-0.424254	UP
Myl12b	ENSRNOG00000015733	myosin, light chain 12B, regulatory [Source:RGD Symbol;Acc:628855]	606.042	623.506	0.971991	363.206	757.662	0.479377	2.02761	431.972	716.705	0.602719	357.476	820.621	0.435616	1.3836	1.70561	369.019	542.248	0.680535	595.095	703.962	0.845351	0.805033	403.154	640.543	0.629394	529.742	579.68	0.913852	0.688726	0.74688	1.70561	0.74688	0.770284	-0.421052	UP
Slc17a5	ENSRNOG00000009330	solute carrier family 17 (acidic sugar transporter), member 5 [Source:RGD Symbol;Acc:1311388]	8.96292	8.74465	1.02496	4.2477	9.68425	0.438619	2.33679	5.82973	3.22137	1.80971	3.21769	3.12483	1.02972	1.75748	2.04713	6.97437	4.32231	1.61357	10.7308	6.44822	1.66415	0.969609	7.37699	8.65461	0.852377	12.0367	7.40317	1.62588	0.524254	0.746932	2.04713	0.746932	1.0336	-0.420952	UP
Bloc1s1	ENSRNOG00000007784	biogenesis of lysosomal organelles complex-1, subunit 1 [Source:RGD Symbol;Acc:1307564]	665.885	739.567	0.900371	380.227	759.764	0.500454	1.79911	762.178	606.645	1.25638	433.355	626.997	0.69116	1.81779	1.80845	592.026	767.821	0.771047	868.706	869.127	0.999516	0.771421	612.405	711.764	0.860405	842.799	708.027	1.19035	0.722817	0.747119	1.80845	0.747119	0.854753	-0.42059	UP
Rrp7a	ENSRNOG00000022896	ribosomal RNA processing 7 homolog A [Source:RGD Symbol;Acc:1311547]	56.0173	49.4336	1.13318	42.7351	48.2451	0.885792	1.27929	51.5242	21.698	2.37461	50.04	46.4281	1.0778	2.20321	1.74125	36.5014	33.4272	1.09197	47.259	37.8625	1.24817	0.874851	34.4104	39.9205	0.861973	52.1413	37.5605	1.3882	0.620931	0.747891	1.74125	0.747891	0.800121	-0.4191	UP
Sst	ENSRNOG00000001837	somatostatin [Source:RGD Symbol;Acc:3761]	2132.72	2587.18	0.824342	1377.16	3318.49	0.414996	1.98638	2251.06	2750.44	0.818436	1425.24	2729.78	0.522108	1.56756	1.77697	1165.8	2040.49	0.571333	1792.39	2521.5	0.710843	0.803741	1408.41	2020.52	0.697053	1660.62	1652.12	1.00514	0.693485	0.748613	1.77697	0.748613	0.829422	-0.417708	UP
Sarnp	ENSRNOG00000030520	SAP domain containing ribonucleoprotein [Source:RGD Symbol;Acc:1305692]	299.85	201.409	1.48876	218.586	201.652	1.08398	1.37343	280.19	184.446	1.51909	206.499	228.828	0.90242	1.68335	1.52839	238.652	274.908	0.868116	277.929	221.089	1.25709	0.690575	226.633	264.06	0.858263	253.622	238.424	1.06374	0.806833	0.748704	1.52839	0.748704	0.612011	-0.417533	UP
Mrp63	ENSRNOG00000010855	mitochondrial ribosomal protein 63 [Source:RGD Symbol;Acc:1594654]	253.616	204.631	1.23938	149.572	266.332	0.5616	2.20688	248.158	179.871	1.37964	169.849	159.704	1.06352	1.29724	1.75206	178.742	213.496	0.837215	252.17	230.402	1.09448	0.764944	186.354	206.198	0.903762	241.562	195.82	1.23359	0.732627	0.748785	1.75206	0.748785	0.809051	-0.417376	UP
Pank2	ENSRNOG00000025286	pantothenate kinase 2 [Source:RGD Symbol;Acc:1305169]	6.83497	5.52929	1.23614	5.89368	7.93575	0.742675	1.66444	7.04944	3.74968	1.88001	7.012	5.49579	1.27589	1.47349	1.56897	5.48722	6.56104	0.836334	3.05455	4.18047	0.730671	1.14461	2.06569	5.9922	0.34473	5.5485	5.7079	0.972074	0.354633	0.749622	1.56897	0.749622	0.649816	-0.415765	UP
Sf3b2	ENSRNOG00000020412	splicing factor 3b, subunit 2 [Source:RGD Symbol;Acc:1307159]	133.094	124.035	1.07304	76.3128	141.135	0.540708	1.9845	128.546	160.518	0.80082	81.1716	195.508	0.415183	1.92884	1.95667	98.2552	127.154	0.772726	124.15	127.373	0.974696	0.792786	122.032	140.709	0.867265	144.495	117.893	1.22565	0.707599	0.750193	1.95667	0.750193	0.9684	-0.414667	UP
Chchd5	ENSRNOG00000018491	coiled-coil-helix-coiled-coil-helix domain containing 5 [Source:RGD Symbol;Acc:1307809]	77.0858	48.5826	1.5867	40.9765	54.7897	0.747887	2.12157	68.3645	52.748	1.29606	70.2485	60.1337	1.16821	1.10944	1.61551	55.3907	80.1514	0.691076	55.9376	68.5139	0.816442	0.846449	62.414	66.9528	0.932209	76.7854	53.8939	1.42475	0.654296	0.750372	1.61551	0.750372	0.691988	-0.414322	UP
Lgals1	ENSRNOG00000009884	lectin, galactoside-binding, soluble, 1 [Source:RGD Symbol;Acc:69355]	134.071	177.623	0.754807	70.5148	242.507	0.290774	2.59585	110.286	160.027	0.689171	89.4841	142.806	0.626613	1.09984	1.84784	133.611	211.975	0.630315	156.057	228.269	0.683654	0.921979	128.382	184.692	0.695114	196.082	163.275	1.20093	0.578813	0.750396	1.84784	0.750396	0.885842	-0.414276	UP
Rpl23	ENSRNOG00000004107	ribosomal protein L23 [Source:RGD Symbol;Acc:62067]	1826.04	1409.08	1.29591	1166.43	1568.6	0.743612	1.74272	1806.32	1427.09	1.26574	1146.84	1279.87	0.89606	1.41256	1.57764	1604.18	1698.52	0.944458	2017.85	1638.3	1.23167	0.766809	1617.61	1681.33	0.962101	2160.73	1650.82	1.30888	0.735055	0.750932	1.57764	0.750932	0.657768	-0.413246	UP
Thnsl2	ENSRNOG00000006508	threonine synthase-like 2 [Source:RGD Symbol;Acc:1309144]	5.82035	2.97899	1.9538	4.39888	7.46855	0.588987	3.31722	4.6454	0.745874	6.22813	9.99309	2.18675	4.56984	1.36288	2.34005	8.22867	3.75446	2.19171	4.53759	2.92811	1.54967	1.41431	1.09602	7.04973	0.15547	5.95462	3.36382	1.7702	0.0878263	0.751068	2.34005	0.751068	1.22654	-0.412985	UP
Tpm1	ENSRNOG00000018184	tropomyosin 1, alpha [Source:RGD Symbol;Acc:3898]	420.98	577.001	0.7296	275.267	627.09	0.438959	1.66211	390.445	608.987	0.641138	304.689	753.452	0.404391	1.58544	1.62378	395.881	514.322	0.769714	532.274	516.963	1.02962	0.747573	477.432	543.091	0.879101	589.565	506.186	1.16472	0.754775	0.751174	1.62378	0.751174	0.699355	-0.412781	UP
Rpl36al	ENSRNOG00000031022	ribosomal protein L36a-like [Source:RGD Symbol;Acc:621156]	534.658	345.502	1.54748	316.093	432.738	0.730449	2.11854	588.464	365.805	1.60868	321.232	279.722	1.1484	1.40081	1.75967	518.31	485.334	1.06794	774.315	506.553	1.5286	0.698644	570.705	451.302	1.26457	811.118	515.796	1.57256	0.804152	0.751398	1.75967	0.751398	0.815305	-0.41235	UP
Sec61b	ENSRNOG00000006345	Sec61 translocon beta subunit [Source:RGD Symbol;Acc:1304997]	438.346	216.889	2.02106	235.196	308.188	0.763158	2.64829	403.958	287.284	1.40613	242.02	175.258	1.38094	1.01824	1.83327	261.39	356.606	0.732994	481.443	372.292	1.29319	0.566812	365.52	308.761	1.18383	487.723	385.752	1.26434	0.936319	0.751565	1.83327	0.751565	0.874416	-0.412029	UP
Rtn4	ENSRNOG00000004621	reticulon 4 [Source:RGD Symbol;Acc:620989]	202.191	152.109	1.32925	110.91	175.662	0.631383	2.1053	188.425	185.169	1.01758	125.906	215.658	0.583823	1.74297	1.92413	132.672	160.02	0.829096	187.548	186.605	1.00505	0.824928	136.786	173.07	0.790351	186.01	159.648	1.16513	0.678339	0.751634	1.92413	0.751634	0.944209	-0.411899	UP
Cltb	ENSRNOG00000017506	clathrin, light chain B [Source:RGD Symbol;Acc:621353]	424.243	542.931	0.781394	323.456	512.364	0.631301	1.23775	459.982	418.111	1.10014	302.137	631.383	0.478532	2.299	1.76837	280.319	424.955	0.659644	417.882	465.161	0.89836	0.734276	333.8	407.474	0.819193	404.74	381.038	1.0622	0.771221	0.752748	1.76837	0.752748	0.822423	-0.409761	UP
Plekhg2	ENSRNOG00000030266	pleckstrin homology domain containing, family G (with RhoGef domain) member 2 [Source:RGD Symbol;Acc:1310112]	0.309869	0.196951	1.57333	0.0929716	0.27396	0.339362	4.63614	0.838828	0.370094	2.26653	1.35869	0.595381	2.28205	0.993197	2.81467	0.0229987	0.284206	0.0809226	0.368513	1.53752	0.23968	0.337628	0.578367	1.29427	0.446867	0.403213	1.05454	0.382359	1.16871	0.753169	2.81467	0.753169	1.49297	-0.408954	UP
Morf4l1	ENSRNOG00000058412	mortality factor 4 like 1 [Source:RGD Symbol;Acc:1307938]	154.63	142.803	1.08282	106.491	161.332	0.660074	1.64045	159.661	168.463	0.947751	129.411	204.665	0.632306	1.49888	1.56967	107.765	138.591	0.777576	141.606	130.078	1.08862	0.714274	130.541	151.284	0.862887	146.779	134.848	1.08848	0.792747	0.75351	1.56967	0.75351	0.650458	-0.408301	UP
Cyb5r4	ENSRNOG00000010024	cytochrome b5 reductase 4 [Source:RGD Symbol;Acc:621834]	10.4746	13.7623	0.761108	14.1844	9.93335	1.42796	0.533005	12.3894	7.26282	1.70587	8.98343	15.0682	0.596185	2.86131	1.69716	8.76756	14.1856	0.618061	15.6436	19.4465	0.804443	0.768309	12.7374	14.5686	0.874305	12.8808	10.9127	1.18035	0.740717	0.754513	1.69716	0.754513	0.763118	-0.406383	UP
Tex30	ENSRNOG00000011658	testis expressed 30 [Source:RGD Symbol;Acc:1309095]	11.8224	3.35347	3.52542	6.6214	4.75464	1.39262	2.53151	9.31096	2.99538	3.10844	7.58472	8.76217	0.865621	3.59099	3.06125	12.6894	11.201	1.13288	8.38534	9.95208	0.842572	1.34455	3.03071	7.49167	0.404544	15.076	6.16514	2.44536	0.165433	0.754992	3.06125	0.754992	1.61412	-0.405466	UP
Rnf8	ENSRNOG00000047171	ring finger protein 8, E3 ubiquitin protein ligase [Source:RGD Symbol;Acc:1308035]	19.9623	16.1998	1.23226	15.6549	21.7031	0.721321	1.70833	18.1781	17.1576	1.05948	26.9793	33.6049	0.802838	1.31967	1.514	29.5429	26.7739	1.10342	24.2988	14.3008	1.69912	0.649407	37.1982	27.3603	1.35957	26.3758	16.697	1.57967	0.860664	0.755036	1.514	0.755036	0.598364	-0.405383	UP
Sfxn4	ENSRNOG00000036572	sideroflexin 4 [Source:RGD Symbol;Acc:1306088]	15.5156	10.3191	1.50358	15.2961	11.5526	1.32404	1.1356	25.8355	2.24521	11.5069	13.1479	7.84326	1.67633	6.86436	3.99998	15.0916	21.6432	0.697291	20.4886	11.3104	1.81148	0.384928	21.8124	14.6617	1.48771	10.0436	7.5972	1.32201	1.12534	0.755133	3.99998	0.755133	1.99999	-0.405197	UP
Ubb	NA	NA	1810.33	961.891	1.88205	982.05	1241.8	0.790828	2.37985	1429.34	1331.26	1.07367	883.43	1422.3	0.621128	1.72859	2.05422	826.114	940.76	0.878135	996.752	1172.73	0.849942	1.03317	783.212	1328.78	0.589422	1074.56	871.905	1.23243	0.478261	0.755716	2.05422	0.755716	1.03859	-0.404084	UP
Ift74	ENSRNOG00000008075	intraflagellar transport 74 [Source:RGD Symbol;Acc:1359704]	35.2045	51.3079	0.686142	18.3345	36.3514	0.504368	1.3604	46.7755	53.2595	0.878256	19.4628	63.5239	0.306385	2.86651	2.11345	24.1599	33.4875	0.72146	31.4796	39.562	0.795703	0.906695	28.9655	40.4527	0.716034	33.0726	27.9494	1.1833	0.605115	0.755905	2.11345	0.755905	1.0796	-0.403723	UP
Eif2ak3	ENSRNOG00000006069	eukaryotic translation initiation factor 2 alpha kinase 3 [Source:RGD Symbol;Acc:70884]	5.7332	2.30653	2.48564	4.25341	3.60012	1.18146	2.10386	4.90846	0.690477	7.1088	4.45414	1.77273	2.51259	2.82927	2.46657	5.24002	1.47515	3.55219	5.39	1.92835	2.79514	1.27085	1.86168	5.26699	0.353462	4.16084	2.8429	1.46359	0.241503	0.756176	2.46657	0.756176	1.30251	-0.403206	UP
Polr2e	ENSRNOG00000013545	polymerase (RNA) II (DNA directed) polypeptide E [Source:RGD Symbol;Acc:1589817]	355.04	246.959	1.43765	257.423	301.275	0.854445	1.68255	329.364	279.812	1.17709	226.056	266.365	0.84867	1.38698	1.53477	279.973	321.919	0.8697	330.521	276.872	1.19377	0.728533	309.535	296.758	1.04306	373.22	280.486	1.33062	0.783887	0.75621	1.53477	0.75621	0.618019	-0.40314	UP
RGD1359108	ENSRNOG00000009478	similar to RIKEN cDNA 3110043O21 [Source:RGD Symbol;Acc:1359108]	7.20122	2.9585	2.43408	11.0595	6.43906	1.71756	1.41717	10.8015	3.86121	2.79744	6.91727	4.58993	1.50705	1.85623	1.6367	2.41836	9.823	0.246194	2.90717	5.39016	0.539348	0.456466	7.8536	8.01717	0.979598	4.79627	5.17866	0.92616	1.0577	0.757082	1.6367	0.757082	0.71079	-0.401479	UP
Pcdh17	ENSRNOG00000008970	protocadherin 17 [Source:RGD Symbol;Acc:1304753]	14.8829	12.7007	1.17182	15.3159	14.4087	1.06296	1.10241	20.5884	12.569	1.63803	13.7367	18.0869	0.759483	2.15677	1.62959	6.30759	6.70971	0.940069	11.6571	8.34503	1.39689	0.672972	5.7912	8.49822	0.68146	9.36013	11.5704	0.808972	0.842378	0.757675	1.62959	0.757675	0.704507	-0.400349	UP
Ndufv3	ENSRNOG00000001182	NADH dehydrogenase (ubiquinone) flavoprotein 3 [Source:RGD Symbol;Acc:621020]	324.896	281.466	1.1543	175.073	376.764	0.464675	2.4841	302.693	371.225	0.81539	204.962	340.945	0.601159	1.35636	1.92023	299.286	352.698	0.848562	407.942	388.079	1.05118	0.807245	296.531	345.594	0.858033	395.148	326.155	1.21153	0.70822	0.757732	1.92023	0.757732	0.94128	-0.40024	UP
Pvalb	ENSRNOG00000006471	parvalbumin [Source:RGD Symbol;Acc:3457]	345.036	235.294	1.4664	247.999	351.771	0.705001	2.08	317.373	232.458	1.36529	279.084	210.521	1.32568	1.02988	1.55494	817.482	786.905	1.03886	1120.35	803.71	1.39397	0.745249	945.624	741.899	1.2746	1109.66	670.86	1.65409	0.770576	0.757913	1.55494	0.757913	0.636859	-0.399896	UP
Chmp2a	ENSRNOG00000043328	charged multivesicular body protein 2A [Source:RGD Symbol;Acc:1305050]	425.299	376.275	1.13029	231.863	326.658	0.709804	1.5924	452.315	424.725	1.06496	244.677	340.193	0.71923	1.48069	1.53654	279.16	257.121	1.08571	444.202	350.757	1.26641	0.857317	324.505	331.639	0.978489	444.916	299.454	1.48576	0.658579	0.757948	1.53654	0.757948	0.61969	-0.399829	UP
RGD1562114	ENSRNOG00000016193	RGD1562114 [Source:RGD Symbol;Acc:1562114]	33.8372	27.157	1.24598	28.9381	40.0998	0.721652	1.72657	33.2573	32.8798	1.01148	28.3307	36.1935	0.782757	1.2922	1.50939	34.9249	53.564	0.652022	36.5226	41.5109	0.879832	0.741076	19.2411	27.5258	0.699021	37.0948	41.1354	0.901773	0.775162	0.758119	1.50939	0.758119	0.593964	-0.399504	UP
Jtb	ENSRNOG00000016379	jumping translocation breakpoint [Source:RGD Symbol;Acc:2942]	73.8914	43.1724	1.71154	47.4551	70.5044	0.67308	2.54285	61.2986	86.0783	0.712126	48.8231	57.0277	0.85613	0.831797	1.68732	44.0358	72.7254	0.605508	73.1212	75.2947	0.971133	0.623506	66.6989	77.9866	0.855261	48.1427	50.2963	0.957182	0.89352	0.758513	1.68732	0.758513	0.754737	-0.398754	UP
Eif1b	ENSRNOG00000018848	eukaryotic translation initiation factor 1B [Source:RGD Symbol;Acc:1309241]	577.034	478.733	1.20534	383.516	551.733	0.695112	1.73402	582.064	446.54	1.3035	417.894	420.463	0.99389	1.31151	1.52276	535.321	679.321	0.788024	742.112	651.266	1.13949	0.691557	502.692	523.848	0.959614	646.831	556.93	1.16142	0.82624	0.758899	1.52276	0.758899	0.606693	-0.39802	UP
Map3k9	ENSRNOG00000007271	mitogen-activated protein kinase kinase kinase 9 [Source:RGD Symbol;Acc:1562149]	6.19212	3.39853	1.822	7.89015	6.3443	1.24366	1.46503	6.05632	3.11264	1.94572	6.46437	6.92035	0.93411	2.08296	1.774	10.6756	5.18461	2.05909	10.3051	5.73237	1.7977	1.1454	5.45869	7.36237	0.741431	7.77938	3.90991	1.98966	0.372643	0.759023	1.774	0.759023	0.827004	-0.397785	UP
Igfbp5	ENSRNOG00000017206	insulin-like growth factor binding protein 5 [Source:RGD Symbol;Acc:2876]	0.328848	3.58522	0.0917232	1.4478	5.35234	0.270499	0.33909	1.78765	3.28629	0.543972	0.924464	7.67067	0.120519	4.51357	2.42633	0.265262	0.594943	0.445861	1.29145	1.96494	0.657247	0.678377	0.873525	2.70046	0.323473	2.15753	5.60272	0.385086	0.840001	0.759189	2.42633	0.759189	1.27877	-0.397469	UP
Sf3a1	ENSRNOG00000005218	splicing factor 3a, subunit 1 [Source:RGD Symbol;Acc:1311477]	15.7278	10.2246	1.53823	11.125	12.9563	0.858656	1.79144	17.4378	10.113	1.7243	12.6976	15.2142	0.834589	2.06604	1.92874	12.2841	11.2077	1.09604	15.82	11.1003	1.42519	0.769051	13.064	12.383	1.05499	10.76	7.65141	1.40628	0.750204	0.759628	1.92874	0.759628	0.94766	-0.396636	UP
Sh3bgrl	ENSRNOG00000002280	SH3 domain binding glutamate-rich protein like [Source:RGD Symbol;Acc:1560520]	22.7912	45.8385	0.497206	25.4783	46.8121	0.544267	0.913533	35.9396	42.8278	0.839165	23.1164	65.9746	0.350383	2.39499	1.65426	20.6075	52.8049	0.390257	25.699	44.5411	0.576973	0.676388	21.2279	30.1758	0.703474	22.2957	26.7334	0.834002	0.843493	0.75994	1.65426	0.75994	0.726188	-0.396042	UP
Tmem68	ENSRNOG00000008872	transmembrane protein 68 [Source:RGD Symbol;Acc:1309006]	17.7662	9.51533	1.86711	15.8175	16.9005	0.935919	1.99495	12.6543	10.513	1.20368	8.78475	8.84207	0.993517	1.21154	1.60324	10.7228	19.7793	0.542122	11.1952	11.8019	0.948593	0.571501	14.3357	8.64664	1.65795	13.4156	7.68615	1.74543	0.949883	0.760692	1.60324	0.760692	0.680994	-0.394615	UP
Gpc4	ENSRNOG00000002413	glypican 4 [Source:RGD Symbol;Acc:1359399]	7.3976	8.5064	0.869651	2.8023	7.17129	0.390767	2.2255	5.0484	5.55663	0.908536	2.70798	5.18899	0.52187	1.74092	1.98321	1.79545	0.730634	2.45739	4.10483	2.359	1.74007	1.41223	0.776033	2.44344	0.317599	2.08547	0.723304	2.88326	0.110153	0.761193	1.98321	0.761193	0.987839	-0.393666	UP
RGD1305014	ENSRNOG00000020597	similar to RIKEN cDNA 2310057M21 [Source:RGD Symbol;Acc:1305014]	10.9616	5.93712	1.84628	1.4525	3.33543	0.435476	4.23969	6.55252	2.30051	2.84829	3.41069	3.3134	1.02936	2.76704	3.50336	3.01155	5.75012	0.523737	1.70329	3.36465	0.506231	1.03458	3.45602	6.78698	0.509213	2.2111	2.12104	1.04246	0.488473	0.761527	3.50336	0.761527	1.80874	-0.393033	UP
Mllt10	ENSRNOG00000022249	myeloid/lymphoid or mixed-lineage leukemia; translocated to, 10 [Source:RGD Symbol;Acc:1310874]	8.54521	6.70494	1.27446	5.0912	9.87205	0.515719	2.47124	8.8108	7.9819	1.10385	7.07483	5.16388	1.37006	0.805692	1.63847	8.36495	8.91808	0.937977	10.082	7.15968	1.40816	0.666099	6.57055	7.70796	0.852437	8.19291	8.23981	0.994308	0.857317	0.761708	1.63847	0.761708	0.712346	-0.39269	UP
Pigp	ENSRNOG00000039850	phosphatidylinositol glycan anchor biosynthesis, class P [Source:RGD Symbol;Acc:1307205]	162.683	149.312	1.08955	85.6629	148.909	0.57527	1.89398	120.067	145.226	0.82676	95.1983	128.632	0.740083	1.11712	1.50555	67.9402	123.841	0.548608	86.7997	131.92	0.657972	0.833786	77.8286	123.439	0.630503	107.61	117.802	0.913482	0.690219	0.762003	1.50555	0.762003	0.59029	-0.392132	UP
Fabp5	ENSRNOG00000049075	fatty acid binding protein 5, epidermal [Source:RGD Symbol;Acc:70997]	515.553	593.454	0.868733	328.332	550.088	0.596872	1.45548	413.872	492.064	0.841094	317.896	594.544	0.534689	1.57305	1.51426	380.349	462.602	0.822195	452.881	568.179	0.797075	1.03152	336.057	530.335	0.633669	522.813	406.929	1.28478	0.493213	0.762365	1.51426	0.762365	0.598618	-0.391447	UP
Mkrn1	ENSRNOG00000009280	makorin ring finger protein 1 [Source:RGD Symbol;Acc:1303251]	71.07	34.5439	2.05738	30.9689	28.5911	1.08317	1.89942	63.9115	25.4121	2.515	52.8711	38.9835	1.35624	1.85439	1.8769	45.9753	37.6464	1.22124	52.9288	35.2347	1.50218	0.81298	48.8534	55.8964	0.873999	42.7338	34.897	1.22457	0.713719	0.76335	1.8769	0.76335	0.908354	-0.389584	UP
RGD1305178	ENSRNOG00000007532	similar to Hypothetical protein MGC11690 [Source:RGD Symbol;Acc:1305178]	75.8494	59.7035	1.27043	58.3708	73.5507	0.793613	1.60082	89.2324	95.4781	0.934585	48.7371	105.736	0.460932	2.0276	1.81421	48.6636	74.6689	0.651725	57.4666	80.6553	0.712496	0.914707	53.703	79.5611	0.674991	73.7136	66.8413	1.10282	0.612061	0.763384	1.81421	0.763384	0.859342	-0.389519	UP
Mif	ENSRNOG00000056076	macrophage migration inhibitory factor (glycosylation-inhibiting factor) [Source:RGD Symbol;Acc:621163]	3061.53	3385.37	0.904341	1753.18	3416.94	0.513085	1.76256	2895.22	3607.83	0.802482	1910.35	3314.67	0.576332	1.3924	1.57748	2483.46	2662.27	0.932836	3283.46	2960.9	1.10894	0.841196	2802.11	2932.91	0.955403	3515.88	2530.49	1.38941	0.687633	0.764415	1.57748	0.764415	0.657619	-0.387573	UP
Pdap1	ENSRNOG00000000990	PDGFA associated protein 1 [Source:RGD Symbol;Acc:620442]	286.511	326.776	0.876781	193.578	421.175	0.459614	1.90765	268.58	385.718	0.696312	201.923	408.293	0.494554	1.40796	1.6578	367.538	363.728	1.01047	485.27	338.583	1.43324	0.705029	346.688	354.088	0.979101	465.22	391.466	1.1884	0.823879	0.764454	1.6578	0.764454	0.729272	-0.387498	UP
Bnip3l	ENSRNOG00000009820	BCL2/adenovirus E1B interacting protein 3-like [Source:RGD Symbol;Acc:621354]	105.792	113.676	0.930645	62.4406	94.3299	0.661939	1.40594	92.1699	90.5107	1.01833	78.8403	128.384	0.614098	1.65826	1.5321	79.2998	113.51	0.698615	82.7895	84.0143	0.985422	0.708951	90.7783	89.4059	1.01535	93.7091	75.7089	1.23776	0.820316	0.764633	1.5321	0.764633	0.615508	-0.38716	UP
Ptms	ENSRNOG00000060098	parathymosin [Source:RGD Symbol;Acc:621529]	2197.31	2715.32	0.809227	1478.26	3540.46	0.417533	1.93811	1967.92	2894.72	0.679831	1475.84	3568	0.413632	1.64356	1.79084	1675.82	2653.33	0.631591	2326.79	2828.52	0.822617	0.767782	1815.23	2453.11	0.739971	2282.25	2349.47	0.971389	0.761766	0.764774	1.79084	0.764774	0.840635	-0.386895	UP
Dhrs3	ENSRNOG00000015736	dehydrogenase/reductase (SDR family) member 3 [Source:RGD Symbol;Acc:1305584]	13.6769	7.32015	1.86839	9.32527	8.71787	1.06967	1.74669	13.4943	17.0367	0.792072	11.0646	18.3024	0.604544	1.3102	1.52845	22.0566	15.3646	1.43555	18.0753	12.6864	1.42478	1.00756	13.2118	23.2178	0.569038	16.8223	15.4374	1.08971	0.522191	0.764875	1.52845	0.764875	0.612066	-0.386704	UP
Cox6c	ENSRNOG00000010807	cytochrome c oxidase, subunit VIc [Source:RGD Symbol;Acc:620616]	6324.92	3337.39	1.89517	3677.02	4436.48	0.828815	2.2866	6103.6	5231.71	1.16665	3984.25	4313.46	0.923678	1.26305	1.77483	5601.43	5345.98	1.04778	7061.49	4861.43	1.45255	0.721339	5782.93	5116.81	1.13018	7290.35	5232.05	1.3934	0.811096	0.766217	1.77483	0.766217	0.827679	-0.384175	UP
Hspb11	ENSRNOG00000010241	heat shock protein family B (small), member 11 [Source:RGD Symbol;Acc:1596413]	63.1549	42.8124	1.47515	43.5384	72.8845	0.597362	2.46945	47.3233	44.5434	1.06241	56.6825	46.0636	1.23053	0.863377	1.66641	36.6913	36.2739	1.01151	61.8702	51.6453	1.19798	0.844341	46.74	33.0996	1.4121	76.6263	37.3569	2.0512	0.688429	0.766385	1.66641	0.766385	0.736746	-0.383859	UP
Nppc	ENSRNOG00000018854	natriuretic peptide C [Source:RGD Symbol;Acc:620850]	21.5903	14.521	1.48683	8.59722	29.1047	0.295389	5.03347	14.3168	10.3722	1.38031	14.1633	21.4433	0.6605	2.08979	3.56163	9.34038	26.8251	0.348196	3.72169	9.19971	0.404544	0.860711	9.71903	14.5472	0.668103	13.8939	14.014	0.99143	0.673878	0.767294	3.56163	0.767294	1.83254	-0.382148	UP
Chac2	ENSRNOG00000001531	ChaC, cation transport regulator homolog 2 (E. coli) [Source:RGD Symbol;Acc:1309120]	27.2622	15.4207	1.7679	14.362	29.1177	0.49324	3.58426	35.5121	16.5088	2.1511	15.0583	23.0457	0.65341	3.29211	3.43818	19.1645	23.5458	0.813924	23.0591	36.6093	0.62987	1.29221	9.15254	25.2443	0.362559	36.3481	24.3028	1.49563	0.242411	0.767311	3.43818	0.767311	1.78165	-0.382117	UP
Calm3	ENSRNOG00000004060	calmodulin 3 [Source:RGD Symbol;Acc:2259]	2072.17	1504.81	1.37703	1174.39	1481.07	0.792933	1.73663	1895.12	1528.23	1.24008	1336.94	1379.41	0.969211	1.27947	1.50805	1411.81	1392.91	1.01357	1734.68	1406.23	1.23357	0.821656	1488.06	1453.23	1.02397	1779.94	1239.83	1.43563	0.713252	0.767454	1.50805	0.767454	0.592683	-0.381848	UP
Rdh10	ENSRNOG00000006681	retinol dehydrogenase 10 (all-trans) [Source:RGD Symbol;Acc:727793]	2.48287	2.01591	1.23164	6.70831	5.63684	1.19008	1.03492	2.83517	0.437105	6.48624	8.48875	7.63715	1.11151	5.83554	3.43523	7.0735	4.06326	1.74084	11.17	7.65084	1.45997	1.19238	1.35338	4.79912	0.282006	4.85014	5.90656	0.821145	0.34343	0.767906	3.43523	0.767906	1.78041	-0.380997	UP
Safb	ENSRNOG00000050543	scaffold attachment factor B [Source:RGD Symbol;Acc:620613]	53.8355	43.7911	1.22937	35.3358	49.5441	0.713219	1.72369	44.9605	53.0339	0.847769	32.2927	65.7693	0.491	1.72662	1.72516	40.8971	43.0711	0.949525	49.0002	46.3034	1.05824	0.897267	39.8754	58.8377	0.677719	57.7532	54.4158	1.06133	0.638555	0.767911	1.72516	0.767911	0.786727	-0.380989	UP
Ndufa11	ENSRNOG00000048320	NADH dehydrogenase (ubiquinone) 1 alpha subcomplex 11 [Source:RGD Symbol;Acc:1303292]	1111.09	1026.78	1.08211	718.922	1130.02	0.636203	1.70089	1016.35	1010.38	1.00591	666.344	1211.15	0.550175	1.82834	1.76462	932.631	1023.96	0.910808	1114.01	944.971	1.17888	0.772603	1048.82	935.812	1.12076	1149.34	784.441	1.46517	0.764934	0.768769	1.76462	0.768769	0.819355	-0.379379	UP
Galnt7	ENSRNOG00000012037	polypeptide N-acetylgalactosaminyltransferase 7 [Source:RGD Symbol;Acc:620362]	1.17927	1.79216	0.658016	0.787918	1.82099	0.432687	1.52077	2.21523	4.21391	0.525695	0.896903	2.75934	0.325043	1.61731	1.56904	0.490473	1.743	0.281396	0.591185	2.22277	0.265968	1.05801	1.25625	3.72978	0.336816	2.06744	2.94819	0.701257	0.480303	0.769155	1.56904	0.769155	0.649881	-0.378653	UP
Commd8	ENSRNOG00000002320	COMM domain containing 8 [Source:RGD Symbol;Acc:1305402]	142.751	117.727	1.21256	74.7606	118.348	0.631701	1.91951	105.167	85.3856	1.23167	68.2121	76.3323	0.89362	1.37829	1.6489	79.2175	96.0367	0.824867	107.822	101.685	1.06035	0.777917	76.8003	78.7942	0.974695	90.5983	70.7318	1.28087	0.760963	0.76944	1.6489	0.76944	0.721507	-0.378119	UP
Eif1ax	ENSRNOG00000005736	eukaryotic translation initiation factor 1A, X-linked [Source:RGD Symbol;Acc:1560198]	30.3278	28.1153	1.07869	12.3975	31.2414	0.396829	2.71828	23.9224	27.3776	0.873795	22.3471	39.5622	0.56486	1.54692	2.1326	24.7399	31.6637	0.781333	41.7981	27.6786	1.51012	0.517397	30.6159	30.2357	1.01257	38.1976	38.556	0.990704	1.02208	0.769736	2.1326	0.769736	1.09262	-0.377564	UP
Vps72	ENSRNOG00000021081	vacuolar protein sorting 72 homolog (S. cerevisiae) [Source:RGD Symbol;Acc:1306121]	138.625	168.879	0.820854	90.0386	163.22	0.55164	1.48803	114.104	182.49	0.625262	93.2708	288.309	0.32351	1.93274	1.71038	72.6904	115.441	0.629676	113.419	148.802	0.762214	0.826114	97.8683	140.875	0.694717	85.9814	88.3239	0.973478	0.713644	0.769879	1.71038	0.769879	0.774321	-0.377296	UP
Pcp4	ENSRNOG00000001628	Purkinje cell protein 4 [Source:RGD Symbol;Acc:3271]	6128.05	3087.24	1.98496	3909.69	3719.67	1.05109	1.88849	6175.67	3450.68	1.7897	3988.37	2794.96	1.42699	1.25418	1.57133	2597.28	3382.32	0.767899	3430.33	3413.95	1.0048	0.764232	2763.88	2694.75	1.02565	3468.62	2627.15	1.3203	0.776835	0.770534	1.57133	0.770534	0.651989	-0.37607	UP
Clock	ENSRNOG00000002175	clock circadian regulator [Source:RGD Symbol;Acc:620271]	2.3684	2.95892	0.800427	2.90707	3.49101	0.83273	0.961208	4.77606	2.76089	1.7299	3.65393	5.14884	0.709661	2.43764	1.69942	2.70346	4.33528	0.623595	3.15266	1.77149	1.77967	0.3504	4.11767	2.88969	1.42495	6.06413	5.0731	1.19535	1.19208	0.77124	1.69942	0.77124	0.765047	-0.374749	UP
Cfdp1	ENSRNOG00000019326	craniofacial development protein 1 [Source:RGD Symbol;Acc:735080]	259.444	258.192	1.00485	139.917	264.804	0.528379	1.90176	262.215	296.977	0.882947	172.681	336.088	0.513797	1.71847	1.81012	203.541	195.352	1.04192	306.729	249.856	1.22762	0.848729	201.418	242.789	0.829601	243.065	203.273	1.19576	0.693788	0.771258	1.81012	0.771258	0.856082	-0.374714	UP
Ube2v2	ENSRNOG00000001829	ubiquitin-conjugating enzyme E2 variant 2 [Source:RGD Symbol;Acc:727838]	119.408	133.227	0.896275	66.0333	109.674	0.602087	1.48861	125.747	110.944	1.13343	70.2805	130.479	0.538635	2.10426	1.79644	77.9228	117.906	0.660889	101.958	108.638	0.938511	0.704189	79.5578	96.3741	0.82551	86.8739	88.2377	0.984544	0.83847	0.771329	1.79644	0.771329	0.845138	-0.374581	UP
Cables1	ENSRNOG00000012795	Cdk5 and Abl enzyme substrate 1 [Source:RGD Symbol;Acc:1305516]	31.8528	13.4588	2.36669	14.49	17.5211	0.827003	2.86177	17.3414	13.9119	1.24652	11.0737	18.7744	0.58983	2.11335	2.48756	27.3026	27.0354	1.00988	16.3234	19.6185	0.832041	1.21374	10.6443	21.0578	0.50548	24.4166	15.9198	1.53373	0.329577	0.771659	2.48756	0.771659	1.31473	-0.373964	UP
Scp2	NA	NA	239.087	197.583	1.21006	151.777	237.132	0.640053	1.89056	230.108	205.896	1.11759	170.693	211.132	0.808466	1.38236	1.63646	213.459	281.834	0.757393	289.732	312.227	0.927953	0.816197	239.161	270.357	0.884612	282.102	231.897	1.2165	0.72718	0.771688	1.63646	0.771688	0.71058	-0.37391	UP
Ndnl2	NA	NA	66.8393	57.6961	1.15847	25.8227	52.8145	0.488932	2.36939	55.7565	41.9205	1.33005	38.0631	60.054	0.633815	2.09849	2.23394	73.567	58.1127	1.26594	60.4628	53.4414	1.13139	1.11893	35.0238	76.5537	0.457506	55.1058	51.2137	1.076	0.425193	0.77206	2.23394	0.77206	1.15959	-0.373216	UP
Slc30a5	ENSRNOG00000018746	solute carrier family 30 (zinc transporter), member 5 [Source:RGD Symbol;Acc:1306931]	18.5598	8.32906	2.22832	11.125	12.3016	0.904354	2.46399	18.2139	12.5185	1.45496	12.74	6.94568	1.83423	0.793224	1.62861	12.2101	18.3663	0.66481	15.7483	11.5964	1.35803	0.489539	26.3559	16.2656	1.62035	16.5132	10.7482	1.53637	1.05466	0.772099	1.62861	0.772099	0.703638	-0.373142	UP
Leo1	ENSRNOG00000010116	LEO1 homolog, Paf1/RNA polymerase II complex component [Source:RGD Symbol;Acc:1549772]	24.8449	29.3812	0.845605	19.4853	35.4881	0.549066	1.54008	30.7359	35.3151	0.870333	22.2883	48.1192	0.463189	1.879	1.70954	22.2254	23.1069	0.961851	31.0515	33.7683	0.919546	1.04601	17.3257	29.129	0.594792	38.927	32.6133	1.19359	0.498321	0.772164	1.70954	0.772164	0.773609	-0.373021	UP
B3galt6	ENSRNOG00000019979	UDP-Gal:betaGal beta 1,3-galactosyltransferase, polypeptide 6 [Source:RGD Symbol;Acc:1309558]	11.7611	4.11057	2.86118	6.80665	4.35644	1.56243	1.83124	7.16588	1.27258	5.63099	6.28151	9.97847	0.629506	8.94508	5.38816	5.26496	8.78317	0.599437	7.1845	6.95904	1.0324	0.580626	7.90622	6.02707	1.31178	7.10319	5.22131	1.36042	0.964248	0.772437	5.38816	0.772437	2.42979	-0.372511	UP
Tmbim4	ENSRNOG00000004312	transmembrane BAX inhibitor motif containing 4 [Source:RGD Symbol;Acc:735173]	111.108	88.302	1.25827	103.505	122.145	0.847394	1.48487	150.476	104.601	1.43857	91.379	121.312	0.753256	1.9098	1.69734	66.7608	92.3543	0.722877	138.739	103.85	1.33596	0.541094	128.294	122.04	1.05125	125.608	120.658	1.04103	1.00982	0.775456	1.69734	0.775456	0.763274	-0.366884	UP
Mbnl2	ENSRNOG00000010737	muscleblind-like splicing regulator 2 [Source:RGD Symbol;Acc:1591755]	68.381	72.6927	0.940686	49.016	75.1672	0.652093	1.44256	64.6335	70.4907	0.916908	42.7736	93.9442	0.455309	2.01382	1.72819	48.6818	61.0656	0.797205	53.5326	64.6831	0.827613	0.963258	52.0283	76.4189	0.68083	62.0464	53.5914	1.15777	0.588054	0.775656	1.72819	0.775656	0.789262	-0.366511	UP
Mbnl1	ENSRNOG00000014076	muscleblind-like splicing regulator 1 [Source:RGD Symbol;Acc:628668]	4.75408	3.47848	1.36671	3.39517	10.5255	0.322566	4.237	2.54495	5.30414	0.479804	4.24922	12.6907	0.334829	1.43298	2.83499	3.59086	5.32171	0.674757	3.59195	4.35713	0.824384	0.818498	3.76241	6.76068	0.556514	5.82388	7.7183	0.754555	0.737539	0.778018	2.83499	0.778018	1.50334	-0.362124	UP
LOC306079	ENSRNOG00000031061	similar to RIKEN cDNA 3100001N19 [Source:RGD Symbol;Acc:1564564]	0.33403	0.080285	4.16055	0.142101	0.587971	0.24168	17.2151	0.434256	0.217602	1.99564	0.224374	0.53832	0.416804	4.78796	11.0015	0.367434	0.411409	0.893111	0.631881	0.603367	1.04726	0.852809	0.44915	0.285269	1.57448	0.523606	0.235237	2.22587	0.707356	0.780082	11.0015	0.780082	3.45963	-0.358302	UP
Hist3h2ba	ENSRNOG00000043419	histone cluster 3, H2ba [Source:RGD Symbol;Acc:1307520]	396.635	262.35	1.51185	231.092	283.253	0.81585	1.8531	388.631	230.034	1.68945	245.613	170.578	1.43989	1.17332	1.51321	312.881	294.841	1.06119	378.933	242.649	1.56165	0.679528	330.996	230.689	1.43481	395.871	243.289	1.62716	0.881789	0.780658	1.51321	0.780658	0.597614	-0.357237	UP
Atp6v1g1	ENSRNOG00000008163	ATPase, H transporting, lysosomal V1 subunit G1 [Source:RGD Symbol;Acc:1310088]	1025.96	775.575	1.32284	631.483	785.897	0.803519	1.64631	985.323	727.79	1.35386	639.493	740.778	0.863272	1.56828	1.6073	860.249	896.972	0.959059	1120.04	858.099	1.30526	0.734766	967.866	781.408	1.23862	1341.3	895.59	1.49767	0.827029	0.780898	1.6073	0.780898	0.684635	-0.356795	UP
LOC690871	ENSRNOG00000042653	hypothetical protein LOC690871 [Source:RGD Symbol;Acc:1590963]	478.408	360.148	1.32837	295.93	412.427	0.717533	1.85129	508.133	429.813	1.18222	318.734	319.842	0.996536	1.18633	1.51881	486.714	484.553	1.00446	611.572	461.553	1.32503	0.758065	471.703	442.722	1.06546	614.293	464.37	1.32285	0.805427	0.781746	1.51881	0.781746	0.602943	-0.355228	UP
Sox10	ENSRNOG00000011305	SRY (sex determining region Y)-box 10 [Source:RGD Symbol;Acc:3735]	18.5216	32.0644	0.577638	14.5027	41.1639	0.352316	1.63954	27.031	20.955	1.28995	24.0242	39.7606	0.604221	2.1349	1.88722	10.9742	25.0365	0.438328	20.4745	27.6063	0.74166	0.591009	14.3279	25.3638	0.564896	14.4552	24.9023	0.580477	0.973158	0.782084	1.88722	0.782084	0.916266	-0.354605	UP
Trpc3	ENSRNOG00000016070	transient receptor potential cation channel, subfamily C, member 3 [Source:RGD Symbol;Acc:61973]	4.65072	0.405269	11.4756	5.73016	1.83843	3.11688	3.68177	0.422685	1.30351	0.324267	2.54176	1.09219	2.32721	0.139337	1.91056	5.48877	5.81818	0.943383	1.71423	1.45978	1.17431	0.803353	2.81291	2.68426	1.04793	9.12553	6.64112	1.3741	0.762631	0.782992	1.91056	0.782992	0.933992	-0.352931	UP
Stmn1	ENSRNOG00000016810	stathmin 1 [Source:RGD Symbol;Acc:2992]	1446.29	1751.6	0.825697	835.264	1515.61	0.551107	1.49825	1279.92	1366.26	0.936806	953.091	1735.79	0.549082	1.70613	1.60219	1165.16	1756.66	0.663281	1630.93	2120.5	0.769125	0.862384	1399.6	1791.18	0.781384	1562.15	1408.12	1.10939	0.704339	0.783362	1.60219	0.783362	0.680045	-0.35225	UP
Ppp3r1	ENSRNOG00000043210	protein phosphatase 3, regulatory subunit B, alpha [Source:RGD Symbol;Acc:69230]	226.307	189.827	1.19217	167.391	222.727	0.751552	1.58628	222.718	163.047	1.36597	165.534	227.79	0.726696	1.87971	1.73299	226.173	200.511	1.12798	292.063	250.959	1.16379	0.969234	187.544	241.134	0.777758	257.08	198.026	1.29821	0.599099	0.784167	1.73299	0.784167	0.793267	-0.350768	UP
Pllp	ENSRNOG00000016558	plasmolipin [Source:RGD Symbol;Acc:621478]	147.023	108.855	1.35063	140.142	161.555	0.867457	1.557	169.605	95.542	1.77519	130.886	110.284	1.18681	1.49577	1.52638	108.502	136.646	0.794037	153.493	132.593	1.15763	0.685919	146.068	148.47	0.983822	137.202	123.12	1.11438	0.882845	0.784382	1.52638	0.784382	0.610118	-0.350372	UP
Aftph	ENSRNOG00000005411	aftiphilin [Source:RGD Symbol;Acc:1311920]	24.6716	23.1589	1.06532	16.6926	24.487	0.681692	1.56276	24.5918	13.4551	1.82769	16.0119	20.634	0.775996	2.35529	1.95902	19.7757	19.436	1.01748	23.7317	17.4554	1.35956	0.748386	16.3427	24.2283	0.674529	15.196	18.4866	0.822001	0.820595	0.784491	1.95902	0.784491	0.970133	-0.350172	UP
Arglu1	ENSRNOG00000024142	arginine and glutamate rich 1 [Source:RGD Symbol;Acc:1310061]	264.005	207.961	1.26949	173.035	283.014	0.611401	2.07637	241.411	239.012	1.01004	152.043	295.469	0.514582	1.96283	2.0196	218.078	225.152	0.968581	257.175	220.056	1.16868	0.828782	244.086	269.432	0.905928	272.3	222.588	1.22334	0.740539	0.784661	2.0196	0.784661	1.01407	-0.349859	UP
Ndufb7	ENSRNOG00000028717	NADH dehydrogenase (ubiquinone) 1 beta subcomplex, 7 [Source:RGD Symbol;Acc:1308550]	1923.62	2008.53	0.957725	1288.47	2416.02	0.533303	1.79584	2097.62	2080.94	1.00802	1239.64	1599.6	0.774969	1.30072	1.54828	1850.01	2029.15	0.911717	2601.47	2161.2	1.20372	0.757419	1839.05	1879.99	0.978223	2553.83	2123.91	1.20242	0.813546	0.785482	1.54828	0.785482	0.630664	-0.348349	UP
Mlx	ENSRNOG00000019983	MLX, MAX dimerization protein [Source:RGD Symbol;Acc:1308590]	41.0556	52.3621	0.784071	32.4293	42.2779	0.767051	1.02219	36.1337	30.0397	1.20286	29.4039	49.7537	0.590989	2.03534	1.52877	21.5801	31.1887	0.69192	32.6917	36.0469	0.906921	0.762933	28.8273	36.4774	0.790278	26.4339	27.0713	0.976455	0.809334	0.786134	1.52877	0.786134	0.612367	-0.347153	UP
Fgd2	ENSRNOG00000000528	FYVE, RhoGEF and PH domain containing 2 [Source:RGD Symbol;Acc:1309840]	3.0442	3.96135	0.768475	2.56629	3.1386	0.817654	0.939854	2.33767	1.72799	1.35283	4.16225	7.9673	0.522417	2.58955	1.7647	1.79302	3.73837	0.479626	2.91164	2.58707	1.12546	0.426161	1.67746	3.69887	0.453506	2.67148	6.77053	0.394575	1.14935	0.787757	1.7647	0.787757	0.819426	-0.344177	UP
Gcnt2	ENSRNOG00000023778	glucosaminyl (N-acetyl) transferase 2, I-branching enzyme [Source:RGD Symbol;Acc:1303198]	2.23268	0.915064	2.43992	3.12858	2.77573	1.12712	2.16474	2.70307	0.810953	3.3332	2.07275	0.687141	3.01648	1.105	1.63487	0.879065	2.08622	0.421367	0.879335	1.28102	0.686433	0.61385	0.876534	0.531742	1.64842	0.658479	0.384393	1.71304	0.96228	0.788065	1.63487	0.788065	0.709172	-0.343613	UP
Hp1bp3	ENSRNOG00000014445	heterochromatin protein 1, binding protein 3 [Source:RGD Symbol;Acc:735099]	153.937	158.771	0.969554	108.766	180.112	0.60388	1.60554	137.436	149.99	0.916301	115.801	223.195	0.518833	1.76608	1.68581	155.635	153.286	1.01532	192.258	161.441	1.19089	0.852578	136.874	169.249	0.808714	182.911	164.113	1.11454	0.725601	0.78909	1.68581	0.78909	0.753442	-0.341739	UP
Fkbp4	ENSRNOG00000006444	FK506 binding protein 4 [Source:RGD Symbol;Acc:628729]	111.343	104.529	1.06519	78.1261	103.698	0.7534	1.41384	117.58	101.664	1.15655	78.8498	108.69	0.725456	1.59425	1.50404	67.2743	86.5026	0.777714	86.3759	93.4458	0.924342	0.84137	73.9916	92.4542	0.800305	81.8442	75.3521	1.08616	0.736823	0.789097	1.50404	0.789097	0.588846	-0.341726	UP
Sox4	NA	NA	13.7169	10.5226	1.30357	9.56632	16.9512	0.564345	2.30987	12.8054	8.92059	1.43549	13.2422	13.0156	1.01741	1.41092	1.8604	12.5396	12.9561	0.967853	12.2015	6.71342	1.81748	0.532525	16.5205	12.7294	1.29782	12.0583	9.72911	1.2394	1.04713	0.78983	1.8604	0.78983	0.895612	-0.340387	UP
Nt5dc1	ENSRNOG00000000546	5'-nucleotidase domain containing 1 [Source:RGD Symbol;Acc:1305214]	3.50216	1.57462	2.22413	2.41417	2.83432	0.851763	2.61121	3.09963	2.14929	1.44216	2.25343	2.13157	1.05717	1.36418	1.98769	1.13114	3.73632	0.302742	2.20288	4.22349	0.521578	0.580434	4.4446	1.75728	2.52925	4.82625	1.9071	2.53067	0.999437	0.789935	1.98769	0.789935	0.991094	-0.340193	UP
C1ql1	ENSRNOG00000002963	complement component 1, q subcomponent-like 1 [Source:RGD Symbol;Acc:1306039]	45.1273	30.3866	1.48511	37.1845	77.1815	0.48178	3.08254	32.763	53.5145	0.612227	51.5583	64.6901	0.797004	0.76816	1.92535	13.4088	22.3037	0.601192	20.2817	30.3274	0.668758	0.898967	18.8586	28.7458	0.656047	30.2152	31.4194	0.961673	0.682193	0.79058	1.92535	0.79058	0.94512	-0.339016	UP
C2cd4c	ENSRNOG00000008026	C2 calcium-dependent domain containing 4C [Source:RGD Symbol;Acc:1561354]	1.93052	3.96436	0.486969	4.1652	3.35898	1.24002	0.392711	0.912456	0.0918963	9.92919	1.98178	8.63818	0.229421	43.2793	21.836	3.21058	1.38804	2.31303	1.95738	1.33706	1.46394	1.58	0.0405304	1.35554	0.0298998	3.23023	0.149173	21.6543	0.00138078	0.790691	21.836	0.790691	4.44864	-0.338815	UP
Eef1a2	ENSRNOG00000012477	eukaryotic translation elongation factor 1 alpha 2 [Source:RGD Symbol;Acc:3781]	58.69	71.0497	0.826041	30.2114	78.1038	0.386811	2.13552	45.7735	60.3934	0.757922	38.1342	71.5181	0.53321	1.42143	1.77847	46.4339	53.3793	0.869886	60.8978	51.0693	1.19245	0.729492	51.3898	61.9558	0.829459	49.8243	51.2402	0.972367	0.853031	0.791261	1.77847	0.791261	0.83064	-0.337774	UP
LOC100911483	ENSRNOG00000020602	NADH dehydrogenase [ubiquinone] 1 alpha subcomplex subunit 13-like [Source:RGD Symbol;Acc:6492821]	2529.05	2194.29	1.15256	1597.93	2354.95	0.678541	1.69859	2463.32	2284.97	1.07805	1545.22	1882.3	0.820921	1.31322	1.5059	2209.61	2222.32	0.994281	2878.21	2294.43	1.25443	0.792613	2149.19	2103.52	1.02171	3074.45	2377.29	1.29326	0.790029	0.791321	1.5059	0.791321	0.59063	-0.337665	UP
Scamp2	ENSRNOG00000019136	secretory carrier membrane protein 2 [Source:RGD Symbol;Acc:68348]	11.4006	6.95093	1.64015	5.2499	13.3557	0.393083	4.17254	10.1519	12.0844	0.840083	3.97052	7.05818	0.562542	1.49337	2.83295	4.79605	8.83705	0.542721	10.0166	12.2063	0.820609	0.661363	5.29408	10.7142	0.494118	7.53995	14.0769	0.535626	0.922506	0.791935	2.83295	0.791935	1.50231	-0.336546	UP
Nts	ENSRNOG00000004179	neurotensin [Source:RGD Symbol;Acc:621612]	57.0206	16.7568	3.40283	28.1907	34.6467	0.813662	4.18212	42.0494	39.1489	1.07409	28.2701	22.4224	1.2608	0.851912	2.51702	3.11681	1.6452	1.89449	17.1358	13.2933	1.28906	1.46967	4.35414	4.22034	1.0317	22.8947	2.53853	9.01888	0.114394	0.792032	2.51702	0.792032	1.33172	-0.336369	UP
Brd9	ENSRNOG00000015676	bromodomain containing 9 [Source:RGD Symbol;Acc:1307359]	52.2093	48.9182	1.06728	28.8208	41.247	0.698737	1.52744	49.7548	37.7752	1.31713	34.4772	58.821	0.586138	2.24713	1.88729	29.4213	46.7239	0.629684	51.9442	51.1198	1.01613	0.619691	40.9185	45.2259	0.904758	43.1457	46.0186	0.937571	0.965002	0.792346	1.88729	0.792346	0.916313	-0.335797	UP
Rrp1	ENSRNOG00000001203	ribosomal RNA processing 1 [Source:RGD Symbol;Acc:1307286]	53.4031	43.1682	1.23709	55.4514	68.0265	0.815144	1.51764	62.6774	57.9186	1.08216	44.8731	81.5363	0.550345	1.96634	1.74199	43.4448	61.5467	0.705883	47.6205	55.8901	0.852038	0.828465	50.8096	67.2812	0.755183	47.656	47.8197	0.996577	0.757777	0.793121	1.74199	0.793121	0.800734	-0.334388	UP
Ctcf	ENSRNOG00000017674	CCCTC-binding factor (zinc finger protein) [Source:RGD Symbol;Acc:621344]	41.549	40.1686	1.03437	22.6305	51.2252	0.441785	2.34133	38.0239	43.5193	0.873725	24.3831	45.843	0.531883	1.6427	1.99202	30.8186	33.5458	0.918702	47.0121	45.4584	1.03418	0.88834	37.8457	43.0068	0.879993	52.1262	41.3885	1.25944	0.69872	0.79353	1.99202	0.79353	0.994231	-0.333643	UP
Rsl24d1	ENSRNOG00000052787	ribosomal L24 domain containing 1 [Source:RGD Symbol;Acc:1309784]	110.663	63.8888	1.73212	84.6567	74.9671	1.12925	1.53386	92.5628	65.8856	1.4049	65.4263	79.8592	0.819271	1.71482	1.62434	82.257	59.34	1.3862	125.023	60.5341	2.06533	0.671175	78.4079	65.8492	1.19072	66.3228	51.0439	1.29933	0.916411	0.793793	1.62434	0.793793	0.699856	-0.333166	UP
Ptma	ENSRNOG00000018584	prothymosin alpha [Source:RGD Symbol;Acc:61829]	380.527	486.015	0.782953	246.812	537.663	0.459046	1.70561	341.82	480.201	0.711827	252.101	519.921	0.484883	1.46804	1.58682	376.639	576.117	0.653754	489.044	622.592	0.785497	0.832281	362.128	499.686	0.724711	473.568	493.888	0.958857	0.755807	0.794044	1.58682	0.794044	0.666142	-0.332709	UP
Cox6a2	ENSRNOG00000019851	cytochrome c oxidase subunit VIa polypeptide 2 [Source:RGD Symbol;Acc:2385]	15.7409	30.3444	0.518742	3.36273	42.9568	0.0782817	6.6266	20.6909	35.5027	0.582798	10.8593	48.7791	0.222622	2.61788	4.62224	96.051	168.565	0.569816	143.478	129.313	1.10954	0.51356	121.609	96.0029	1.26672	137.926	117.002	1.17883	1.07455	0.794057	4.62224	0.794057	2.20859	-0.332685	UP
Smarcad1	ENSRNOG00000006391	SWI/SNF-related, matrix-associated actin-dependent regulator of chromatin, subfamily a, containing DEAD/H box 1` [Source:RGD Symbol;Acc:1309640]	1.08975	3.82085	0.285211	6.60265	2.25092	2.93331	0.0972319	4.02135	1.85037	2.17327	2.43344	4.41449	0.551239	3.94251	2.01987	0.288826	5.31299	0.0543622	4.5905	3.64999	1.25767	0.0432244	5.83841	3.21668	1.81504	4.52778	3.85449	1.17468	1.54514	0.794183	2.01987	0.794183	1.01426	-0.332456	UP
Arl14ep	ENSRNOG00000004891	ADP-ribosylation factor-like 14 effector protein [Source:RGD Symbol;Acc:1311463]	15.8592	16.6983	0.949749	14.2413	19.4655	0.731617	1.29815	20.1518	23.1487	0.870537	13.5397	32.7054	0.41399	2.1028	1.70047	10.8073	21.0077	0.514445	10.8113	16.4545	0.657042	0.782971	15.8833	11.1581	1.42348	21.7919	12.3361	1.76651	0.805811	0.794391	1.70047	0.794391	0.765937	-0.332079	UP
Spag7	ENSRNOG00000004246	sperm associated antigen 7 [Source:RGD Symbol;Acc:1305473]	164.278	146.441	1.1218	90.1989	154.567	0.583559	1.92235	137.453	174.451	0.787918	119.49	166.943	0.715753	1.10082	1.51159	110.401	151.442	0.728999	126.765	163.998	0.772967	0.943118	136.604	139.612	0.978455	171.096	113.161	1.51197	0.647139	0.795128	1.51159	0.795128	0.596063	-0.33074	UP
Ehmt1	ENSRNOG00000007242	euchromatic histone-lysine N-methyltransferase 1 [Source:RGD Symbol;Acc:1307588]	2.75945	2.40244	1.1486	2.22774	4.74443	0.469549	2.44619	2.43434	3.26042	0.746634	3.54546	4.85461	0.730328	1.02233	1.73426	1.46118	3.09911	0.471484	1.20839	2.06941	0.58393	0.807432	2.63343	3.43982	0.765572	3.02426	3.09503	0.977134	0.783487	0.79546	1.73426	0.79546	0.794317	-0.330139	UP
Rpl27	ENSRNOG00000020674	ribosomal protein L27 [Source:RGD Symbol;Acc:621192]	1236.93	1079.55	1.14578	643.565	1168.55	0.550738	2.08045	1275.61	1173.67	1.08686	675.381	880.848	0.76674	1.4175	1.74898	931.074	1180.3	0.788845	1295.48	1238.06	1.04638	0.753881	923.039	963.065	0.958439	1352.69	1181.36	1.14503	0.837044	0.795463	1.74898	0.795463	0.806511	-0.330134	UP
RGD1564053	ENSRNOG00000005375	similar to hypothetical protein [Source:RGD Symbol;Acc:1564053]	9.87093	8.64561	1.14173	6.94593	12.0787	0.575056	1.98542	7.88068	9.71961	0.810802	6.84303	11.1107	0.615895	1.31646	1.65094	6.34034	11.2359	0.564293	9.63543	9.94323	0.969044	0.582319	8.03299	8.85568	0.9071	6.38458	7.10726	0.898318	1.00978	0.796048	1.65094	0.796048	0.723288	-0.329073	UP
Smndc1	ENSRNOG00000014833	survival motor neuron domain containing 1 [Source:RGD Symbol;Acc:1309151]	12.8026	17.1152	0.748025	9.91027	18.3846	0.539053	1.38767	13.0407	19.3239	0.674848	6.44205	17.0258	0.37837	1.78357	1.58562	9.34514	12.7719	0.731695	10.8509	13.28	0.817086	0.895494	9.59305	14.7962	0.648346	11.3869	12.2641	0.928474	0.698291	0.796893	1.58562	0.796893	0.665044	-0.327543	UP
Mier3	ENSRNOG00000013121	mesoderm induction early response 1, family member 3 [Source:RGD Symbol;Acc:1311241]	2.45914	1.00705	2.44192	1.16326	2.19451	0.530077	4.60673	2.89816	1.25821	2.3034	0.458191	2.27223	0.201648	11.4229	8.0148	0.800827	1.84012	0.435204	1.76857	1.45701	1.21384	0.358536	0.788269	1.46512	0.538024	1.20741	2.77364	0.435316	1.23594	0.797237	8.0148	0.797237	3.00267	-0.32692	UP
Pmvk	ENSRNOG00000020696	phosphomevalonate kinase [Source:RGD Symbol;Acc:1310812]	241.723	116.875	2.06822	179.283	104.339	1.71827	1.20366	257.672	131.22	1.96366	161.199	183.066	0.880551	2.23004	1.71685	229.983	144.398	1.5927	278.103	134.624	2.06578	0.770995	174.621	126.641	1.37887	267.181	159.71	1.67291	0.82423	0.797613	1.71685	0.797613	0.779764	-0.32624	UP
Ift81	ENSRNOG00000001294	intraflagellar transport 81 [Source:RGD Symbol;Acc:727862]	18.939	11.4437	1.65497	12.8182	16.627	0.770927	2.14673	13.5049	15.1133	0.893577	7.60101	18.1627	0.418496	2.13521	2.14097	9.32132	11.267	0.827312	12.8658	6.93817	1.85435	0.446146	9.93095	7.56277	1.31314	8.45683	7.40593	1.1419	1.14996	0.798052	2.14097	0.798052	1.09827	-0.325445	UP
Fmr1	ENSRNOG00000057464	fragile X mental retardation 1 [Source:RGD Symbol;Acc:2623]	14.1661	16.2987	0.869155	14.247	9.94855	1.43207	0.606923	25.2142	15.6855	1.60748	11.9719	17.9899	0.665479	2.41553	1.51123	19.1563	16.091	1.1905	18.9284	13.4653	1.40572	0.846897	20.841	20.8783	0.998213	18.8775	14.1889	1.33044	0.750287	0.798592	1.51123	0.798592	0.59572	-0.324469	UP
Eef1b2	ENSRNOG00000024186	eukaryotic translation elongation factor 1 beta 2 [Source:RGD Symbol;Acc:1311415]	325.642	195.244	1.66787	193.251	239.121	0.808172	2.06376	345.07	213.867	1.61348	206.709	167.918	1.23101	1.31069	1.68723	280.148	251.811	1.11253	331.745	235.656	1.40775	0.790291	220.485	226.04	0.975425	326.794	270.449	1.20834	0.807244	0.798768	1.68723	0.798768	0.754653	-0.324152	UP
Hypk	ENSRNOG00000015703	Huntingtin interacting protein K [Source:RGD Symbol;Acc:1311457]	794.403	628.973	1.26302	538.117	682.071	0.788946	1.60089	833.219	658.197	1.26591	473.473	650.611	0.727736	1.73952	1.67021	794.998	755.865	1.05177	939.303	721.916	1.30113	0.808356	711.053	621.713	1.1437	1056.97	729.707	1.44849	0.789583	0.79897	1.67021	0.79897	0.740026	-0.323787	UP
Rsrp1	ENSRNOG00000017309	arginine/serine-rich protein 1 [Source:RGD Symbol;Acc:1359529]	184.22	147.771	1.24666	74.849	125.117	0.598232	2.0839	161.296	129.881	1.24188	104.266	120.124	0.867986	1.43075	1.75733	110.932	156.93	0.706888	114.084	126.535	0.9016	0.784037	172.052	210.569	0.817081	111.704	111.294	1.00368	0.814082	0.79906	1.75733	0.79906	0.813385	-0.323624	UP
Rgcc	ENSRNOG00000042960	regulator of cell cycle [Source:RGD Symbol;Acc:619721]	90.2565	112.492	0.802337	65.5832	109.841	0.597074	1.34378	104.201	99.7076	1.04507	58.4402	118.644	0.492568	2.12167	1.73273	42.2822	82.1337	0.514797	55.3258	88.3359	0.626312	0.821951	67.8016	74.862	0.905688	57.9921	49.7448	1.16579	0.776886	0.799418	1.73273	0.799418	0.793043	-0.322977	UP
Cdkn1b	ENSRNOG00000007249	cyclin-dependent kinase inhibitor 1B [Source:RGD Symbol;Acc:69062]	8.277	18.9738	0.436233	7.58707	12.4884	0.607529	0.718044	12.0863	8.49467	1.42281	8.54728	14.1563	0.603779	2.35651	1.53728	7.35699	10.9114	0.674248	15.3414	22.2192	0.690457	0.976524	7.0145	16.5444	0.42398	10.7845	15.9221	0.677329	0.625959	0.801242	1.53728	0.801242	0.620376	-0.31969	UP
Rps13	ENSRNOG00000028021	ribosomal protein S13 [Source:RGD Symbol;Acc:621027]	490.14	499.15	0.981949	288.374	572.58	0.50364	1.94971	507.299	523.77	0.968553	273.611	437.397	0.625544	1.54834	1.74902	374.03	499.932	0.748162	501.168	546.994	0.916222	0.816572	378.725	484.448	0.781766	489.928	492.797	0.994178	0.786344	0.801458	1.74902	0.801458	0.806548	-0.319301	UP
Tnip1	ENSRNOG00000010370	TNFAIP3 interacting protein 1 [Source:RGD Symbol;Acc:1309380]	18.4319	19.5609	0.942283	6.89978	16.3672	0.421561	2.23522	20.819	17.2522	1.20674	11.2123	17.3375	0.646708	1.86598	2.0506	22.1058	16.5458	1.33604	21.7169	13.6451	1.59155	0.839455	17.2966	19.0403	0.908421	25.4664	21.4198	1.18892	0.764073	0.801764	2.0506	0.801764	1.03605	-0.318751	UP
Dok1	ENSRNOG00000007412	docking protein 1 [Source:RGD Symbol;Acc:1309499]	2.30098	0.976409	2.35657	0.818927	0.714177	1.14667	2.05514	3.96248	0.126115	31.4196	2.6318	2.21854	1.18628	26.4859	14.2705	1.30888	3.17418	0.412352	1.38838	2.05321	0.6762	0.609808	3.0394	6.5318	0.465323	3.08787	6.59752	0.468035	0.994207	0.802007	14.2705	0.802007	3.83497	-0.318312	UP
Atf2	ENSRNOG00000001597	activating transcription factor 2 [Source:RGD Symbol;Acc:621862]	11.8896	7.88507	1.50786	4.80516	10.8242	0.443927	3.39664	11.1105	11.1254	0.998661	7.23365	13.7799	0.524942	1.90242	2.64953	9.1284	11.4971	0.793974	14.1945	10.5837	1.34117	0.592003	13.6047	8.43683	1.61254	11.8176	7.42082	1.59249	1.01259	0.802295	2.64953	0.802295	1.40574	-0.317796	UP
Optn	ENSRNOG00000017941	optineurin [Source:RGD Symbol;Acc:628886]	16.9154	21.2459	0.796172	9.81408	20.0596	0.489246	1.62735	22.7349	18.1649	1.25158	15.4025	29.091	0.529459	2.36389	1.99562	19.151	20.3841	0.939507	22.5053	18.6654	1.20572	0.779206	16.5448	16.9437	0.976457	20.7489	17.5413	1.18286	0.825505	0.802356	1.99562	0.802356	0.996836	-0.317686	UP
Clint1	ENSRNOG00000005406	clathrin interactor 1 [Source:RGD Symbol;Acc:1303328]	43.9411	34.3323	1.27988	17.6373	39.5285	0.446192	2.86844	36.2098	37.666	0.961339	23.2521	54.8149	0.424193	2.26628	2.56736	32.5613	34.4169	0.946085	38.244	32.672	1.17054	0.808244	34.9267	44.6928	0.781484	33.1206	33.8177	0.979387	0.797932	0.803088	2.56736	0.803088	1.36029	-0.31637	UP
Scand1	ENSRNOG00000019987	SCAN domain-containing 1 [Source:RGD Symbol;Acc:1308530]	684.409	799.003	0.856579	492.691	923.115	0.533727	1.6049	703.544	647.507	1.08654	469.128	721.601	0.650121	1.67129	1.6381	774.859	882.158	0.878368	1052.97	960.397	1.09639	0.801145	775.192	769.017	1.00803	1067.45	853.352	1.25089	0.80585	0.803497	1.6381	0.803497	0.712021	-0.315635	UP
Dnaja1	ENSRNOG00000007029	DnaJ (Hsp40) homolog, subfamily A, member 1 [Source:RGD Symbol;Acc:620942]	409.411	326.319	1.25463	228.5	270.578	0.844488	1.48567	405.618	350.569	1.15703	258.556	382.137	0.676606	1.71005	1.59786	295.192	321.009	0.919575	309.006	297.597	1.03834	0.885623	335.41	364.09	0.921228	328.685	258.05	1.27373	0.723255	0.804439	1.59786	0.804439	0.676142	-0.313945	UP
Cdc42ep2	ENSRNOG00000020904	CDC42 effector protein (Rho GTPase binding) 2 [Source:RGD Symbol;Acc:1310253]	39.5545	35.6409	1.10981	40.7256	50.0418	0.813832	1.36368	51.5311	42.5335	1.21154	23.9738	45.585	0.525914	2.30369	1.83368	36.8527	33.8796	1.08775	45.2674	50.6808	0.893186	1.21784	32.4433	30.9255	1.04908	50.7077	18.9015	2.68273	0.391049	0.804442	1.83368	0.804442	0.874745	-0.313939	UP
Tppp3	ENSRNOG00000016890	tubulin polymerization-promoting protein family member 3 [Source:RGD Symbol;Acc:1305061]	175.962	121.774	1.44499	127.624	154.237	0.827454	1.74631	184.522	138.758	1.32981	126.951	136.895	0.92736	1.43398	1.59014	87.7323	70.1574	1.25051	83.2402	72.6511	1.14575	1.09143	43.7625	60.9657	0.717822	92.8315	67.014	1.38526	0.518187	0.804808	1.59014	0.804808	0.669155	-0.313284	UP
LOC499770	ENSRNOG00000025711	similar to LOC495800 protein [Source:RGD Symbol;Acc:1563514]	47.9706	35.2322	1.36156	25.664	36.9069	0.695371	1.95803	28.986	24.2128	1.19714	37.6947	39.7217	0.94897	1.26151	1.60977	24.8788	34.2831	0.725687	40.7511	34.8774	1.16841	0.621089	37.0886	37.6709	0.984542	47.2245	47.4495	0.995258	0.989233	0.805161	1.60977	0.805161	0.686853	-0.31265	UP
Ssbp1	ENSRNOG00000012100	single-stranded DNA binding protein 1, mitochondrial [Source:RGD Symbol;Acc:3760]	143.264	56.5397	2.53387	90.7403	116.963	0.775803	3.26612	118.388	164.296	0.720577	90.7739	94.5115	0.960453	0.750247	2.00818	89.4951	160.965	0.555991	136.738	116.005	1.17873	0.471689	106.104	106.554	0.995777	121.107	138.532	0.874217	1.13905	0.805369	2.00818	0.805369	1.00589	-0.312278	UP
Prkcsh	ENSRNOG00000013360	protein kinase C substrate 80K-H [Source:RGD Symbol;Acc:1309628]	54.2186	87.9099	0.616752	47.6206	109.654	0.434281	1.42017	66.8445	93.9132	0.711769	48.8415	110.444	0.442229	1.6095	1.51484	36.7184	59.3732	0.618434	61.5937	69.5825	0.88519	0.698646	54.5819	76.8513	0.710227	51.3012	65.9534	0.77784	0.913076	0.805861	1.51484	0.805861	0.599162	-0.311397	UP
Zmat4	ENSRNOG00000042690	zinc finger, matrin type 4 [Source:RGD Symbol;Acc:1584398]	5.46769	5.01716	1.0898	4.66237	4.33316	1.07597	1.01285	3.93281	1.36675	2.87749	2.88092	4.88188	0.590125	4.87607	2.94446	6.75456	6.64836	1.01597	6.58666	5.83614	1.1286	0.900208	3.21978	7.58433	0.424531	5.3551	8.9944	0.595382	0.71304	0.806624	2.94446	0.806624	1.558	-0.310032	UP
Rbm25	ENSRNOG00000002874	RNA binding motif protein 25 [Source:RGD Symbol;Acc:1308755]	15.2698	21.2281	0.71932	10.2762	18.2295	0.563713	1.27604	16.5587	16.4734	1.00518	9.53665	23.0716	0.41335	2.43178	1.85391	13.8396	17.7304	0.780558	16.7937	16.5931	1.01209	0.771234	19.2295	19.5476	0.983727	18.296	15.6702	1.16757	0.842545	0.806889	1.85391	0.806889	0.890573	-0.309557	UP
Robo1	ENSRNOG00000029614	roundabout guidance receptor 1 [Source:RGD Symbol;Acc:61941]	2.14384	4.29054	0.499667	4.66157	2.61695	1.7813	0.280507	3.38009	2.32914	1.45122	3.31522	7.3929	0.448433	3.2362	1.75835	3.95455	1.31969	2.99657	2.45281	1.03674	2.36589	1.26658	2.98589	3.04085	0.981926	3.63742	1.29193	2.81549	0.348758	0.807667	1.75835	0.807667	0.814224	-0.308168	UP
Sdf2l1	ENSRNOG00000001859	stromal cell-derived factor 2-like 1 [Source:RGD Symbol;Acc:1585844]	86.677	35.8462	2.41802	48.5098	42.2192	1.149	2.10446	85.7878	43.2773	1.98228	64.1667	58.0675	1.10504	1.79386	1.94916	64.8619	55.7382	1.16369	95.898	64.8572	1.4786	0.787019	62.3718	86.3164	0.722595	64.8239	74.3372	0.872025	0.82864	0.80783	1.94916	0.80783	0.962854	-0.307877	UP
Abt1	ENSRNOG00000017585	activator of basal transcription 1 [Source:RGD Symbol;Acc:1310785]	88.6456	38.8769	2.28016	46.0328	36.8643	1.24871	1.82601	79.5422	45.6651	1.74186	38.8429	41.9467	0.926006	1.88105	1.85353	66.2493	48.6314	1.36227	79.2726	56.0561	1.41417	0.963306	50.7637	48.335	1.05025	66.9506	41.6547	1.60728	0.653433	0.80837	1.85353	0.80837	0.890275	-0.306913	UP
Ddrgk1	ENSRNOG00000021232	DDRGK domain containing 1 [Source:RGD Symbol;Acc:1309979]	246.029	184.086	1.33649	173.168	239.171	0.724034	1.84589	229.477	254.815	0.900563	171.544	285.194	0.601499	1.4972	1.67154	216.069	190.588	1.1337	263.749	225.347	1.17041	0.96863	213.495	257.838	0.82802	282.055	221.094	1.27572	0.649059	0.808844	1.67154	0.808844	0.741182	-0.306066	UP
Suv39h2	ENSRNOG00000015585	suppressor of variegation 3-9 homolog 2 (Drosophila) [Source:RGD Symbol;Acc:1306969]	5.90536	4.10523	1.4385	0.989373	3.0829	0.320923	4.48238	4.82438	2.05774	2.3445	0.496002	2.28866	0.216722	10.818	7.65021	1.97957	2.75964	0.717329	1.34962	2.88449	0.467889	1.53312	0.279507	0.987263	0.283113	2.56816	0.779396	3.29506	0.0859203	0.80952	7.65021	0.80952	2.9355	-0.304862	UP
Sumf1	ENSRNOG00000006813	sulfatase modifying factor 1 [Source:RGD Symbol;Acc:1309939]	25.3776	27.9154	0.90909	13.3906	20.1057	0.66601	1.36498	25.9791	16.6125	1.56383	15.6382	26.4236	0.591827	2.64237	2.00368	7.4961	10.1671	0.73729	15.7392	13.7536	1.14437	0.644276	12.5873	13.0761	0.962619	21.94	22.2322	0.986857	0.975439	0.809858	2.00368	0.809858	1.00265	-0.30426	UP
Gnb4	ENSRNOG00000011070	guanine nucleotide binding protein (G protein), beta polypeptide 4 [Source:RGD Symbol;Acc:1359321]	2.73207	2.06354	1.32397	1.3524	4.12958	0.327491	4.04278	4.5038	0.905952	4.97135	8.0538	6.3696	1.26441	3.93174	3.98726	3.18784	4.88177	0.653009	1.71519	2.16027	0.79397	0.82246	1.41134	3.35382	0.420816	4.5604	8.64814	0.527327	0.798016	0.810238	3.98726	0.810238	1.9954	-0.303582	UP
RGD1312005	ENSRNOG00000022429	similar to DD1 [Source:RGD Symbol;Acc:1312005]	48.5034	62.4969	0.776093	51.3615	72.4458	0.708964	1.09469	67.5375	72.0485	0.937389	43.5946	93.9862	0.46384	2.02093	1.55781	47.22	51.9788	0.908447	37.5367	42.9202	0.87457	1.03874	40.168	54.2827	0.739978	60.0434	47.3692	1.26756	0.58378	0.811258	1.55781	0.811258	0.639517	-0.301766	UP
Eef1e1	ENSRNOG00000016390	eukaryotic translation elongation factor 1 epsilon 1 [Source:RGD Symbol;Acc:1311056]	141.847	145.5	0.974893	112.696	125.571	0.897468	1.08627	161.999	95.7594	1.69173	95.0313	119.146	0.797604	2.12101	1.60364	115.134	121.326	0.948964	127.3	131.23	0.970053	0.97826	103.875	106.149	0.978577	124.291	81.9351	1.51694	0.645098	0.811679	1.60364	0.811679	0.681353	-0.301019	UP
Rsrc2	ENSRNOG00000001238	arginine/serine-rich coiled-coil 2 [Source:RGD Symbol;Acc:1564882]	96.6689	79.5667	1.21494	47.6716	90.4228	0.527208	2.30448	100.974	84.5857	1.19375	59.458	116.983	0.508262	2.34869	2.32659	69.5464	86.5836	0.803228	110.166	93.2246	1.18173	0.679707	79.2928	82.8441	0.957133	92.0691	90.789	1.0141	0.943825	0.811766	2.32659	0.811766	1.21821	-0.300864	UP
Nxn	ENSRNOG00000008178	nucleoredoxin [Source:RGD Symbol;Acc:1310489]	5.8989	11.976	0.49256	8.07614	8.5195	0.947959	0.5196	9.16546	4.38522	2.09008	6.67921	8.1788	0.816649	2.55934	1.53947	1.73082	12.2157	0.141688	0.917585	5.76992	0.159029	0.890958	4.95043	3.98459	1.24239	6.3949	3.78305	1.69041	0.734967	0.812962	1.53947	0.812962	0.622432	-0.29874	UP
Cdh13	ENSRNOG00000014371	cadherin 13 [Source:RGD Symbol;Acc:619745]	88.8655	80.142	1.10885	51.3915	82.1337	0.625705	1.77216	74.6843	67.1772	1.11175	63.7417	83.7292	0.761284	1.46036	1.61626	43.7446	45.0027	0.972044	56.1967	51.4247	1.0928	0.889502	59.7669	56.9449	1.04956	52.134	36.6313	1.42321	0.737458	0.81348	1.61626	0.81348	0.692661	-0.297822	UP
Agfg1	ENSRNOG00000015619	ArfGAP with FG repeats 1 [Source:RGD Symbol;Acc:1560041]	29.3845	48.748	0.602784	19.2488	38.8967	0.49487	1.21807	40.6376	47.403	0.857279	24.754	53.6563	0.461344	1.85822	1.53814	30.6619	38.5601	0.795172	40.5756	38.4691	1.05476	0.75389	37.9833	46.6219	0.814709	39.9863	42.9068	0.931934	0.874214	0.814052	1.53814	0.814052	0.62119	-0.296807	UP
Psmd10	ENSRNOG00000057649	proteasome 26S subunit, non-ATPase 10 [Source:RGD Symbol;Acc:620350]	57.1403	36.9538	1.54626	34.5932	40.8518	0.846797	1.82601	61.102	54.3129	1.125	35.9405	57.7265	0.6226	1.80694	1.81648	39.4986	42.356	0.932538	37.6286	44.8404	0.839167	1.11127	25.3481	54.5466	0.464705	37.6837	41.9351	0.89862	0.517133	0.814199	1.81648	0.814199	0.861142	-0.296546	UP
Pcdh7	ENSRNOG00000012367	protocadherin 7 [Source:RGD Symbol;Acc:1303209]	22.8232	10.7636	2.12041	13.6006	18.3211	0.742346	2.85636	8.76163	16.2597	0.538856	9.88208	22.3932	0.441298	1.22107	2.03871	10.9802	19.2469	0.570492	9.93855	13.396	0.741904	0.768956	20.4756	21.1532	0.967967	15.6998	13.952	1.12527	0.860207	0.814582	2.03871	0.814582	1.02766	-0.295869	UP
Brd7	ENSRNOG00000014419	bromodomain containing 7 [Source:RGD Symbol;Acc:1309891]	50.0166	47.7478	1.04752	34.8777	56.6288	0.6159	1.70079	56.2246	48.7011	1.15448	39.0534	62.1828	0.628042	1.83823	1.76951	43.5029	37.4958	1.16021	52.6939	44.983	1.17142	0.99043	33.8291	54.7738	0.617615	48.8265	50.5431	0.966037	0.639328	0.814879	1.76951	0.814879	0.823348	-0.295342	UP
Cckbr	ENSRNOG00000017679	cholecystokinin B receptor [Source:RGD Symbol;Acc:2290]	11.5618	11.2865	1.02439	2.98417	6.77977	0.440158	2.32733	10.6395	5.73705	1.85452	5.74344	13.6731	0.420054	4.41497	3.37115	7.54324	8.5277	0.884557	12.5731	8.62932	1.45702	0.6071	6.46412	4.59243	1.40756	10.8247	7.8729	1.37493	1.02373	0.815415	3.37115	0.815415	1.75324	-0.294393	UP
Slirp	ENSRNOG00000012314	SRA stem-loop interacting RNA binding protein [Source:RGD Symbol;Acc:1585290]	32.3989	38.0529	0.851417	20.7903	43.2005	0.481251	1.76917	44.418	41.3675	1.07374	22.8561	44.1966	0.517146	2.07628	1.92273	37.9342	38.4356	0.986955	44.5653	43.5421	1.0235	0.964295	31.4518	39.8229	0.789792	45.4431	38.3796	1.18404	0.66703	0.815662	1.92273	0.815662	0.943155	-0.293956	UP
Ddx10	ENSRNOG00000012500	DEAD (Asp-Glu-Ala-Asp) box polypeptide 10 [Source:RGD Symbol;Acc:1308990]	13.8932	10.6323	1.3067	13.1005	10.0821	1.29938	1.00563	18.1696	11.176	1.62577	12.2192	18.9378	0.645228	2.51968	1.76266	22.0449	13.7292	1.60569	21.9368	11.9975	1.82845	0.878174	16.5019	23.3732	0.706018	23.89	25.5634	0.934539	0.755472	0.816823	1.76266	0.816823	0.817751	-0.291905	UP
Trmt6	ENSRNOG00000021270	tRNA methyltransferase 6 [Source:RGD Symbol;Acc:1308877]	8.93487	7.42778	1.2029	7.48101	10.3487	0.722894	1.66401	7.7873	8.64514	0.900772	5.76741	13.5401	0.42595	2.11473	1.88937	9.04058	12.8979	0.700934	14.8605	7.2546	2.04842	0.342182	9.11259	6.86836	1.32675	9.66421	9.41592	1.02637	1.29266	0.817422	1.88937	0.817422	0.917905	-0.290846	UP
Ythdc1	ENSRNOG00000001996	YTH domain containing 1 [Source:RGD Symbol;Acc:621706]	37.121	28.2386	1.31455	25.8732	30.0096	0.862164	1.52471	37.4077	32.4662	1.1522	23.046	44.62	0.516495	2.23081	1.87776	33.6757	27.7395	1.214	50.2438	30.2896	1.65878	0.731862	31.8758	34.0689	0.935628	39.1324	37.8273	1.0345	0.904424	0.818143	1.87776	0.818143	0.909014	-0.289576	UP
Cd63	ENSRNOG00000007650	Cd63 molecule [Source:RGD Symbol;Acc:62080]	301.775	136.247	2.21491	186.521	221.562	0.841846	2.63102	224.224	234.766	0.955096	207.025	146.635	1.41184	0.676491	1.65375	235.307	257.769	0.91286	286.21	225.469	1.2694	0.719128	192.583	273.288	0.704689	236.438	308.233	0.767076	0.918669	0.818899	1.65375	0.818899	0.725745	-0.288243	UP
RT1-M3-1	ENSRNOG00000000763	RT1 class Ib, locus M3, gene 1 [Source:RGD Symbol;Acc:3494]	25.3528	6.77399	3.74267	15.2811	13.3424	1.1453	3.26784	7.5575	12.1881	0.620072	21.2835	1.78623	11.9153	0.0520399	1.65994	22.5039	21.9001	1.02757	21.9988	16.6173	1.32385	0.776199	17.5217	21.684	0.808047	19.9134	21.2786	0.935842	0.863445	0.819822	1.65994	0.819822	0.731131	-0.286618	UP
Pfdn1	ENSRNOG00000018653	prefoldin subunit 1 [Source:RGD Symbol;Acc:1305603]	298.491	402.069	0.742388	206.944	377.254	0.548553	1.35335	352.131	314.713	1.1189	206.047	358.471	0.574794	1.9466	1.64998	287.628	369.19	0.779079	316.708	335.722	0.943364	0.825852	364.15	337.538	1.07884	392.83	296.363	1.3255	0.813911	0.819881	1.64998	0.819881	0.722447	-0.286513	UP
Dhrs7	ENSRNOG00000005589	dehydrogenase/reductase (SDR family) member 7 [Source:RGD Symbol;Acc:1565002]	1.09742	0.321213	3.41649	0.60611	0.490349	1.23608	2.76397	1.31716	1.65956	0.79368	1.14958	1.306	0.88023	0.901674	1.83282	0.942592	1.52715	0.617223	0.649036	0.991624	0.654518	0.943019	0.73159	1.18322	0.618304	0.993679	1.12267	0.885103	0.698567	0.820793	1.83282	0.820793	0.874067	-0.28491	UP
Fkbp2	ENSRNOG00000021153	FK506 binding protein 2 [Source:RGD Symbol;Acc:1560660]	1292.2	1121.69	1.15201	809.714	1213.18	0.667431	1.72604	1265.55	1189.69	1.06376	891.321	1188.22	0.750131	1.4181	1.57207	1080.08	1221.31	0.884362	1407.72	1338.86	1.05143	0.841102	1144.57	1226.92	0.932881	1497.66	1285.57	1.16498	0.800772	0.820937	1.57207	0.820937	0.652667	-0.284657	UP
Nucks1	ENSRNOG00000047287	nuclear casein kinase and cyclin-dependent kinase substrate 1 [Source:RGD Symbol;Acc:620993]	161.882	147.203	1.09972	97.6896	207.508	0.470775	2.33598	143.463	169.553	0.846125	106.251	210.88	0.503846	1.67933	2.00765	154.789	183.246	0.844706	211.345	180.398	1.17155	0.721017	168.415	179.249	0.939559	196.773	192.86	1.02029	0.920875	0.820946	2.00765	0.820946	1.00551	-0.284641	UP
Wdr44	ENSRNOG00000029068	WD repeat domain 44 [Source:RGD Symbol;Acc:727965]	8.55452	6.69743	1.27728	6.559	9.27366	0.707272	1.80593	9.19753	13.8738	0.662942	5.33257	21.019	0.253702	2.61307	2.2095	3.27926	6.71742	0.488173	3.94207	8.29581	0.475188	1.02732	4.73786	9.92097	0.47756	7.50332	9.66022	0.776724	0.614839	0.821082	2.2095	0.821082	1.14372	-0.284402	UP
Raly	ENSRNOG00000017405	RALY heterogeneous nuclear ribonucleoprotein [Source:RGD Symbol;Acc:1307228]	158.777	118.55	1.33933	110.532	136.46	0.809996	1.6535	136.041	127.718	1.06517	96.7574	163.507	0.591763	1.79999	1.72674	74.2942	137.729	0.539423	125.524	138.093	0.908982	0.593437	144.742	151.229	0.957105	137.613	150.846	0.912275	1.04914	0.821289	1.72674	0.821289	0.788053	-0.284038	UP
Syt1	ENSRNOG00000006426	synaptotagmin I [Source:RGD Symbol;Acc:3803]	209.221	303.333	0.68974	105.205	385.689	0.272772	2.52864	174.218	378.367	0.460447	102.737	509.736	0.201549	2.28454	2.40659	202.602	382.247	0.530029	255.922	385.56	0.663767	0.798517	245.765	444.223	0.553247	239.532	365.501	0.655353	0.844197	0.821357	2.40659	0.821357	1.26699	-0.283919	UP
Mt3	ENSRNOG00000018958	metallothionein 3 [Source:RGD Symbol;Acc:621252]	11159	12879.9	0.866389	7586.77	14031.4	0.540699	1.60235	12552	13498.1	0.929909	7578.7	11505.3	0.658714	1.4117	1.50703	14533	14367.3	1.01153	18518.6	14840.8	1.24782	0.810642	14237.2	13399.5	1.06252	19054.4	14955.7	1.27406	0.833964	0.822303	1.50703	0.822303	0.591704	-0.282257	UP
Txnl4b	ENSRNOG00000021379	thioredoxin-like 4B [Source:RGD Symbol;Acc:1305127]	15.9706	27.6892	0.576781	10.0051	4.07733	2.45384	0.235053	34.3972	1.11263	30.9152	18.9754	14.6605	1.29432	23.8853	12.0602	9.11143	16.2778	0.559746	21.9822	12.3629	1.77808	0.314804	20.4523	17.3382	1.17961	21.7668	24.5476	0.886718	1.33031	0.822557	12.0602	0.822557	3.59218	-0.281813	UP
Hspb1	ENSRNOG00000023546	heat shock protein B1 [Source:RGD Symbol;Acc:61306]	23.8914	40.4733	0.5903	7.48264	45.031	0.166166	3.55246	20.1766	61.9925	0.325468	20.8384	32.2817	0.645517	0.504198	2.02833	46.6771	53.3996	0.87411	30.0072	32.9862	0.90969	0.960888	21.1979	50.2016	0.422255	24.6376	39.97	0.616402	0.685032	0.82296	2.02833	0.82296	1.02029	-0.281106	UP
Kcne2	ENSRNOG00000029811	potassium channel, voltage-gated Isk-related subfamily E regulatory beta subunit 2 [Source:RGD Symbol;Acc:621383]	3.30403	0.04712	70.1195	6.01749	5.28634	1.13831	61.5997	1.77552	2.30051	0.771794	0.787082	3.39229	0.232021	3.3264	32.463	2.65303	3.94064	0.673249	3.88795	3.36465	1.15553	0.582632	4.50785	3.3097	1.36201	2.65332	2.07493	1.27875	1.06511	0.823871	32.463	0.823871	5.02073	-0.279509	UP
Pcp4l1	ENSRNOG00000003209	Purkinje cell protein 4-like 1 [Source:RGD Symbol;Acc:1593809]	148.641	94.0288	1.5808	104.528	142.536	0.733345	2.15561	160.389	88.0407	1.82176	119.385	123.817	0.964205	1.88939	2.0225	52.7684	80.0711	0.659019	59.3979	120.581	0.492598	1.33785	40.8186	94.6884	0.431083	115.195	82.8437	1.39051	0.310018	0.823932	2.0225	0.823932	1.01614	-0.279403	UP
RGD1562987	ENSRNOG00000018676	similar to cDNA sequence BC031181 [Source:RGD Symbol;Acc:1562987]	431.958	257.728	1.67602	284.609	330.339	0.861566	1.94532	398.126	282.249	1.41055	296.026	310.779	0.952529	1.48085	1.71308	301.631	404.656	0.745401	329.433	379.322	0.868478	0.858284	292.721	304.209	0.962236	301.753	247.631	1.21856	0.789651	0.823967	1.71308	0.823967	0.776595	-0.279341	UP
Srek1	ENSRNOG00000032735	splicing regulatory glutamine/lysine-rich protein 1 [Source:RGD Symbol;Acc:621696]	33.2381	30.8999	1.07567	28.2172	46.8263	0.602593	1.78507	38.3414	43.417	0.883096	22.0503	41.2794	0.534172	1.65321	1.71914	25.9149	31.4044	0.8252	32.7777	39.6913	0.825816	0.999254	27.0215	56.8444	0.475359	27.4616	37.604	0.730284	0.650924	0.825089	1.71914	0.825089	0.781685	-0.277379	UP
Map7d2	ENSRNOG00000005176	MAP7 domain containing 2 [Source:RGD Symbol;Acc:1564852]	199.335	171.646	1.16131	161.549	179.297	0.901013	1.2889	182.475	200.661	0.90937	137.155	268.323	0.511156	1.77904	1.53397	205.497	132.611	1.54962	207.915	131.371	1.58266	0.979128	164.521	190.346	0.864326	189.047	147.121	1.28498	0.67264	0.825884	1.53397	0.825884	0.617271	-0.275989	UP
Ttc17	ENSRNOG00000010495	tetratricopeptide repeat domain 17 [Source:RGD Symbol;Acc:1305410]	4.82247	3.12319	1.54408	4.67799	6.09333	0.767723	2.01125	4.52399	4.41409	1.0249	5.88557	10.4464	0.563407	1.81911	1.91518	5.8824	3.46942	1.6955	2.04013	1.38015	1.47819	1.14701	3.15571	3.21482	0.981613	4.40895	2.26722	1.94465	0.504776	0.825892	1.91518	0.825892	0.93748	-0.275975	UP
Bag5	ENSRNOG00000011527	BCL2-associated athanogene 5 [Source:RGD Symbol;Acc:1310847]	0.619123	0.277047	2.23472	0.208917	0.661202	0.315965	7.07268	0.212815	0.572628	0.371646	0.220175	0.264981	0.830909	0.447277	3.75998	0.421348	0.540294	0.779849	0.590719	0.446243	1.32376	0.589117	0.220745	0.457556	0.482444	0.228383	0.503701	0.45341	1.06403	0.826575	3.75998	0.826575	1.91072	-0.274782	UP
Fam162a	ENSRNOG00000002255	family with sequence similarity 162, member A [Source:RGD Symbol;Acc:1590883]	573.102	347.798	1.6478	330.234	428.672	0.770365	2.13899	507.091	412.61	1.22898	316.908	510.562	0.620704	1.97998	2.05949	385.091	368.406	1.04529	510.336	403.417	1.26503	0.826294	435.737	435.092	1.00148	468.633	388.384	1.20662	0.829988	0.828141	2.05949	0.828141	1.04228	-0.272052	UP
Cox4i1	ENSRNOG00000017817	cytochrome c oxidase subunit IV isoform 1 [Source:RGD Symbol;Acc:68374]	2087.72	1124.73	1.8562	1354.62	1475.74	0.917926	2.02216	2063.07	1524.28	1.35347	1360.51	1130.71	1.20324	1.12486	1.57351	1913.31	1703.61	1.12309	2154.41	1594.28	1.35134	0.831096	1913.68	1537.46	1.2447	2421.38	1605.83	1.50787	0.825472	0.828284	1.57351	0.828284	0.653988	-0.271803	UP
Itgb5	ENSRNOG00000001795	integrin, beta 5 [Source:RGD Symbol;Acc:628869]	12.3011	7.65269	1.60742	10.7943	8.26327	1.3063	1.23052	10.4739	4.67819	2.23888	7.52373	11.7887	0.638215	3.50803	2.36927	7.12534	9.05153	0.787197	10.6706	11.7759	0.906139	0.868738	10.1539	13.3954	0.758014	12.9376	13.4468	0.962132	0.787848	0.828293	2.36927	0.828293	1.24444	-0.271787	UP
Dnajb11	ENSRNOG00000001803	DnaJ (Hsp40) homolog, subfamily B, member 11 [Source:RGD Symbol;Acc:1307373]	77.1335	30.7915	2.50503	49.5108	43.7911	1.13061	2.21563	61.8674	49.4754	1.25047	53.7959	35.4098	1.51924	0.823089	1.51936	54.4632	59.3884	0.917068	50.4943	37.7063	1.33915	0.684815	37.9651	37.0129	1.02573	42.8969	40.6584	1.05506	0.9722	0.828508	1.51936	0.828508	0.603465	-0.271413	UP
Cxxc5	ENSRNOG00000003734	CXXC finger protein 5 [Source:RGD Symbol;Acc:1359466]	81.0218	53.7145	1.50838	50.7296	75.084	0.675638	2.23252	54.3615	59.8311	0.908583	45.2368	72.829	0.621137	1.46277	1.84765	74.9363	95.0005	0.788799	84.6275	73.7188	1.14798	0.687121	84.3348	82.6229	1.02072	81.7463	77.6798	1.05235	0.969943	0.828532	1.84765	0.828532	0.885691	-0.271371	UP
Hhatl	ENSRNOG00000019404	hedgehog acyltransferase-like [Source:RGD Symbol;Acc:1311911]	8.18428	3.85247	2.12442	6.54475	8.93005	0.732891	2.89869	17.0737	18.5226	0.921777	10.2183	1.28991	7.92172	0.116361	1.50753	15.8608	9.74623	1.62738	20.4775	12.4771	1.64121	0.991574	9.9352	12.5331	0.792717	12.4637	10.468	1.19065	0.665786	0.82868	1.50753	0.82868	0.592183	-0.271113	UP
Lgalsl	ENSRNOG00000005464	lectin, galactoside-binding-like [Source:RGD Symbol;Acc:1307414]	12.7647	25.0822	0.508915	15.6475	16.6563	0.939434	0.541725	20.6978	6.63854	3.11782	16.803	16.1042	1.04339	2.98816	1.76494	18.8482	21.5592	0.874253	16.764	18.2992	0.916106	0.954315	18.2155	21.6926	0.83971	20.0584	16.8734	1.18876	0.706376	0.830345	1.76494	0.830345	0.819621	-0.268217	UP
Map9	ENSRNOG00000012982	microtubule-associated protein 9 [Source:RGD Symbol;Acc:1560368]	97.7027	95.7246	1.02066	72.1753	135.071	0.534351	1.9101	81.8858	120.338	0.680465	70.974	171.324	0.414268	1.64257	1.77634	107.622	92.1201	1.16828	113.476	88.2781	1.28544	0.908857	94.8351	106.401	0.891299	126.689	107.096	1.18295	0.753456	0.831156	1.77634	0.831156	0.828906	-0.266808	UP
Zranb2	ENSRNOG00000009990	zinc finger, RAN-binding domain containing 2 [Source:RGD Symbol;Acc:61854]	112.019	134.082	0.835451	58.7279	149.893	0.391799	2.13235	92.7992	148.786	0.623709	65.9143	170.106	0.38749	1.60962	1.87098	87.328	105.203	0.83009	106.814	105.586	1.01163	0.820547	85.215	124.933	0.682086	93.0177	114.835	0.810012	0.842069	0.831308	1.87098	0.831308	0.903796	-0.266545	UP
Rpf2	ENSRNOG00000000587	ribosome production factor 2 homolog [Source:RGD Symbol;Acc:1306906]	77.3595	27.6993	2.79283	46.585	43.8842	1.06154	2.63092	54.197	59.1918	0.915617	55.0349	46.6522	1.17968	0.776154	1.70353	49.7121	46.8802	1.06041	72.4322	50.7168	1.42817	0.742494	37.979	34.1552	1.11195	54.3199	44.9528	1.20838	0.920205	0.831349	1.70353	0.831349	0.768531	-0.266473	UP
Eif5b	ENSRNOG00000023356	eukaryotic translation initiation factor 5B [Source:RGD Symbol;Acc:735017]	17.3534	19.0026	0.913212	13.1677	21.4575	0.613664	1.48813	23.6435	21.3382	1.10804	13.6282	34.4665	0.395404	2.80229	2.14521	22.9793	16.8536	1.36347	27.9323	19.7743	1.41256	0.965247	21.9081	25.0988	0.872874	29.1508	23.3187	1.2501	0.698241	0.831744	2.14521	0.831744	1.10112	-0.265788	UP
Hsbp1	ENSRNOG00000014415	heat shock factor binding protein 1 [Source:RGD Symbol;Acc:628632]	1507.07	1235.21	1.22009	868.553	1253.38	0.692969	1.76067	1315.71	1100.79	1.19524	883.263	1091.24	0.809412	1.47668	1.61868	822.754	1358.15	0.60579	1154.2	1250.68	0.922858	0.656428	1098.21	1069.15	1.02718	1053.76	1033.82	1.01929	1.00774	0.832086	1.61868	0.832086	0.694815	-0.265196	UP
Cdv3	ENSRNOG00000010186	carnitine deficiency-associated gene expressed in ventricle 3 [Source:RGD Symbol;Acc:1359113]	169.055	200.861	0.841652	96.9726	216.817	0.447256	1.88181	127.565	195.308	0.653148	84.7608	295.301	0.287032	2.27552	2.07867	182.718	173.092	1.05561	206.524	178.708	1.15565	0.913435	168.503	208.001	0.810107	222.901	207.037	1.07662	0.752451	0.832943	2.07867	0.832943	1.05566	-0.26371	UP
Wdr24	ENSRNOG00000019713	WD repeat domain 24 [Source:RGD Symbol;Acc:1304803]	10.3437	3.413	3.03068	14.4145	11.6817	1.23394	2.4561	11.0444	11.1905	0.986944	14.011	9.20787	1.52163	0.648609	1.55235	21.6313	13.2703	1.63005	13.8003	9.13984	1.50991	1.07957	8.24203	11.5625	0.712824	10.7364	8.83221	1.2156	0.586399	0.832986	1.55235	0.832986	0.634458	-0.263636	UP
Ccdc59	ENSRNOG00000004183	coiled-coil domain containing 59 [Source:RGD Symbol;Acc:1311912]	99.7727	62.4728	1.59706	43.3891	86.1457	0.503671	3.17084	98.8327	92.0308	1.07391	55.6427	108.784	0.511497	2.09954	2.63519	65.3516	76.9522	0.849249	88.259	67.534	1.30688	0.649828	90.9495	68.7145	1.32359	110.875	85.2411	1.30072	1.01758	0.833703	2.63519	0.833703	1.39791	-0.262395	UP
Stpg1	ENSRNOG00000031448	sperm-tail PG-rich repeat containing 1 [Source:RGD Symbol;Acc:1560169]	2.91277	4.23686	0.687483	0.183189	6.1062	0.0300005	22.9157	2.20818	4.8367	0.456547	2.0596	3.74858	0.549435	0.830939	11.8733	0.237589	3.19971	0.0742533	0.790962	1.53365	0.515738	0.143975	0.774502	0.463318	1.67164	1.52719	1.39433	1.09529	1.52622	0.835095	11.8733	0.835095	3.56965	-0.259988	UP
G0s2	ENSRNOG00000006019	G0/G1switch 2 [Source:RGD Symbol;Acc:1311675]	49.928	23.5568	2.11947	38.2536	80.2718	0.476551	4.44753	43.2204	62.5246	0.691254	32.147	30.3041	1.06081	0.651627	2.54958	50.7988	77.7515	0.653348	44.9532	73.0363	0.615491	1.06151	69.6778	55.3933	1.25787	89.957	43.5477	2.06571	0.60893	0.835219	2.54958	0.835219	1.35026	-0.259774	UP
Zfp367	ENSRNOG00000027234	zinc finger protein 367 [Source:RGD Symbol;Acc:1307136]	7.97583	4.66763	1.70875	1.54567	0.530516	2.91352	0.586491	6.61295	3.40583	1.94166	3.23919	11.3799	0.284641	6.82141	3.70395	1.3209	4.97593	0.265458	3.80188	4.11702	0.923454	0.287462	8.60223	6.01387	1.4304	3.39179	3.2796	1.03421	1.38309	0.835274	3.70395	0.835274	1.88907	-0.259679	UP
Tpr	ENSRNOG00000002394	translocated promoter region, nuclear basket protein [Source:RGD Symbol;Acc:1310664]	26.5874	34.2285	0.776762	21.474	45.121	0.47592	1.63213	30.8473	37.4231	0.824285	25.6949	56.67	0.453413	1.81796	1.72504	25.9552	33.448	0.775987	28.5271	32.69	0.872655	0.889225	25.3152	31.6815	0.799053	31.7345	31.1578	1.01851	0.784532	0.836878	1.72504	0.836878	0.786631	-0.25691	UP
Ubqln2	ENSRNOG00000003099	ubiquilin 2 [Source:RGD Symbol;Acc:1563566]	32.1121	54.9589	0.584293	29.8956	58.4228	0.511711	1.14184	43.3554	40.7345	1.06434	38.2097	67.3955	0.566947	1.87732	1.50958	27.9226	36.6756	0.76134	34.8854	37.1927	0.937964	0.811695	26.6241	33.0124	0.806488	30.7804	32.9188	0.93504	0.862517	0.837106	1.50958	0.837106	0.594147	-0.256518	UP
Sox2	ENSRNOG00000012199	SRY (sex determining region Y)-box 2 [Source:RGD Symbol;Acc:1565646]	63.451	57.1666	1.10993	44.7444	91.9082	0.486838	2.27988	52.2508	75.1618	0.695178	47.6339	78.7192	0.605112	1.14884	1.71436	46.7988	46.9769	0.996209	65.3744	61.1921	1.06835	0.932477	37.4919	47.8638	0.783304	53.0965	50.3785	1.05395	0.743207	0.837842	1.71436	0.837842	0.77767	-0.25525	UP
Ube2e2	ENSRNOG00000032690	ubiquitin-conjugating enzyme E2E 2 [Source:RGD Symbol;Acc:1305644]	109.361	94.0765	1.16247	69.8093	114.036	0.612169	1.89893	112.963	119.071	0.948703	89.3253	112.822	0.791737	1.19826	1.5486	76.6881	112.069	0.684294	96.5766	120.596	0.800828	0.854483	69.9701	97.6957	0.716205	60.273	69.2004	0.870992	0.822286	0.838384	1.5486	0.838384	0.63096	-0.254316	UP
Cst3	ENSRNOG00000005195	cystatin C [Source:RGD Symbol;Acc:2432]	9398.85	12055.8	0.779612	6361.58	13565.7	0.468946	1.66248	9632.27	11797.6	0.81646	6269.7	10948	0.57268	1.42568	1.54408	7184.19	12571.2	0.57148	9879.42	13489.7	0.732368	0.780319	7572.28	11018.5	0.687233	9733.89	12718.4	0.765339	0.897946	0.839132	1.54408	0.839132	0.626748	-0.25303	UP
Scnm1	ENSRNOG00000021092	sodium channel modifier 1 [Source:RGD Symbol;Acc:1308968]	41.9448	30.1922	1.38926	31.0494	37.7711	0.822041	1.69001	34.165	25.4824	1.34073	27.1321	31.4784	0.861928	1.5555	1.62276	21.9611	24.5158	0.895794	29.2998	30.8493	0.949772	0.943167	15.4062	36.7369	0.419366	19.1267	33.6035	0.569188	0.736779	0.839973	1.62276	0.839973	0.698447	-0.251585	UP
C1qtnf5	ENSRNOG00000007613	C1q and tumor necrosis factor related protein 5 [Source:RGD Symbol;Acc:1308802]	18.8545	40.4473	0.46615	14.729	35.3719	0.416404	1.11947	32.7408	17.7178	1.8479	10.6109	42.3992	0.250262	7.38389	4.25168	8.12764	16.4701	0.493478	17.4644	19.7576	0.883933	0.558276	19.062	18.4147	1.03515	18.3481	19.8941	0.922289	1.12237	0.840324	4.25168	0.840324	2.08803	-0.250982	UP
Kcns3	ENSRNOG00000004899	potassium voltage-gated channel, modifier subfamily S, member 3 [Source:RGD Symbol;Acc:621527]	1.59585	1.05568	1.51168	0.928014	3.11925	0.297512	5.08107	4.94011	4.09613	1.20604	4.29135	0.028494	150.605	0.00800797	2.54454	8.10201	6.47847	1.25061	7.43492	6.49552	1.14462	1.09259	7.7028	6.75442	1.14041	9.00915	4.66888	1.92962	0.591003	0.841797	2.54454	0.841797	1.34741	-0.248455	UP
Rec114	ENSRNOG00000009332	REC114 meiotic recombination protein [Source:RGD Symbol;Acc:1311874]	7.37306	5.15282	1.43088	9.38054	5.81362	1.61355	0.886792	4.65315	0.747986	6.22091	1.80255	4.32064	0.417195	14.9113	7.89903	1.54546	5.26677	0.293436	5.5794	1.90158	2.93409	0.100009	1.69287	1.06223	1.59369	6.14261	6.10692	1.00584	1.58443	0.842222	7.89903	0.842222	2.98167	-0.247728	UP
Ociad2	ENSRNOG00000002196	OCIA domain containing 2 [Source:RGD Symbol;Acc:2319541]	63.072	68.8824	0.915648	21.8247	38.3123	0.569653	1.60738	64.2732	61.8873	1.03855	29.7226	55.4604	0.535925	1.93787	1.77262	34.5122	67.5049	0.511255	29.6088	49.2585	0.60109	0.850546	41.9424	71.299	0.588261	25.0713	35.6061	0.704129	0.835444	0.842995	1.77262	0.842995	0.825887	-0.246404	UP
Zfp422	ENSRNOG00000013379	zinc finger protein 422 [Source:RGD Symbol;Acc:620229]	24.152	14.5273	1.66253	15.0031	17.2419	0.870154	1.91061	16.6133	14.2434	1.16639	9.91084	15.608	0.634985	1.83687	1.87374	15.0064	10.6466	1.4095	15.1161	14.0844	1.07325	1.3133	16.4601	22.495	0.731723	19.8232	10.1209	1.95864	0.373587	0.843444	1.87374	0.843444	0.905922	-0.245636	UP
Slc18a2	ENSRNOG00000008890	solute carrier family 18 (vesicular monoamine transporter), member 2 [Source:RGD Symbol;Acc:3694]	4.06773	2.10549	1.93196	2.15313	1.99708	1.07814	1.79194	3.59989	3.25448	1.10613	2.96087	7.15641	0.413737	2.67352	2.23273	1.29581	5.22843	0.247839	5.16812	4.20723	1.22839	0.201759	2.73675	5.78517	0.473063	2.30351	7.23278	0.318482	1.48537	0.843564	2.23273	0.843564	1.15881	-0.245431	UP
Mepe	ENSRNOG00000002154	matrix extracellular phosphoglycoprotein [Source:RGD Symbol;Acc:71036]	3.5493	1.4661	2.42091	3.70249	2.51249	1.47363	1.64282	1.5788	5.92047	0.266668	0.4536	3.64125	0.124573	2.14066	1.89174	0.520635	5.33835	0.0975273	4.83921	0.826482	5.85519	0.0166566	4.28622	1.8683	2.29418	3.28172	2.39086	1.37261	1.6714	0.844028	1.89174	0.844028	0.919715	-0.244637	UP
Adra1d	ENSRNOG00000021256	adrenoceptor alpha 1D [Source:RGD Symbol;Acc:62064]	5.74408	5.50058	1.04427	4.34467	8.15284	0.532903	1.95959	3.15451	3.45188	0.913853	2.50954	5.23961	0.478955	1.90801	1.9338	14.8751	13.8728	1.07225	16.7153	13.4778	1.24021	0.864571	15.2092	17.3728	0.87546	16.2257	15.3164	1.05937	0.826399	0.845485	1.9338	0.845485	0.951437	-0.242149	UP
Grp	ENSRNOG00000016999	gastrin releasing peptide [Source:RGD Symbol;Acc:621740]	62.9779	51.4606	1.22381	34.1303	51.9014	0.657599	1.86103	54.2368	33.7876	1.60523	24.8936	23.9048	1.04136	1.54147	1.70125	31.5646	38.5433	0.818939	50.236	54.0193	0.929964	0.880613	22.2394	34.036	0.653408	34.6301	43.0965	0.803548	0.813154	0.846884	1.70125	0.846884	0.766592	-0.239764	UP
Tarbp2	ENSRNOG00000042355	TAR (HIV-1) RNA binding protein 2 [Source:RGD Symbol;Acc:1307375]	63.5079	35.8467	1.77165	55.6616	36.7335	1.51528	1.16919	62.3502	30.9444	2.01491	37.1245	38.5473	0.96309	2.09213	1.63066	43.0568	45.2775	0.950954	62.0934	39.7972	1.56025	0.60949	68.7819	37.3068	1.84368	45.452	26.731	1.70035	1.0843	0.846894	1.63066	0.846894	0.705457	-0.239748	UP
Ift20	ENSRNOG00000008891	intraflagellar transport 20 [Source:RGD Symbol;Acc:1309400]	171.666	163.06	1.05278	91.4062	183.125	0.499146	2.10916	183.579	175.29	1.04729	110.531	193.482	0.571273	1.83325	1.9712	203.371	268.913	0.756271	171.785	225.887	0.760491	0.994451	151.5	205.194	0.738326	200.803	190.413	1.05457	0.700123	0.847287	1.9712	0.847287	0.979078	-0.239078	UP
Ankra2	ENSRNOG00000048118	ankyrin repeat, family A (RFXANK-like), 2 [Source:RGD Symbol;Acc:1303108]	0.24546	0.0495603	4.95275	0.130994	0.297797	0.439877	11.2594	0.133438	0.044806	2.97813	0.184017	0	100	0.0297813	5.6446	0.301723	0.126887	2.37789	0.350552	0.186256	1.8821	1.26342	0.158072	0.220308	0.717505	0.322097	0.193962	1.66062	0.432071	0.847747	5.6446	0.847747	2.49687	-0.238294	UP
Trappc13	ENSRNOG00000012124	trafficking protein particle complex 13 [Source:RGD Symbol;Acc:1306583]	68.7202	52.0688	1.3198	43.8713	32.4521	1.35188	0.976268	68.2882	30.0916	2.26934	49.7109	46.3317	1.07293	2.11508	1.54567	52.9614	38.7623	1.36631	62.5708	29.2803	2.13696	0.639372	58.0657	39.0562	1.48672	56.4433	40.1559	1.4056	1.05771	0.848541	1.54567	0.848541	0.628237	-0.236943	UP
Otud6b	ENSRNOG00000006636	OTU domain containing 6B [Source:RGD Symbol;Acc:1310024]	15.7799	25.7569	0.612647	12.0042	32.304	0.371601	1.64867	15.4965	27.9804	0.553834	14.7983	41.4682	0.356859	1.55197	1.60032	22.1028	23.2724	0.949743	25.4791	23.2562	1.09558	0.866884	16.3063	27.1238	0.601181	20.1683	27.9389	0.721872	0.832808	0.849846	1.60032	0.849846	0.67836	-0.234727	UP
Rsrc1	ENSRNOG00000023762	arginine/serine-rich coiled-coil 1 [Source:MGI Symbol;Acc:MGI:1914130]	91.6963	61.0707	1.50148	49.7148	100.094	0.496681	3.02302	76.6795	79.8409	0.960404	57.9025	101.995	0.567699	1.69175	2.35738	83.1752	84.5677	0.983534	95.9424	83.9853	1.14237	0.860958	92.941	90.101	1.03152	122.505	99.7638	1.22795	0.840034	0.850496	2.35738	0.850496	1.23719	-0.233623	UP
Chchd10	ENSRNOG00000028356	coiled-coil-helix-coiled-coil-helix domain containing 10 [Source:RGD Symbol;Acc:1359417]	1507.06	1070.58	1.4077	943.056	1361.87	0.692471	2.03287	1398.55	1321.98	1.05792	981.555	1136.85	0.863399	1.2253	1.62908	888.179	927.27	0.957843	1201.12	1130.93	1.06206	0.901869	1008	966.744	1.04268	1248.9	959.494	1.30162	0.801057	0.851463	1.62908	0.851463	0.704061	-0.231984	UP
Pnrc2	ENSRNOG00000009248	proline-rich nuclear receptor coactivator 2 [Source:RGD Symbol;Acc:1642418]	39.3453	33.3697	1.17907	22.2346	29.5625	0.752122	1.56766	32.6734	31.8709	1.02518	28.8926	43.1808	0.669108	1.53216	1.54991	31.2883	45.4046	0.6891	34.4982	51.5604	0.669083	1.02992	22.7515	33.4675	0.679809	46.4936	46.1952	1.00646	0.675446	0.852681	1.54991	0.852681	0.632185	-0.229922	UP
Sart1	ENSRNOG00000020475	squamous cell carcinoma antigen recognized by T cells 1 [Source:RGD Symbol;Acc:61930]	75.4422	64.6049	1.16775	66.2182	80.9139	0.818379	1.4269	70.6908	74.4792	0.949135	61.4147	139.005	0.441816	2.14826	1.78758	62.8607	69.6914	0.901986	71.5069	72.4673	0.986747	0.914101	82.8988	82.4603	1.00532	77.2708	60.8263	1.27035	0.79137	0.852735	1.78758	0.852735	0.838008	-0.22983	UP
Cpsf6	ENSRNOG00000005927	cleavage and polyadenylation specific factor 6, 68kDa [Source:RGD Symbol;Acc:1304640]	11.9641	14.5783	0.820679	14.6844	11.3502	1.29376	0.634338	14.4901	8.6422	1.67667	10.2804	15.9605	0.644115	2.60306	1.6187	10.5677	17.7986	0.593738	11.0165	14.804	0.744157	0.797866	8.34453	8.22951	1.01398	14.8196	13.2668	1.11704	0.907732	0.852799	1.6187	0.852799	0.694833	-0.229722	UP
Hck	ENSRNOG00000009331	hemopoietic cell kinase [Source:RGD Symbol;Acc:2785]	1.55698	3.08829	0.504156	0.78102	0.877171	0.890385	0.566222	4.25469	1.46617	2.90191	1.71784	4.13515	0.415424	6.98541	3.77582	0.704474	9.84789	0.0715355	1.09165	5.36818	0.203356	0.351775	2.73731	4.18837	0.65355	4.06491	8.42813	0.482303	1.35506	0.853419	3.77582	0.853419	1.91679	-0.228674	UP
Rbpj	ENSRNOG00000046327	recombination signal binding protein for immunoglobulin kappa J region [Source:RGD Symbol;Acc:1593096]	5.30136	3.01469	1.75851	3.53566	5.64962	0.625823	2.80992	3.8088	3.64731	1.04428	4.12444	6.81706	0.605017	1.72603	2.26797	4.75346	9.11187	0.521678	2.98172	6.57083	0.453781	1.14962	3.15024	6.85718	0.459408	5.41649	6.59204	0.821671	0.559114	0.854369	2.26797	0.854369	1.1814	-0.227069	UP
P4hb	ENSRNOG00000036689	prolyl 4-hydroxylase, beta polypeptide [Source:RGD Symbol;Acc:3244]	45.2715	36.816	1.22967	26.684	45.3013	0.589034	2.0876	41.2761	33.2434	1.24163	30.3818	39.3465	0.77216	1.608	1.8478	27.3528	37.6026	0.727418	24.1817	35.9357	0.672916	1.08099	24.8601	42.9706	0.578537	32.1139	34.8702	0.920955	0.628193	0.854593	1.8478	0.854593	0.88581	-0.22669	UP
Prdm4	ENSRNOG00000004962	PR domain containing 4 [Source:RGD Symbol;Acc:619929]	1.13167	0.122464	9.24084	0.860805	2.92806	0.293985	31.4331	0.904269	0.553813	1.63281	1.92828	0	100	0.0163281	15.7247	0.535108	0.261161	2.04896	1.29817	0.057535	22.5631	0.09081	0.682582	1.3889	0.491455	0.573587	1.88925	0.303606	1.61873	0.854769	15.7247	0.854769	3.97496	-0.226393	UP
Gcnt1	ENSRNOG00000050534	glucosaminyl (N-acetyl) transferase 1, core 2 [Source:RGD Symbol;Acc:621370]	0.510504	0.0304379	16.772	0.0266843	0.958115	0.0278508	602.208	0.448506	0.192772	2.32661	0.196992	0.0509011	3.87009	0.601178	301.404	0.034655	0.129772	0.267045	0.0238832	0.128709	0.18556	1.43913	0.181562	0.243777	0.744787	0.492626	0.179041	2.75147	0.270687	0.854911	301.404	0.854911	8.23556	-0.226155	UP
Gtf2a2	ENSRNOG00000056701	general transcription factor IIA, 2 [Source:RGD Symbol;Acc:620720]	113.843	47.4017	2.40166	59.0292	65.4924	0.901314	2.66463	88.7912	85.6943	1.03614	65.0591	46.2493	1.4067	0.736572	1.7006	23.4883	106.355	0.220848	48.6162	79.4916	0.611589	0.361105	75.1047	74.9745	1.00174	39.4753	53.1538	0.742662	1.34885	0.854976	1.7006	0.854976	0.766043	-0.226045	UP
Mrps10	ENSRNOG00000022609	mitochondrial ribosomal protein S10 [Source:RGD Symbol;Acc:1311516]	3.33658	3.2673	1.0212	1.6562	8.20094	0.201952	5.05666	1.12468	9.38308	0.119863	4.24617	7.56467	0.561316	0.213538	2.6351	2.98737	1.74934	1.70771	4.84952	4.79318	1.01175	1.68787	0.49417	3.97719	0.124251	6.60406	1.18815	5.55827	0.0223543	0.855114	2.6351	0.855114	1.39786	-0.225812	UP
Pthlh	NA	NA	11.5555	5.54979	2.08215	8.26022	2.6379	3.13136	0.664935	14.2397	3.46646	4.10785	5.87529	5.6184	1.04572	3.92824	2.29659	5.23467	7.91178	0.66163	4.15604	6.81585	0.609761	1.08506	7.19832	4.16435	1.72856	8.4121	3.04671	2.76104	0.626052	0.855558	2.29659	0.855558	1.19949	-0.225062	UP
Mns1	ENSRNOG00000057867	meiosis-specific nuclear structural 1 [Source:RGD Symbol;Acc:1549718]	8.07374	15.7407	0.512921	10.0395	13.441	0.746931	0.686705	13.8765	19.4076	0.715003	9.37588	32.64	0.287251	2.48912	1.58791	10.3755	9.84492	1.05389	20.7306	7.60479	2.72599	0.386609	15.6121	10.5369	1.48166	11.1991	10.0222	1.11743	1.32595	0.856282	1.58791	0.856282	0.667132	-0.223843	UP
Hdgfrp3	ENSRNOG00000019740	hepatoma-derived growth factor, related protein 3 [Source:RGD Symbol;Acc:628773]	71.8374	58.5237	1.22749	42.6629	66.7817	0.638841	1.92144	59.2593	66.9265	0.885439	38.9997	82.9945	0.469907	1.88428	1.90286	50.8708	61.269	0.830286	67.6914	65.902	1.02715	0.808338	52.9634	59.975	0.883091	53.7366	55.0274	0.976543	0.904304	0.856321	1.90286	0.856321	0.92817	-0.223777	UP
Pianp	ENSRNOG00000017052	PILR alpha associated neural protein [Source:RGD Symbol;Acc:1304952]	117.724	111.475	1.05606	84.5956	132.099	0.640395	1.64907	121.296	109.683	1.10588	90.1584	117.407	0.767913	1.44011	1.54459	51.0827	63.0568	0.810106	68.3498	83.9035	0.814624	0.994454	53.5763	72.8599	0.735333	70.4893	69.0176	1.02132	0.719981	0.857217	1.54459	0.857217	0.627223	-0.222267	UP
Gtf2h4	ENSRNOG00000000831	general transcription factor II H, polypeptide 4 [Source:RGD Symbol;Acc:1303309]	11.6353	8.86677	1.31224	9.38994	11.2262	0.836431	1.56885	6.86952	5.25664	1.30683	11.3774	15.0081	0.758084	1.72386	1.64635	11.9825	9.3035	1.28796	13.0606	7.42029	1.76012	0.731743	15.0276	14.0865	1.06681	13.119	12.0894	1.08517	0.983084	0.857414	1.64635	0.857414	0.719275	-0.221937	UP
Cep97	ENSRNOG00000001609	centrosomal protein 97 [Source:RGD Symbol;Acc:1307400]	4.1682	0.966003	4.31489	5.16306	4.00668	1.28861	3.34848	2.49389	3.47007	0.718686	1.78883	3.23235	0.553415	1.29864	2.32356	2.95662	1.27125	2.32576	2.12357	1.11516	1.90427	1.22134	0.549289	2.87267	0.191212	0.795243	2.05495	0.386989	0.494102	0.857719	2.32356	0.857719	1.21634	-0.221423	UP
Cdk11b	ENSRNOG00000017213	cyclin-dependent kinase 11B [Source:RGD Symbol;Acc:628604]	119.982	99.2421	1.20898	77.2459	120.68	0.640089	1.88877	122.356	123.836	0.988049	90.0964	166.675	0.540551	1.82785	1.85831	138.669	102.59	1.35168	134.874	114.596	1.17695	1.14846	132.798	156.073	0.850871	177.428	118.372	1.4989	0.567663	0.858061	1.85831	0.858061	0.893994	-0.220848	UP
Zfp295	ENSRNOG00000001623	zinc finger protein 295 [Source:RGD Symbol;Acc:1310841]	3.57836	3.14398	1.13816	1.60789	4.64746	0.345972	3.28976	1.92098	2.4144	0.795635	1.00465	4.76724	0.21074	3.77543	3.53259	2.83434	3.24078	0.874586	0.940956	1.29647	0.725783	1.20502	1.52994	1.97215	0.775773	1.67721	1.10825	1.51339	0.512607	0.858815	3.53259	0.858815	1.82073	-0.21958	UP
Synrg	ENSRNOG00000053814	synergin, gamma [Source:RGD Symbol;Acc:620684]	5.75852	11.9303	0.48268	2.00871	9.11609	0.220348	2.19054	4.12828	9.88441	0.417656	4.64503	15.4027	0.301572	1.38493	1.78773	1.92157	5.22413	0.367826	4.79199	6.17145	0.776477	0.473711	5.88059	8.22059	0.715349	4.06193	7.06685	0.574787	1.24455	0.859129	1.78773	0.859129	0.838131	-0.219053	UP
Cadm1	ENSRNOG00000018778	cell adhesion molecule 1 [Source:RGD Symbol;Acc:1310999]	97.7438	45.3927	2.15329	46.0981	81.714	0.56414	3.81695	74.5331	78.5279	0.949129	63.7591	86.4008	0.737946	1.28618	2.55156	32.9848	40.0465	0.823662	41.9556	39.6332	1.0586	0.77807	42.3819	37.3061	1.13606	45.1306	37.4773	1.20421	0.943404	0.860737	2.55156	0.860737	1.35138	-0.216356	UP
Bfsp1	ENSRNOG00000005707	beaded filament structural protein 1, filensin [Source:RGD Symbol;Acc:2205]	4.09325	0.297003	13.7818	4.24452	1.51369	2.80409	4.91491	0.0665188	1.47722	0.0450297	2.20237	0.838814	2.62558	0.0171504	2.46603	0.56452	3.51579	0.160567	0.145802	0.697657	0.208988	0.768307	0.591507	0.363194	1.62863	1.55273	0.908756	1.70863	0.953175	0.860741	2.46603	0.860741	1.30219	-0.216349	UP
Zhx3	ENSRNOG00000027988	zinc fingers and homeoboxes 3 [Source:RGD Symbol;Acc:631431]	2.48544	3.52436	0.705217	1.12454	3.00246	0.37454	1.88289	2.99744	1.48785	2.01461	1.14623	1.39339	0.82262	2.44902	2.16596	0.291965	1.07476	0.271656	1.44177	0.280993	5.13098	0.0529443	0.832799	0.912223	0.912934	1.52214	2.78408	0.54673	1.66981	0.861376	2.16596	0.861376	1.115	-0.215286	UP
Cast	ENSRNOG00000010286	calpastatin [Source:RGD Symbol;Acc:2278]	4.59345	9.54389	0.481297	5.41008	11.8193	0.457733	1.05148	8.43114	9.21088	0.915346	4.76687	14.1888	0.33596	2.72457	1.88802	11.6719	14.4161	0.809643	9.65569	15.8948	0.607475	1.3328	4.40217	11.3448	0.388034	13.657	13.7303	0.994661	0.390117	0.861459	1.88802	0.861459	0.916877	-0.215146	UP
Map4k5	ENSRNOG00000004923	mitogen-activated protein kinase kinase kinase kinase 5 [Source:RGD Symbol;Acc:1562028]	8.11171	2.68351	3.0228	4.97693	1.3118	3.79397	0.796738	10.3691	0.90767	11.4239	8.4004	3.39599	2.47362	4.61827	2.7075	2.5698	5.39333	0.476477	1.52029	4.23184	0.35925	1.32631	2.52555	3.82	0.661139	5.34259	3.2241	1.65708	0.398978	0.862644	2.7075	0.862644	1.43696	-0.213162	UP
Tyw1	ENSRNOG00000024352	tRNA-yW synthesizing protein 1 homolog (S. cerevisiae) [Source:RGD Symbol;Acc:1310420]	5.75793	1.96912	2.92411	3.59091	3.83137	0.937239	3.11992	2.67001	0.728589	3.66463	4.66967	2.57087	1.81638	2.01755	2.56874	4.21676	4.53001	0.93085	7.4261	2.49501	2.97638	0.312746	3.91953	2.57431	1.52256	4.47126	4.14988	1.07744	1.41312	0.862932	2.56874	0.862932	1.36106	-0.212681	UP
Dynlt3	ENSRNOG00000003611	dynein light chain Tctex-type 3 [Source:RGD Symbol;Acc:1549755]	88.0992	55.567	1.58546	74.2064	58.1211	1.27675	1.24179	90.0513	61.0043	1.47615	74.3438	90.5704	0.82084	1.79834	1.52006	60.4242	60.9493	0.991385	109.675	78.0458	1.40526	0.705479	111.361	70.7759	1.57343	106.378	69.0057	1.54158	1.02066	0.863069	1.52006	0.863069	0.604131	-0.212452	UP
Fezf2	ENSRNOG00000009206	Fez family zinc finger 2 [Source:RGD Symbol;Acc:1311068]	10.6183	27.4104	0.387382	6.90308	20.9033	0.330239	1.17304	12.6574	16.4786	0.768111	10.3274	26.6868	0.386985	1.98486	1.57895	20.6087	44.3877	0.464289	27.7556	35.1787	0.788989	0.58846	17.8729	21.3808	0.835932	17.67	24.0627	0.734332	1.13836	0.863409	1.57895	0.863409	0.658964	-0.211884	UP
Zfp397	ENSRNOG00000048101	zinc finger protein 397 [Source:RGD Symbol;Acc:6504280]	0.709945	7.60463	0.0933569	1.89663	1.8337	1.03432	0.0902594	6.74451	1.24064	5.43632	2.21692	2.42757	0.913226	5.95287	3.02156	3.96436	5.45149	0.727207	5.5426	3.86725	1.43321	0.507395	5.43439	7.80863	0.695947	3.2797	5.75641	0.569747	1.2215	0.864448	3.02156	0.864448	1.5953	-0.210149	UP
Errfi1	ENSRNOG00000058186	ERBB receptor feedback inhibitor 1 [Source:RGD Symbol;Acc:1307599]	25.8896	18.6114	1.39106	15.908	11.2351	1.41592	0.982444	21.9242	15.1419	1.44792	13.5955	20.6342	0.658882	2.19754	1.58999	25.8081	22.6584	1.13901	17.1821	12.823	1.33994	0.850042	24.8076	24.9515	0.994233	19.8063	17.5215	1.1304	0.879541	0.864791	1.58999	0.864791	0.669017	-0.209576	UP
Arid4a	ENSRNOG00000026239	AT rich interactive domain 4A (Rbp1 like) [Source:RGD Symbol;Acc:1307442]	30.0264	22.1739	1.35413	20.4765	30.7211	0.666529	2.03162	23.011	35.256	0.652683	19.1505	30.4637	0.628633	1.03826	1.53494	22.9805	20.141	1.14098	19.5831	19.3022	1.01455	1.12461	15.2492	27.066	0.563408	23.9372	25.8083	0.9275	0.607448	0.866031	1.53494	0.866031	0.61818	-0.207509	UP
Ddx31	ENSRNOG00000013040	DEAD (Asp-Glu-Ala-Asp) box polypeptide 31 [Source:RGD Symbol;Acc:1304895]	0.913185	1.58038	0.577826	2.31383	5.12882	0.451143	1.28081	1.15231	0.635296	1.81382	2.24952	2.57077	0.875037	2.07284	1.67682	3.42459	2.52136	1.35823	0.643412	0.687486	0.935891	1.45127	0.186407	1.35376	0.137696	1.30729	2.66615	0.490329	0.280823	0.866047	1.67682	0.866047	0.745732	-0.207483	UP
Macrod1	ENSRNOG00000021174	MACRO domain containing 1 [Source:RGD Symbol;Acc:628701]	88.2124	37.9766	2.32281	92.5138	85.4826	1.08225	2.14627	76.7731	87.7891	0.874517	77.1306	78.9234	0.977284	0.894844	1.52056	73.9829	52.8143	1.40081	47.9723	29.1649	1.64486	0.851628	46.2795	44.4347	1.04152	50.0734	42.3407	1.18263	0.880678	0.866153	1.52056	0.866153	0.604601	-0.207306	UP
Marcks	ENSRNOG00000000579	myristoylated alanine rich protein kinase C substrate [Source:RGD Symbol;Acc:3028]	136.888	130.557	1.04849	77.7213	219.387	0.354266	2.95962	110.474	173.61	0.636334	86.3858	192.813	0.448029	1.4203	2.18996	92.338	119.762	0.771013	124.519	151.072	0.824236	0.935427	100.096	163.7	0.61146	130.342	170.049	0.766497	0.797733	0.86658	2.18996	0.86658	1.1309	-0.206595	UP
Trem2	ENSRNOG00000013578	triggering receptor expressed on myeloid cells 2 [Source:RGD Symbol;Acc:1309841]	33.0288	24.2992	1.35925	29.2869	35.1969	0.832087	1.63355	32.5933	21.3634	1.52566	32.1259	42.8002	0.750602	2.03258	1.83307	33.2105	61.5	0.540008	45.8145	56.144	0.816018	0.66176	33.6897	30.4715	1.10561	36.3498	35.2929	1.02995	1.07347	0.867614	1.83307	0.867614	0.874259	-0.204875	UP
Uap1	ENSRNOG00000002926	UDP-N-acetylglucosamine pyrophosphorylase 1 [Source:RGD Symbol;Acc:1561967]	14.2712	13.4626	1.06006	10.9115	11.8361	0.921883	1.14989	22.293	13.253	1.68211	12.6381	16.5453	0.763848	2.20215	1.67602	18.8953	15.6126	1.21026	15.4469	14.3954	1.07304	1.12787	11.4771	13.6887	0.838436	18.4256	13.3547	1.37971	0.607691	0.867783	1.67602	0.867783	0.745039	-0.204594	UP
RGD1311899	ENSRNOG00000001185	similar to RIKEN cDNA 2210016L21 gene [Source:RGD Symbol;Acc:1311899]	885.438	687.826	1.2873	494.232	841.741	0.587154	2.19244	793.585	806.151	0.984412	579.198	920.385	0.6293	1.5643	1.87837	647.676	719.032	0.900761	779.676	759.127	1.02707	0.877021	750.023	720.305	1.04126	877.611	724.007	1.21216	0.859011	0.868016	1.87837	0.868016	0.90948	-0.204206	UP
Ankrd55	ENSRNOG00000013555	ankyrin repeat domain 55 [Source:RGD Symbol;Acc:1307735]	1.19637	1.64049	0.729276	0.342961	0.940814	0.364536	2.00056	2.60855	4.52234	0.576814	0.458003	1.13264	0.404368	1.42646	1.71351	0.534087	2.10993	0.25313	1.53318	1.4436	1.06205	0.23834	0.0414537	0.0231655	1.78946	0.487595	0.408196	1.19451	1.49807	0.868204	1.71351	0.868204	0.776953	-0.203895	UP
Grm2	ENSRNOG00000013171	glutamate receptor, metabotropic 2 [Source:RGD Symbol;Acc:2743]	7.67326	6.96509	1.10167	4.8247	8.89425	0.542452	2.03092	5.16714	2.69206	1.9194	6.0718	4.78164	1.26982	1.51156	1.77124	9.23699	5.61331	1.64555	14.1139	9.09109	1.5525	1.05994	8.02595	5.97605	1.34302	12.3299	6.22485	1.98075	0.678034	0.868986	1.77124	0.868986	0.824758	-0.202595	UP
Slc32a1	ENSRNOG00000015393	solute carrier family 32 (GABA vesicular transporter), member 1 [Source:RGD Symbol;Acc:621402]	17.7156	10.5135	1.68503	13.6146	17.1891	0.792048	2.12744	22.721	12.8766	1.76452	12.58	6.23202	2.01861	0.874127	1.50078	8.56688	9.50292	0.9015	13.3032	8.29925	1.60294	0.562404	11.4699	8.58911	1.3354	11.5448	10.1673	1.13548	1.17606	0.869234	1.50078	0.869234	0.585715	-0.202184	UP
Zfp503	ENSRNOG00000014237	zinc finger protein 503 [Source:RGD Symbol;Acc:1312018]	5.01299	6.11188	0.820204	5.8037	4.40689	1.31696	0.622801	7.3621	10.2899	0.715469	2.81705	11.7477	0.239796	2.98366	1.80323	1.26959	2.23407	0.568286	2.01707	1.82838	1.1032	0.515125	1.33029	2.55227	0.521218	0.916173	2.15097	0.425935	1.2237	0.869415	1.80323	0.869415	0.850582	-0.201884	UP
Dph1	ENSRNOG00000003116	diphthamide biosynthesis 1 [Source:RGD Symbol;Acc:1562694]	5.37613	4.51987	1.18944	16.2895	6.52827	2.49522	0.476688	12.0695	0	100	12.2567	2.76989	4.42498	22.599	11.5378	24.2922	11.2257	2.16398	16.0998	7.8954	2.03914	1.06122	15.6959	9.49953	1.65228	17.6781	7.25148	2.43786	0.677759	0.869491	11.5378	0.869491	3.5283	-0.201756	UP
Serbp1	ENSRNOG00000005890	Serpine1 mRNA binding protein 1 [Source:RGD Symbol;Acc:619907]	246.758	223.206	1.10552	147.964	237.666	0.622571	1.77573	221.788	275.082	0.806261	197.392	359.034	0.549786	1.4665	1.62111	146.752	193.515	0.758349	185.826	198.15	0.937805	0.808643	219.869	256.644	0.856708	200.608	218.23	0.91925	0.931964	0.870304	1.62111	0.870304	0.696985	-0.200409	UP
Apoe	ENSRNOG00000018454	apolipoprotein E [Source:RGD Symbol;Acc:2138]	6588.63	6472.24	1.01798	3872.44	8963.45	0.432026	2.3563	5826.66	9506.94	0.612885	3837.3	8426.76	0.455371	1.3459	1.8511	3916.79	6488.37	0.603663	5172.17	7202.5	0.718108	0.840631	4707.41	7167.11	0.656807	4979.1	6829.46	0.729062	0.900894	0.870762	1.8511	0.870762	0.888385	-0.19965	UP
Ptprcap	ENSRNOG00000021724	protein tyrosine phosphatase, receptor type, C-associated protein [Source:RGD Symbol;Acc:1559601]	0.358574	9.19992	0.0389758	2.8512	7.95757	0.3583	0.10878	3.29165	0	100	1.4995	0.358993	4.17696	23.9408	12.0248	9.89333	17.0962	0.578686	7.92425	20.9004	0.379143	1.5263	0.171334	15.6679	0.0109354	4.19885	82.8299	0.0506924	0.21572	0.871009	12.0248	0.871009	3.58794	-0.199241	UP
Fam3c	ENSRNOG00000060349	family with sequence similarity 3, member C [Source:RGD Symbol;Acc:735193]	55.1027	51.2285	1.07563	23.8172	36.732	0.648405	1.65888	45.2847	47.2405	0.958599	32.2929	47.9693	0.673199	1.42395	1.54141	41.7627	57.2315	0.729715	52.2862	54.3243	0.962483	0.758159	52.0909	34.3513	1.51642	44.8119	29.1342	1.53812	0.98589	0.872025	1.54141	0.872025	0.624253	-0.197559	UP
Srrm1	ENSRNOG00000018194	serine/arginine repetitive matrix 1 [Source:RGD Symbol;Acc:1311258]	43.6467	40.8712	1.06791	30.8051	44.831	0.687138	1.55414	38.9929	43.2222	0.90215	29.4241	49.9881	0.588622	1.53265	1.54339	37.585	40.837	0.920366	43.3869	40.9137	1.06045	0.867902	45.7549	41.6058	1.09972	49.6726	39.6188	1.25376	0.877138	0.87252	1.54339	0.87252	0.626105	-0.196739	UP
Trim44	ENSRNOG00000005191	tripartite motif-containing 44 [Source:RGD Symbol;Acc:1304877]	241.825	196.622	1.2299	191.122	309.811	0.616899	1.99368	231.814	289.799	0.799913	196.76	425.981	0.461899	1.73179	1.86274	249.296	258.322	0.965059	302.289	277.178	1.0906	0.884892	268.104	294.444	0.910543	310.501	293.561	1.05771	0.860867	0.872879	1.86274	0.872879	0.897424	-0.196146	UP
Faim2	ENSRNOG00000053258	Fas apoptotic inhibitory molecule 2 [Source:RGD Symbol;Acc:628744]	65.0572	54.2279	1.1997	41.0255	70.9425	0.578292	2.07456	57.796	64.7798	0.892192	38.0576	62.8166	0.605853	1.47262	1.77359	77.9631	59.8984	1.30159	88.7607	56.1153	1.58176	0.822876	76.5998	75.6795	1.01216	83.652	76.3334	1.09588	0.923608	0.873242	1.77359	0.873242	0.826672	-0.195547	UP
Tra2b	ENSRNOG00000001783	transformer 2 beta homolog (Drosophila) [Source:RGD Symbol;Acc:619886]	47.9647	31.2911	1.53285	26.578	34.0177	0.781299	1.96193	30.0222	29.3835	1.02174	23.6949	30.7203	0.771311	1.32468	1.6433	24.9853	25.8424	0.966834	26.4721	22.5781	1.17247	0.824614	31.0385	30.5379	1.01639	32.4975	29.4935	1.10185	0.92244	0.873527	1.6433	0.873527	0.716598	-0.195076	UP
Ppp1r7	ENSRNOG00000016974	protein phosphatase 1, regulatory subunit 7 [Source:RGD Symbol;Acc:1308169]	36.4788	59.5111	0.612975	31.0336	52.1391	0.595208	1.02985	33.4577	37.7022	0.88742	22.8785	63.4432	0.360614	2.46086	1.74536	23.0748	29.0024	0.795617	25.2969	33.8793	0.746677	1.06554	29.9489	53.1443	0.563539	23.3686	28.2814	0.826289	0.682013	0.873778	1.74536	0.873778	0.803521	-0.194661	UP
Mgat1	ENSRNOG00000031208	mannosyl (alpha-1,3-)-glycoprotein beta-1,2-N-acetylglucosaminyltransferase [Source:RGD Symbol;Acc:620097]	23.4917	11.3964	2.06133	21.2953	11.443	1.86099	1.10765	16.3039	3.83405	4.2524	17.2134	7.96683	2.16063	1.96812	1.53789	20.8222	15.3289	1.35836	28.5105	11.2279	2.53925	0.534945	16.9014	14.1539	1.19412	27.5137	27.9517	0.98433	1.21313	0.874035	1.53789	0.874035	0.62095	-0.194236	UP
Ybx3	ENSRNOG00000005480	Y box binding protein 3 [Source:RGD Symbol;Acc:621056]	45.9003	38.7245	1.1853	30.27	55.4251	0.546142	2.17032	34.0373	41.2205	0.825737	25.5249	49.1598	0.519223	1.59033	1.88033	18.4566	46.0521	0.400777	33.1263	52.1675	0.634999	0.631145	40.6845	55.1882	0.737196	36.0796	54.74	0.659109	1.11847	0.87481	1.88033	0.87481	0.910983	-0.192959	UP
Mrps11	ENSRNOG00000018531	mitochondrial ribosomal protein S11 [Source:RGD Symbol;Acc:1559901]	229.156	141.771	1.61638	123.698	159.918	0.773509	2.08967	171.168	147.329	1.16181	116.286	158.484	0.73374	1.58341	1.83654	150.081	151.483	0.990745	223.434	152.779	1.46247	0.677448	170.075	159.864	1.06387	160.5	161.77	0.992149	1.07229	0.87487	1.83654	0.87487	0.87699	-0.19286	UP
Rpl36a	NA	NA	117.86	141.918	0.83048	74.3908	155.393	0.478727	1.73477	139.741	148.174	0.943087	67.5693	97.9796	0.689626	1.36753	1.55115	119.465	154.482	0.773326	148.351	147.606	1.00505	0.769443	112.807	135.247	0.834081	137.461	162.035	0.848341	0.983191	0.876317	1.55115	0.876317	0.633339	-0.190476	UP
Rwdd1	ENSRNOG00000042916	RWD domain containing 1 [Source:RGD Symbol;Acc:631337]	128.024	113.426	1.1287	66.9489	117.512	0.56972	1.98115	83.8957	96.9015	0.865783	79.9359	129.842	0.61564	1.40631	1.69373	83.4245	121.776	0.685065	97.2164	94.818	1.02529	0.668164	113.838	116.8	0.97464	92.7869	103.28	0.898401	1.08486	0.876512	1.69373	0.876512	0.760206	-0.190154	UP
Frmd4a	ENSRNOG00000018500	FERM domain containing 4A [Source:RGD Symbol;Acc:1309050]	4.74591	5.31677	0.89263	5.43711	5.66943	0.959022	0.930771	5.90108	2.46595	2.39303	3.16872	3.825	0.828424	2.88865	1.90971	6.38182	3.34318	1.90891	5.19888	3.6411	1.42783	1.33693	2.36644	6.69471	0.353479	4.10333	4.83486	0.848697	0.416496	0.876712	1.90971	0.876712	0.933354	-0.189826	UP
Srrm3	ENSRNOG00000001439	serine/arginine repetitive matrix 3 [Source:RGD Symbol;Acc:1587868]	38.6982	30.1523	1.28342	27.0858	44.5547	0.607922	2.11116	27.9977	39.073	0.716549	27.3173	51.2869	0.532637	1.34528	1.72822	39.3966	32.7163	1.20419	31.1469	30.694	1.01476	1.18668	26.423	42.6311	0.619806	39.5272	36.1723	1.09275	0.567199	0.876939	1.72822	0.876939	0.789291	-0.189451	UP
Gmds	ENSRNOG00000017605	GDP-mannose 4, 6-dehydratase [Source:RGD Symbol;Acc:1311008]	26.7688	13.1403	2.03715	21.5976	11.3796	1.89792	1.07336	30.3387	19.2576	1.57541	20.725	26.4085	0.784785	2.00745	1.5404	18.3488	29.3999	0.624111	26.6827	18.0717	1.47649	0.422699	15.7017	17.3465	0.90518	10.2635	15.0941	0.679968	1.33121	0.876954	1.5404	0.876954	0.623308	-0.189426	UP
Psmd12	ENSRNOG00000003117	proteasome 26S subunit, non-ATPase 12 [Source:RGD Symbol;Acc:1359305]	174.523	197.462	0.883831	124.136	183.887	0.675067	1.30925	187.056	201.252	0.929462	132.2	281.715	0.469269	1.98066	1.64495	151.086	148.137	1.01991	132.799	153.125	0.867259	1.17601	137.261	220.572	0.622296	162.382	150.847	1.07647	0.57809	0.877051	1.64495	0.877051	0.718048	-0.189267	UP
S100a11	ENSRNOG00000010105	S100 calcium binding protein A11 [Source:RGD Symbol;Acc:1303295]	53.3037	113.652	0.469008	26.8135	179.534	0.149351	3.14032	30.5136	106.393	0.286801	33.5906	131.895	0.254677	1.12614	2.13323	37.0282	134.243	0.27583	66.0585	197.485	0.334499	0.824606	60.7428	119.087	0.510071	74.0763	134.993	0.548742	0.929528	0.877067	2.13323	0.877067	1.09304	-0.189241	UP
Surf6	ENSRNOG00000005031	surfeit 6 [Source:RGD Symbol;Acc:1307382]	13.8265	15.4217	0.896561	12.186	13.6362	0.893651	1.00326	17.0903	12.4906	1.36825	10.4416	18.7516	0.556838	2.45718	1.73022	16.5607	13.8274	1.19767	19.389	12.1303	1.59839	0.749298	17.3836	13.1911	1.31783	12.8215	9.79629	1.30881	1.00689	0.878093	1.73022	0.878093	0.790956	-0.187554	UP
Dnajc19	ENSRNOG00000049819	DnaJ (Hsp40) homolog, subfamily C, member 19 [Source:RGD Symbol;Acc:1560220]	35.9065	29.6711	1.21015	24.5909	36.5382	0.673019	1.79809	40.3065	30.5796	1.31808	24.9938	28.6813	0.871432	1.51255	1.65532	37.2823	36.8663	1.01128	40.3014	45.0549	0.894495	1.13056	34.2048	42.7386	0.800326	45.0152	35.2234	1.27799	0.626237	0.8784	1.65532	0.8784	0.727112	-0.187049	UP
Notch2	ENSRNOG00000018835	notch 2 [Source:RGD Symbol;Acc:3188]	1.97405	0.864055	2.28463	2.47116	2.00827	1.23049	1.85668	2.70995	0.617956	4.38534	1.99529	1.64256	1.21474	3.6101	2.73339	2.26761	1.50891	1.50281	1.47569	1.35547	1.08869	1.38038	1.12988	1.96614	0.574669	2.56393	1.68132	1.52495	0.376844	0.878614	2.73339	0.878614	1.45069	-0.186699	UP
Adipor1	ENSRNOG00000004143	adiponectin receptor 1 [Source:RGD Symbol;Acc:1303151]	56.4406	28.6545	1.96969	54.7265	51.4222	1.06426	1.85077	58.6983	42.2881	1.38806	44.5564	39.7268	1.12157	1.2376	1.54418	47.1849	52.8092	0.893498	43.0475	55.2096	0.77971	1.14594	42.7256	45.0042	0.949369	74.1042	47.7398	1.55225	0.611608	0.878771	1.54418	0.878771	0.626845	-0.18644	UP
Pole3	ENSRNOG00000004843	polymerase (DNA directed), epsilon 3, accessory subunit [Source:RGD Symbol;Acc:1359475]	22.6437	26.4584	0.855823	19.1774	26.3834	0.726874	1.1774	21.5264	20.205	1.0654	18.5734	37.6046	0.493913	2.15706	1.66723	20.745	29.2631	0.708913	35.4829	33.308	1.0653	0.665461	31.8392	29.7938	1.06865	26.9062	27.5069	0.978162	1.09251	0.878986	1.66723	0.878986	0.737454	-0.186089	UP
Anp32b	ENSRNOG00000009266	acidic (leucine-rich) nuclear phosphoprotein 32 family, member B [Source:RGD Symbol;Acc:621285]	190.957	170.27	1.1215	119.501	201.993	0.59161	1.89567	193.758	217.468	0.890972	168.215	268.061	0.627525	1.41982	1.65774	192.857	160.807	1.19931	189.534	190.422	0.995337	1.20493	133.153	192.153	0.692953	231.554	184.902	1.25231	0.553341	0.879134	1.65774	0.879134	0.729221	-0.185845	UP
Sstr4	ENSRNOG00000004641	somatostatin receptor 4 [Source:RGD Symbol;Acc:3764]	2.72335	4.07747	0.667902	1.73782	3.32608	0.522483	1.27832	1.92417	0.4269	4.50731	0.0398105	3.80799	0.0104545	431.137	216.208	3.13405	3.73558	0.838973	2.32679	3.79075	0.613807	1.36683	1.36828	5.61036	0.243885	2.01309	3.23481	0.622321	0.391895	0.879365	216.208	0.879365	7.75627	-0.185467	UP
Ubxn4	ENSRNOG00000003625	UBX domain protein 4 [Source:RGD Symbol;Acc:1307451]	103.132	119.593	0.862358	65.6299	104.189	0.629912	1.36901	103.158	95.6043	1.07901	75.1299	151.122	0.497147	2.1704	1.76971	63.3025	77.0534	0.821541	87.4744	91.1617	0.959552	0.856171	74.1549	96.5599	0.767968	75.5623	88.8874	0.85009	0.903396	0.879783	1.76971	0.879783	0.823512	-0.18478	UP
Gkap1	ENSRNOG00000019272	G kinase anchoring protein 1 [Source:RGD Symbol;Acc:1306955]	51.1763	51.7798	0.988345	35.4283	56.6804	0.625054	1.58122	54.9267	69.6282	0.788857	38.9156	70.4443	0.552431	1.42797	1.5046	46.6851	50.9297	0.916658	40.4541	41.0855	0.984632	0.930965	43.9045	51.1568	0.858234	45.3168	43.7961	1.03472	0.829434	0.880199	1.5046	0.880199	0.589375	-0.184098	UP
Hmgb1	ENSRNOG00000029813	high mobility group box 1 [Source:RGD Symbol;Acc:2802]	4.61284	2.94633	1.56562	2.37208	3.46463	0.684656	2.28673	4.45114	1.70144	2.6161	2.56599	2.28717	1.12191	2.33184	2.30928	3.64301	2.51358	1.44933	4.6002	3.23533	1.42186	1.01932	3.11029	2.52573	1.23144	4.96503	2.98936	1.6609	0.74143	0.880374	2.30928	0.880374	1.20744	-0.183812	UP
Cir1	ENSRNOG00000018719	corepressor interacting with RBPJ, 1 [Source:RGD Symbol;Acc:1309199]	120.366	106.006	1.13546	82.468	95.5413	0.863166	1.31546	104.83	127.989	0.819055	86.122	187.781	0.45863	1.78587	1.55067	130.93	100.119	1.30774	133.926	99.4775	1.34629	0.971365	94.4737	135.715	0.696118	113.055	128.563	0.879374	0.791606	0.881486	1.55067	0.881486	0.63289	-0.181991	UP
Camk1d	ENSRNOG00000017882	calcium/calmodulin-dependent protein kinase ID [Source:RGD Symbol;Acc:1560691]	4.59674	5.46109	0.841726	4.8944	5.64628	0.866836	0.971032	4.04994	3.23169	1.2532	2.36632	4.1358	0.572155	2.19031	1.58067	2.43792	4.86192	0.501432	2.42573	4.56686	0.531159	0.944032	5.38222	5.59303	0.962308	4.44807	3.78768	1.17435	0.819438	0.881735	1.58067	0.881735	0.660536	-0.181583	UP
Ebpl	ENSRNOG00000014659	emopamil binding protein-like [Source:RGD Symbol;Acc:1304571]	25.8023	9.48775	2.71954	18.3261	17.2389	1.06307	2.5582	17.5056	23.9347	0.73139	10.1061	10.4314	0.968815	0.754932	1.65657	18.289	18.6027	0.983137	25.2642	11.2662	2.24248	0.438415	22.8618	13.7561	1.66194	21.3852	17.0546	1.25393	1.32539	0.881902	1.65657	0.881902	0.728196	-0.181309	UP
Map2	ENSRNOG00000011841	microtubule-associated protein 2 [Source:RGD Symbol;Acc:3044]	56.0209	78.7918	0.710999	29.6796	112.713	0.26332	2.70013	53.6813	107.42	0.499733	39.6962	147.701	0.268761	1.8594	2.27977	35.9221	68.3546	0.525526	52.5265	83.1198	0.631937	0.831611	39.2063	58.5333	0.669812	55.3137	77.0982	0.717445	0.933608	0.882609	2.27977	0.882609	1.18889	-0.180154	UP
Acadsb	ENSRNOG00000020624	acyl-CoA dehydrogenase, short/branched chain [Source:RGD Symbol;Acc:2013]	3.48383	3.82931	0.90978	5.87386	3.68379	1.59452	0.570568	5.81412	1.30495	4.45544	1.3423	2.2084	0.607816	7.33024	3.9504	0.38256	2.09005	0.183039	0.937969	2.47703	0.378667	0.483377	0.30063	0.836856	0.359237	0.635596	2.27082	0.279897	1.28346	0.88342	3.9504	0.88342	1.982	-0.178829	UP
Nmral1	ENSRNOG00000003794	NmrA-like family domain containing 1 [Source:RGD Symbol;Acc:1311451]	22.1865	15.5208	1.42947	17.0493	30.818	0.553225	2.58388	21.4223	24.9771	0.857678	18.9722	27.2301	0.696736	1.23099	1.90744	9.70724	17.4588	0.556008	22.8339	22.6271	1.00914	0.550973	15.7988	22.825	0.692171	15.7418	27.7424	0.567427	1.21984	0.885407	1.90744	0.885407	0.931636	-0.175588	UP
Nif3l1	ENSRNOG00000013446	NIF3 NGG1 interacting factor 3-like 1 [Source:RGD Symbol;Acc:1310329]	2.46132	10.8298	0.227273	7.82924	3.7944	2.06337	0.110147	5.05752	1.56639	3.22877	10.6616	15.5067	0.687548	4.69607	2.40311	7.91459	3.69736	2.14061	4.63967	1.72973	2.68231	0.798046	6.8675	8.37554	0.819947	3.16893	3.7606	0.842666	0.973039	0.885543	2.40311	0.885543	1.2649	-0.175366	UP
Bud13	ENSRNOG00000018665	BUD13 homolog [Source:RGD Symbol;Acc:1308076]	14.0598	8.50875	1.65239	7.93201	14.0358	0.565127	2.92393	12.5289	8.25615	1.51752	10.4587	12.7123	0.822723	1.84451	2.38422	15.4085	6.79187	2.26867	13.1367	5.76449	2.2789	0.99551	7.01077	8.34691	0.839924	8.55778	7.9023	1.08295	0.77559	0.88555	2.38422	0.88555	1.25352	-0.175354	UP
Gpat2	ENSRNOG00000013906	glycerol-3-phosphate acyltransferase 2, mitochondrial [Source:RGD Symbol;Acc:1304904]	0.122509	0	100	0.969808	0.718382	1.34999	74.0747	0.0801003	0	100	0.331574	0	100	1	37.5373	0.408074	0.152697	2.67244	0.67936	0.196237	3.46194	0.77195	0.783905	0	100	0.0429928	0	100	1	0.885975	37.5373	0.885975	5.23025	-0.174662	UP
Sec62	ENSRNOG00000009057	SEC62 homolog, preprotein translocation factor [Source:RGD Symbol;Acc:1308862]	285.866	242.104	1.18076	211.169	326.001	0.647756	1.82284	300.42	330.838	0.908058	211.74	331.306	0.639107	1.42082	1.62183	332.134	288.098	1.15285	393.188	311.891	1.26066	0.914483	339.771	326.694	1.04003	381.318	314.958	1.21069	0.859034	0.886759	1.62183	0.886759	0.697625	-0.173387	UP
Poll	ENSRNOG00000016748	polymerase (DNA directed), lambda [Source:RGD Symbol;Acc:1308053]	19.896	23.8218	0.835201	24.2863	22.5952	1.07484	0.777045	26.4583	13.8253	1.91376	19.2786	23.0012	0.838156	2.2833	1.53017	22.6409	16.9597	1.33498	19.9737	17.3268	1.15276	1.15807	12.0118	15.182	0.791187	24.1403	18.7969	1.28427	0.61606	0.887065	1.53017	0.887065	0.613693	-0.172887	UP
Cobl	ENSRNOG00000004281	cordon-bleu WH2 repeat protein [Source:RGD Symbol;Acc:1312002]	24.9797	23.635	1.05689	18.5595	18.5676	0.999564	1.05736	26.1838	25.4875	1.02732	16.8061	34.7347	0.483842	2.12325	1.59031	21.9275	23.1804	0.94595	23.429	29.4929	0.794395	1.19078	23.9889	34.5154	0.69502	27.9251	23.4976	1.18842	0.584825	0.887803	1.59031	0.887803	0.669304	-0.171688	UP
Ppp1r21	ENSRNOG00000016528	protein phosphatase 1, regulatory subunit 21 [Source:RGD Symbol;Acc:1565310]	19.665	20.5017	0.959189	17.2792	19.7144	0.876476	1.09437	18.5783	10.3278	1.79886	15.7599	17.2107	0.915704	1.96446	1.52941	32.4651	24.874	1.30518	26.1477	18.9378	1.38071	0.945295	22.8363	26.6304	0.857527	22.6453	21.9362	1.03233	0.830675	0.887985	1.52941	0.887985	0.61298	-0.171393	UP
Mdfic	ENSRNOG00000053787	MyoD family inhibitor domain containing [Source:RGD Symbol;Acc:1309532]	2.37541	1.90171	1.24909	1.68885	6.53062	0.258605	4.83012	0.991737	5.03804	0.19685	2.17876	5.92667	0.36762	0.535471	2.68279	2.49309	2.81899	0.884391	2.55892	4.04192	0.633095	1.39693	0.774682	4.00836	0.193267	2.16772	4.25959	0.508903	0.379771	0.888352	2.68279	0.888352	1.42374	-0.170797	UP
Ocel1	ENSRNOG00000032575	occludin/ELL domain containing 1 [Source:RGD Symbol;Acc:1565407]	75.8627	55.1838	1.37473	45.4215	81.8166	0.555162	2.47626	78.1036	88.5514	0.882014	62.3331	85.7336	0.727056	1.21313	1.8447	72.7018	85.7446	0.847888	72.0367	74.9441	0.961206	0.882109	69.3935	72.7637	0.953683	74.7729	70.4378	1.06155	0.898391	0.89025	1.8447	0.89025	0.883384	-0.167718	UP
Prpf38b	ENSRNOG00000020438	pre-mRNA processing factor 38B [Source:RGD Symbol;Acc:1562940]	43.994	29.8548	1.4736	31.92	43.2253	0.738456	1.99551	36.1515	28.504	1.2683	33.8929	35.6723	0.950118	1.33488	1.6652	39.1818	31.3605	1.2494	43.3175	36.1062	1.19972	1.04141	47.733	48.8349	0.977436	52.6058	39.9563	1.31658	0.742404	0.891904	1.6652	0.891904	0.735693	-0.165039	UP
Pcdhb9	ENSRNOG00000020072	protocadherin beta 9 [Source:RGD Symbol;Acc:1596840]	4.01689	2.65622	1.51226	0.919855	3.66912	0.250702	6.0321	1.13314	9.45667	0.119824	2.16523	0	100	0.00119824	3.01665	1.12908	6.85874	0.164619	4.20846	4.94602	0.850878	0.19347	3.51043	3.729	0.941386	2.10566	3.55779	0.591845	1.5906	0.892033	3.01665	0.892033	1.59295	-0.164831	UP
Caly	ENSRNOG00000018337	calcyon neuron-specific vesicular protein [Source:RGD Symbol;Acc:621719]	1193.73	1001.65	1.19176	849.645	1307.62	0.649764	1.83415	1234.45	1004.57	1.22883	787.05	1225.82	0.64206	1.91389	1.87402	519.646	540.904	0.960699	568.731	658.242	0.864015	1.1119	479.068	544.421	0.879959	673.764	514.708	1.30902	0.672226	0.892064	1.87402	0.892064	0.906136	-0.164782	UP
Fubp1	ENSRNOG00000043370	far upstream element (FUSE) binding protein 1 [Source:RGD Symbol;Acc:1591892]	18.0989	34.2495	0.528443	14.9642	36.6578	0.408213	1.29453	27.8163	36.8244	0.755377	14.0345	33.3675	0.420604	1.79593	1.54523	18.0341	22.3277	0.807701	23.6598	30.0399	0.787612	1.02551	26.3961	35.4408	0.744794	28.2624	28.8154	0.980809	0.759367	0.892436	1.54523	0.892436	0.627822	-0.164179	UP
RGD1305464	ENSRNOG00000018689	similar to human chromosome 15 open reading frame 39 [Source:RGD Symbol;Acc:1305464]	2.47487	2.03937	1.21355	1.34149	2.91383	0.460387	2.63593	4.42492	2.81695	1.57082	4.07551	2.60379	1.56522	1.00358	1.81975	2.15656	1.7391	1.24004	2.05769	1.23194	1.67028	0.742415	1.91205	2.44657	0.781523	1.89983	2.53443	0.749608	1.04257	0.892495	1.81975	0.892495	0.863741	-0.164084	UP
Tpm3	ENSRNOG00000017441	tropomyosin 3 [Source:RGD Symbol;Acc:621546]	351.003	399.844	0.87785	220.381	401.826	0.548449	1.6006	292.861	375.394	0.780143	256.919	561.948	0.457194	1.70637	1.65349	299.609	304.624	0.983537	314.672	329.402	0.955283	1.02958	374.298	427.609	0.875328	410.183	354.156	1.1582	0.755766	0.892672	1.65349	0.892672	0.725514	-0.163798	UP
Nkx6-2	ENSRNOG00000017748	NK6 homeobox 2 [Source:RGD Symbol;Acc:1307280]	55.5298	27.5713	2.01404	46.8378	25.4433	1.84087	1.09407	51.1451	24.7985	2.06243	42.3481	51.0987	0.828751	2.4886	1.79133	34.294	33.5953	1.0208	58.224	54.4016	1.07026	0.953782	38.5592	37.0152	1.04171	56.0791	44.768	1.25266	0.8316	0.892691	1.79133	0.892691	0.841035	-0.163767	UP
Crtc1	ENSRNOG00000022421	CREB regulated transcription coactivator 1 [Source:RGD Symbol;Acc:1589158]	4.34678	6.83767	0.635711	2.82319	5.75252	0.490774	1.29532	3.82187	4.6943	0.814151	3.87545	8.86703	0.437063	1.86278	1.57905	3.24234	4.60984	0.703352	3.01759	3.88642	0.776445	0.905862	2.59004	2.10182	1.23228	1.67496	1.19812	1.39799	0.881469	0.893665	1.57905	0.893665	0.659057	-0.162193	UP
Gpr89b	ENSRNOG00000000095	G protein-coupled receptor 89B [Source:RGD Symbol;Acc:1304837]	18.3389	9.88596	1.85504	17.2104	12.5758	1.36853	1.3555	16.1612	7.15081	2.26005	10.881	15.6099	0.697058	3.24227	2.29889	21.4679	9.16444	2.34252	21.5028	11.9484	1.79964	1.30166	10.1366	22.3352	0.45384	17.7405	18.9985	0.933784	0.486022	0.893842	2.29889	0.893842	1.20094	-0.161908	UP
Snapc1	ENSRNOG00000009296	small nuclear RNA activating complex, polypeptide 1 [Source:RGD Symbol;Acc:1304671]	12.4755	6.91644	1.80375	7.60452	11.3073	0.672532	2.68202	10.5711	17.9833	0.587829	4.9137	4.91155	1.00044	0.587572	1.6348	5.95227	6.10586	0.974845	5.28532	7.84283	0.673905	1.44656	4.37334	7.25203	0.60305	7.57628	4.2941	1.76435	0.341798	0.894181	1.6348	0.894181	0.709112	-0.161362	UP
Mtdh	ENSRNOG00000006870	metadherin [Source:RGD Symbol;Acc:620992]	77.242	60.5391	1.2759	54.254	116.827	0.464396	2.74745	69.7717	93.9236	0.742856	51.4168	142.532	0.360739	2.05926	2.40335	71.9616	89.8696	0.800734	87.4287	105.127	0.831648	0.962827	75.8807	107.404	0.706498	87.6239	102.495	0.854909	0.826401	0.894614	2.40335	0.894614	1.26505	-0.160663	UP
Xbp1	ENSRNOG00000010298	X-box binding protein 1 [Source:RGD Symbol;Acc:1303073]	105.59	74.3072	1.42099	67.2076	87.5463	0.767681	1.85102	92.4912	92.006	1.00527	75.139	101.374	0.741206	1.35627	1.60364	60.0275	81.6888	0.734831	70.3125	61.2711	1.14756	0.64034	88.7281	87.4244	1.01491	63.3869	71.8743	0.881913	1.15081	0.895574	1.60364	0.895574	0.681354	-0.159116	UP
Cep63	ENSRNOG00000008410	centrosomal protein 63 [Source:RGD Symbol;Acc:1561183]	5.65557	2.08182	2.71665	6.87071	3.89379	1.76453	1.53959	10.2489	3.30623	3.09988	3.00089	9.07908	0.330528	9.37856	5.45907	6.03976	5.58177	1.08205	5.3549	2.70748	1.97782	0.547094	10.1222	2.69396	3.75737	4.24507	1.40593	3.0194	1.24441	0.895751	5.45907	0.895751	2.44866	-0.158831	UP
Hist1h2an	ENSRNOG00000058437	histone cluster 1, H2an [Source:RGD Symbol;Acc:1309078]	18.6745	21.4595	0.870221	12.6207	28.3592	0.44503	1.95542	17.7893	15.511	1.14688	9.4002	31.5374	0.298065	3.84776	2.90159	17.7302	24.2534	0.73104	19.027	20.921	0.909469	0.803809	16.0727	19.3093	0.832381	22.5313	26.7496	0.842304	0.988219	0.896014	2.90159	0.896014	1.53684	-0.158406	UP
Prss22	ENSRNOG00000039698	protease, serine, 22 [Source:RGD Symbol;Acc:1310880]	4.78284	5.37662	0.889563	4.57431	0.830538	5.50765	0.161514	4.89559	0.355545	13.7693	0.0609773	4.0096	0.0152078	905.406	452.784	12.7393	10.1322	1.25731	13.3566	7.4536	1.79197	0.701636	10.1549	8.56541	1.18557	12.1907	11.2164	1.08686	1.09082	0.896227	452.784	0.896227	8.82268	-0.158064	UP
Tmem43	ENSRNOG00000007519	transmembrane protein 43 [Source:RGD Symbol;Acc:1549711]	9.96057	6.58549	1.5125	9.58318	10.1223	0.946739	1.59759	8.90995	3.22449	2.76321	7.73484	7.23891	1.06851	2.58604	2.09182	6.40896	4.47975	1.43065	7.58442	5.03731	1.50565	0.950189	7.90684	10.337	0.764907	7.01723	7.73137	0.907631	0.842751	0.89647	2.09182	0.89647	1.06476	-0.157673	UP
Foxg1	ENSRNOG00000047891	forkhead box G1 [Source:RGD Symbol;Acc:2619]	47.044	54.1904	0.868124	28.789	49.0209	0.58728	1.47821	66.6707	45.4877	1.46569	34.3718	52.7598	0.651477	2.24979	1.864	38.2706	54.2916	0.704908	46.8673	67.7362	0.691909	1.01879	39.55	40.9477	0.965866	53.0629	42.5463	1.24718	0.77444	0.896614	1.864	0.896614	0.898402	-0.157442	UP
Pfdn2	ENSRNOG00000003983	prefoldin subunit 2 [Source:RGD Symbol;Acc:1591406]	687.01	757.487	0.906959	456.238	774.267	0.589252	1.53917	736.737	743.103	0.991433	467.534	815.217	0.573509	1.72872	1.63394	700.758	686.688	1.02049	818.366	782.003	1.0465	0.975146	664.405	667.944	0.994702	851.66	701.399	1.21423	0.819203	0.897174	1.63394	0.897174	0.708358	-0.15654	UP
Gatc	ENSRNOG00000001161	glutamyl-tRNA(Gln) amidotransferase, subunit C [Source:RGD Symbol;Acc:1309698]	44.416	37.6166	1.18076	24.512	37.04	0.661771	1.78424	48.8499	41.3744	1.18068	29.9998	31.7193	0.94579	1.24835	1.51629	30.8546	24.3912	1.26499	40.2707	37.9309	1.06169	1.19149	30.5227	35.6479	0.856227	37.4761	26.4388	1.41747	0.604055	0.897773	1.51629	0.897773	0.600549	-0.155578	UP
Upf2	ENSRNOG00000023593	UPF2 regulator of nonsense transcripts homolog (yeast) [Source:RGD Symbol;Acc:1309178]	11.5597	12.4173	0.930935	9.07592	15.737	0.576725	1.61418	14.6769	19.7762	0.74215	8.9384	20.9687	0.426273	1.74102	1.6776	11.7562	18.7987	0.625373	11.1368	13.2656	0.839525	0.744913	14.3176	16.294	0.878704	14.3336	17.1519	0.835686	1.05148	0.898195	1.6776	0.898195	0.746396	-0.1549	UP
Cinp	ENSRNOG00000008035	cyclin-dependent kinase 2-interacting protein [Source:RGD Symbol;Acc:1563395]	84.1525	47.7224	1.76338	51.3031	64.0219	0.801337	2.20054	59.8046	48.4681	1.2339	41.4879	50.8141	0.816464	1.51127	1.8559	48.614	77.2411	0.62938	83.0783	78.3325	1.06059	0.593427	70.7708	45.9804	1.53915	59.0025	46.132	1.27899	1.20341	0.898418	1.8559	0.898418	0.892123	-0.154541	UP
Tmem208	ENSRNOG00000015974	transmembrane protein 208 [Source:RGD Symbol;Acc:1560953]	192.73	103.711	1.85834	91.3177	132.65	0.688411	2.69946	178.454	99.4566	1.79429	121.974	66.8873	1.82357	0.983941	1.8417	147.442	168.294	0.876098	157.346	130.913	1.20191	0.72892	146.226	100.886	1.44942	143.463	105.735	1.35682	1.06825	0.898584	1.8417	0.898584	0.881038	-0.154274	UP
Zfp703	ENSRNOG00000014199	zinc finger protein 703 [Source:RGD Symbol;Acc:1588249]	9.10081	11.6761	0.779439	4.35329	12.0668	0.360766	2.16051	7.18995	11.5855	0.620599	5.1915	13.9141	0.373111	1.66331	1.91191	14.5186	9.46555	1.53384	22.7152	12.849	1.76786	0.867624	13.6035	11.4802	1.18495	12.8968	10.1199	1.2744	0.929813	0.898718	1.91191	0.898718	0.935016	-0.154059	UP
Morc3	ENSRNOG00000026236	MORC family CW-type zinc finger 3 [Source:RGD Symbol;Acc:1307924]	8.56503	5.03886	1.6998	5.81824	8.1732	0.711868	2.3878	5.25047	3.40535	1.54183	6.5037	11.8091	0.550736	2.79958	2.59369	10.5405	9.85113	1.06998	7.81547	9.82529	0.795444	1.34513	7.14644	8.84287	0.808158	11.0514	6.18787	1.78598	0.452502	0.898818	2.59369	0.898818	1.375	-0.153899	UP
Rarres2	ENSRNOG00000024705	retinoic acid receptor responder (tazarotene induced) 2 [Source:RGD Symbol;Acc:1309874]	117.117	68.3396	1.71375	83.476	164.118	0.508634	3.36932	73.6037	114.691	0.641757	91.1039	80.7593	1.12809	0.568887	1.9691	60.5698	106.099	0.57088	57.8528	89.6812	0.645094	0.884956	61.9704	77.5705	0.798891	72.0225	82.3587	0.874498	0.913543	0.89925	1.9691	0.89925	0.977538	-0.153206	UP
H2afv	ENSRNOG00000052275	H2A histone family, member V [Source:RGD Symbol;Acc:1587865]	64.1167	29.7897	2.15231	33.0781	33.6116	0.984128	2.18702	46.4633	32.6514	1.42301	35.0144	23.1698	1.51121	0.941638	1.56433	48.0707	38.5052	1.24842	44.6564	34.2844	1.30253	0.95846	50.4693	39.2667	1.2853	55.7559	36.4594	1.52926	0.840469	0.899464	1.56433	0.899464	0.645546	-0.152862	UP
Wdsub1	ENSRNOG00000005990	WD repeat, sterile alpha motif and U-box domain containing 1 [Source:RGD Symbol;Acc:1359296]	10.6863	1.20199	8.89051	10.7235	7.39403	1.45029	6.13015	5.72189	9.25724	0.618099	5.80414	5.30757	1.09356	0.565218	3.34768	4.82298	9.69014	0.49772	6.83808	6.19204	1.10433	0.450697	8.91799	5.63923	1.58142	4.18642	3.57038	1.17254	1.34871	0.899704	3.34768	0.899704	1.74316	-0.152478	UP
Phax	ENSRNOG00000014459	phosphorylated adaptor for RNA export [Source:RGD Symbol;Acc:708448]	167.395	119.089	1.40563	82.4662	144.702	0.569904	2.46643	161.892	149.972	1.07948	96.7095	153.956	0.628163	1.71847	2.09245	96.5909	96.5843	1.00007	157.754	136.018	1.1598	0.862275	108.105	110.061	0.982228	107.568	102.654	1.04787	0.937357	0.899816	2.09245	0.899816	1.0652	-0.152298	UP
Commd3	ENSRNOG00000016383	COMM domain containing 3 [Source:RGD Symbol;Acc:735116]	193.385	176.452	1.09596	137.916	181.581	0.759529	1.44295	257.836	106.73	2.41578	151.246	146.615	1.03159	2.34181	1.89238	200.626	183.95	1.09066	211.498	154.57	1.3683	0.797088	197.255	189.063	1.04333	154.765	148.771	1.04029	1.00292	0.900005	1.89238	0.900005	0.920202	-0.151995	UP
Grb2	ENSRNOG00000003990	growth factor receptor bound protein 2 [Source:RGD Symbol;Acc:619758]	60.0292	44.8393	1.33876	35.1658	40.8228	0.861425	1.55413	45.8206	45.0461	1.01719	35.2199	54.3824	0.647634	1.57063	1.56238	41.2513	47.3394	0.871395	38.7741	47.2812	0.820074	1.06258	48.6236	55.3712	0.878139	51.7245	43.4757	1.18973	0.738097	0.900339	1.56238	0.900339	0.643743	-0.151461	UP
Zbtb24	ENSRNOG00000000308	zinc finger and BTB domain containing 24 [Source:RGD Symbol;Acc:1306951]	5.98365	3.23492	1.84971	5.19423	2.50603	2.07269	0.892417	2.89104	1.52766	1.89246	3.14324	4.37284	0.71881	2.63277	1.76259	2.61084	3.38338	0.771666	2.31534	2.27502	1.01772	0.758228	2.42813	3.29468	0.736985	3.26545	4.62607	0.70588	1.04407	0.901147	1.76259	0.901147	0.817701	-0.150166	UP
Slc9a9	ENSRNOG00000008554	solute carrier family 9, subfamily A (NHE9, cation proton antiporter 9), member 9 [Source:RGD Symbol;Acc:1560736]	4.44503	2.83343	1.56878	1.84544	4.3263	0.426563	3.67772	1.74136	1.80223	0.966225	2.2531	3.23991	0.695421	1.38941	2.53357	3.5639	6.55091	0.544031	5.78582	3.97288	1.45633	0.373563	8.77213	3.40724	2.57456	3.74482	2.08251	1.79822	1.43172	0.902642	2.53357	0.902642	1.34117	-0.147774	UP
Pcdhga2	ENSRNOG00000034126	protocadherin gamma subfamily A, 2 [Source:RGD Symbol;Acc:1587259]	18.357	18.6975	0.981789	11.885	23.6391	0.502769	1.95276	46.0127	2.29599	20.0405	25.4384	15.8828	1.60163	12.5125	7.23265	2.40344	1.45623	1.65045	15.5586	17.0079	0.914787	1.8042	2.5057	8.96815	0.2794	11.2439	0	100	0.002794	0.903495	7.23265	0.903495	2.85452	-0.146412	UP
Gmps	ENSRNOG00000051151	guanine monophosphate synthase [Source:RGD Symbol;Acc:1310063]	19.8365	10.4173	1.90419	11.2976	11.4904	0.983221	1.93668	12.7945	13.9478	0.917313	14.7392	18.3894	0.801505	1.14449	1.54059	12.7335	12.3734	1.0291	11.2758	11.2407	1.00312	1.0259	8.09328	9.65758	0.838024	13.2449	12.3625	1.07138	0.782193	0.904046	1.54059	0.904046	0.623479	-0.145532	UP
Tradd	ENSRNOG00000015179	TNFRSF1A-associated via death domain [Source:RGD Symbol;Acc:621313]	8.90304	4.97122	1.79092	2.85209	1.2432	2.29415	0.780644	8.7718	3.31365	2.64717	5.89214	7.96329	0.739913	3.57768	2.17916	1.51468	8.48767	0.178457	4.30019	9.92463	0.433285	0.411869	12.2005	8.00789	1.52356	9.21209	8.44491	1.09085	1.39668	0.904274	2.17916	0.904274	1.12377	-0.145169	UP
Edf1	ENSRNOG00000016272	endothelial differentiation-related factor 1 [Source:RGD Symbol;Acc:1308073]	1178.02	1078.68	1.09209	705.072	1300.09	0.542326	2.01372	1029.21	1108.45	0.928513	717.327	1268.68	0.565412	1.64219	1.82796	835.886	868.641	0.962292	936.007	1176.75	0.795417	1.2098	814.961	1040.67	0.783112	1090.84	836.677	1.30378	0.600649	0.905222	1.82796	0.905222	0.870231	-0.143657	UP
Ccsap	ENSRNOG00000017690	centriole, cilia and spindle-associated protein [Source:RGD Symbol;Acc:1563235]	57.7307	42.7661	1.34992	42.9382	63.2274	0.679107	1.98778	51.882	67.8865	0.764246	35.966	74.9028	0.480169	1.59162	1.7897	60.3009	37.8216	1.59435	53.2243	49.5619	1.0739	1.48464	41.5247	51.9782	0.798887	100.44	41.0668	2.44577	0.32664	0.905641	1.7897	0.905641	0.839718	-0.142988	UP
Cacng2	ENSRNOG00000006226	calcium channel, voltage-dependent, gamma subunit 2 [Source:RGD Symbol;Acc:71095]	98.0195	51.8102	1.8919	72.6833	75.7771	0.959172	1.97243	66.9426	56.8052	1.17846	62.6267	80.9943	0.773224	1.52409	1.74826	74.0443	92.3692	0.801612	72.2984	76.2105	0.948667	0.844988	93.4368	87.6835	1.06561	80.6455	73.2588	1.10083	0.96801	0.906499	1.74826	0.906499	0.805916	-0.141623	UP
S100a6	ENSRNOG00000011647	S100 calcium binding protein A6 [Source:RGD Symbol;Acc:620264]	70.888	153.176	0.462788	40.0602	153.521	0.260943	1.77352	79.4422	116.417	0.682393	53.2181	100.772	0.528104	1.29216	1.53284	164.314	381.236	0.431003	191.896	332.534	0.577072	0.74688	153.6	220.797	0.695662	223.43	342.486	0.652377	1.06635	0.906614	1.53284	0.906614	0.616207	-0.141439	UP
Tmem97	ENSRNOG00000022657	transmembrane protein 97 [Source:RGD Symbol;Acc:1307423]	22.2145	19.9897	1.1113	20.0946	17.407	1.1544	0.962664	31.5521	13.6856	2.3055	9.51597	10.0364	0.948146	2.43158	1.69712	23.1309	18.3312	1.26183	28.4818	34.9669	0.814536	1.54914	11.5001	25.8972	0.444067	20.7952	12.3676	1.68143	0.264102	0.906622	1.69712	0.906622	0.763092	-0.141427	UP
Ctdspl2	ENSRNOG00000022141	CTD (carboxy-terminal domain, RNA polymerase II, polypeptide A) small phosphatase like 2 [Source:RGD Symbol;Acc:1309219]	3.30072	6.59117	0.500779	6.58664	11.8824	0.554319	0.903413	5.31172	8.1168	0.654411	2.60217	10.2985	0.252675	2.58993	1.74667	4.97727	8.99168	0.553542	5.05829	7.36288	0.686999	0.805739	6.2499	6.96682	0.897095	6.18541	6.95575	0.889251	1.00882	0.90728	1.74667	0.90728	0.80461	-0.140381	UP
Fam122a	ENSRNOG00000051051	family with sequence similarity 122A [Source:RGD Symbol;Acc:1310316]	27.4231	36.8493	0.744196	22.0429	26.2654	0.839237	0.886753	46.0511	30.7775	1.49626	26.0501	53.0043	0.491471	3.04445	1.9656	13.4068	35.5808	0.376799	11.292	28.2327	0.399962	0.942087	30.8333	18.0681	1.7065	38.7373	19.8136	1.95509	0.872854	0.90747	1.9656	0.90747	0.97497	-0.140077	UP
Hspb8	ENSRNOG00000022392	heat shock protein B8 [Source:RGD Symbol;Acc:71003]	16.3957	14.8116	1.10695	12.9219	19.7551	0.654105	1.69231	17.9163	9.82895	1.82281	9.91779	15.4694	0.641123	2.84315	2.26773	14.128	19.751	0.715306	8.50628	12.2566	0.694016	1.03068	9.42359	10.7936	0.873072	8.2713	7.44719	1.11066	0.786084	0.90838	2.26773	0.90838	1.18125	-0.138633	UP
Polr2l	ENSRNOG00000048562	polymerase (RNA) II (DNA directed) polypeptide L [Source:RGD Symbol;Acc:1566209]	9.16604	5.81586	1.57604	8.28618	15.9957	0.518025	3.0424	11.4498	13.6418	0.839317	10.8264	8.46431	1.27906	0.656196	1.8493	11.5371	11.0985	1.03952	15.9261	13.0364	1.22166	0.850904	11.5593	10.8335	1.067	12.0282	10.8915	1.10437	0.966162	0.908533	1.8493	0.908533	0.886979	-0.138389	UP
Nono	ENSRNOG00000003689	non-POU domain containing, octamer-binding [Source:RGD Symbol;Acc:1549738]	68.4538	62.6913	1.09192	62.879	58.5274	1.07435	1.01635	76.6412	52.5478	1.4585	54.9122	75.4377	0.727915	2.00368	1.51001	57.9382	53.896	1.075	59.4041	56.5811	1.04989	1.02391	69.1328	59.3519	1.1648	63.3882	43.1639	1.46855	0.793162	0.908538	1.51001	0.908538	0.594561	-0.138382	UP
Dek	ENSRNOG00000016152	DEK proto-oncogene [Source:RGD Symbol;Acc:1303246]	65.0355	56.0506	1.1603	50.5396	80.5038	0.627791	1.84822	71.1381	90.2259	0.788444	38.61	89.558	0.431117	1.82884	1.83853	94.8699	82.3523	1.152	87.0379	82.2517	1.05819	1.08865	67.6281	75.3861	0.89709	91.9447	75.3014	1.22102	0.734704	0.911678	1.83853	0.911678	0.878554	-0.133404	UP
Gtf2e2	ENSRNOG00000014422	general transcription factor IIE, polypeptide 2, beta [Source:RGD Symbol;Acc:1310134]	48.152	32.3705	1.48753	18.4545	27.7242	0.665646	2.23471	45.592	22.971	1.98476	34.3222	52.9449	0.648263	3.06167	2.64819	18.3174	26.8457	0.682322	28.2872	25.8003	1.09639	0.622335	22.119	21.1021	1.04819	27.5968	31.7166	0.870106	1.20467	0.913502	2.64819	0.913502	1.40501	-0.130521	UP
Thap4	ENSRNOG00000018351	THAP domain containing 4 [Source:RGD Symbol;Acc:1359473]	34.3707	20.8016	1.65231	23.4366	29.5929	0.791967	2.08634	31.1028	29.9905	1.03709	26.7309	30.8739	0.865809	1.19783	1.64208	14.8767	17.3254	0.858664	20.2732	15.5814	1.30112	0.659945	21.6516	11.6209	1.86316	19.244	12.0635	1.59523	1.16796	0.913953	1.64208	0.913953	0.715526	-0.129809	UP
Cd2ap	ENSRNOG00000011987	CD2-associated protein [Source:RGD Symbol;Acc:727803]	1.63574	3.85093	0.424765	3.95907	1.7335	2.28386	0.185986	1.67131	3.11565	0.536424	0.300706	2.78189	0.108094	4.96256	2.57428	2.31202	5.15339	0.448641	1.84698	3.84678	0.480137	0.934402	2.61635	2.30704	1.13407	3.07041	2.42059	1.26846	0.894058	0.91423	2.57428	0.91423	1.36417	-0.129371	UP
Tspan8	ENSRNOG00000004411	tetraspanin 8 [Source:RGD Symbol;Acc:621783]	12.9124	7.66656	1.68425	1.08686	2.60215	0.417678	4.03241	0.325629	3.20239	0.101683	2.42332	0	100	0.00101683	2.01672	7.22267	9.32556	0.774503	5.00744	7.47411	0.669971	1.15602	7.50997	4.49829	1.66952	1.04727	0.42403	2.4698	0.675972	0.915998	2.01672	0.915998	1.01201	-0.126584	UP
Slain2	ENSRNOG00000002271	SLAIN motif family, member 2 [Source:RGD Symbol;Acc:1311593]	10.4005	9.04466	1.14991	7.16484	9.9997	0.716505	1.60488	10.4447	8.57073	1.21865	4.90043	20.0615	0.24427	4.98893	3.2969	9.50334	11.1628	0.85134	8.20528	12.7934	0.641368	1.32738	9.03651	10.9998	0.821516	10.7528	6.62672	1.62264	0.506283	0.916832	3.2969	0.916832	1.72111	-0.125271	UP
Apitd1	NA	NA	93.8045	93.6846	1.00128	72.2985	100.506	0.719345	1.39193	107.351	107.274	1.00072	66.1493	114.462	0.577915	1.7316	1.56177	113.09	90.4825	1.24985	156.668	131.993	1.18694	1.053	95.6739	101.991	0.938062	111.757	93.2197	1.19886	0.782464	0.917734	1.56177	0.917734	0.643179	-0.123851	UP
Cd99	ENSRNOG00000050735	CD99 molecule [Source:RGD Symbol;Acc:1594332]	189.905	165.697	1.1461	130.602	222.22	0.587715	1.95009	211.76	187.812	1.12751	135.458	197.294	0.686579	1.64221	1.79615	191.153	199.585	0.957752	199.214	211.195	0.94327	1.01535	190.565	211.611	0.900544	267.963	244.288	1.09691	0.820979	0.918166	1.79615	0.918166	0.84491	-0.123173	UP
RGD1309104	ENSRNOG00000028236	similar to RIKEN cDNA 1700025G04 gene [Source:RGD Symbol;Acc:1309104]	59.1667	49.5209	1.19478	28.3875	59.3515	0.478295	2.49801	58.6749	62.4366	0.939752	40.5624	75.3008	0.538672	1.74457	2.12129	34.1844	50.655	0.674847	48.0446	73.2468	0.655928	1.02884	37.6858	69.8146	0.539798	36.7299	55.0156	0.667627	0.808533	0.918689	2.12129	0.918689	1.08494	-0.122352	UP
Kxd1	ENSRNOG00000019971	KxDL motif containing 1 [Source:RGD Symbol;Acc:1562866]	62.3969	48.4756	1.28718	40.348	57.4221	0.702656	1.83188	45.9213	44.1234	1.04075	34.7481	50.4142	0.689252	1.50997	1.67092	49.0854	52.0998	0.942142	59.6968	56.3301	1.05977	0.889008	51.2617	44.8881	1.14199	50.8988	42.2767	1.20394	0.948539	0.918774	1.67092	0.918774	0.740645	-0.122219	UP
Rnf168	ENSRNOG00000043345	ring finger protein 168, E3 ubiquitin protein ligase [Source:RGD Symbol;Acc:1585168]	13.7997	11.4932	1.20068	6.52727	13.9481	0.467968	2.56574	18.2172	12.379	1.47162	8.19824	24.0613	0.340723	4.31911	3.44242	17.6705	12.6255	1.39959	11.5835	11.7634	0.984707	1.42132	11.4655	21.9027	0.523474	12.857	10.3028	1.24791	0.41948	0.920402	3.44242	0.920402	1.78343	-0.119664	UP
Pms1	ENSRNOG00000004076	postmeiotic segregation increased 1 (S. cerevisiae) [Source:RGD Symbol;Acc:1359511]	4.06057	1.74527	2.32661	3.22497	4.77544	0.675324	3.44518	3.33174	3.60501	0.924197	2.65254	1.24199	2.13572	0.432734	1.93896	2.71096	4.42132	0.613156	1.55417	1.6644	0.933772	0.656645	1.7002	2.38689	0.712308	3.09545	5.1553	0.60044	1.18631	0.921477	1.93896	0.921477	0.955281	-0.11798	UP
Pomc	ENSRNOG00000012686	proopiomelanocortin [Source:RGD Symbol;Acc:3366]	28.3834	10.328	2.7482	35.3004	16.6072	2.12561	1.2929	27.9022	9.32804	2.99122	25.6681	23.3836	1.0977	2.72499	2.00895	12.6176	14.7595	0.85488	12.5704	11.1128	1.13116	0.755752	13.3703	13.673	0.977861	7.90462	8.79634	0.898626	1.08817	0.921963	2.00895	0.921963	1.00644	-0.117219	UP
Ipmk	ENSRNOG00000000609	inositol polyphosphate multikinase [Source:RGD Symbol;Acc:620954]	6.47818	4.02354	1.61007	4.93255	3.06251	1.61062	0.999656	8.96889	3.27129	2.7417	3.87559	6.0225	0.643518	4.26048	2.63007	6.1395	5.614	1.09361	4.06204	4.3229	0.939656	1.16384	4.32978	6.56031	0.659996	5.99002	6.17927	0.969373	0.680848	0.922342	2.63007	0.922342	1.3951	-0.116626	UP
Ganc	ENSRNOG00000024563	glucosidase, alpha; neutral C [Source:RGD Symbol;Acc:2660]	1.62724	0.236743	6.87345	0.899447	1.72289	0.522057	13.1661	0.408779	1.47079	0.277932	1.5031	1.47807	1.01693	0.273303	6.71969	1.44961	1.8034	0.803821	0.941214	0.296618	3.17315	0.253319	2.02106	2.45784	0.822291	0.862874	1.67103	0.516373	1.59244	0.922879	6.71969	0.922879	2.74839	-0.115787	UP
Dnajc9	ENSRNOG00000006619	DnaJ (Hsp40) homolog, subfamily C, member 9 [Source:RGD Symbol;Acc:1305009]	59.6408	38.9595	1.53084	27.507	31.3454	0.877545	1.74446	50.1748	30.2224	1.66019	37.5672	38.2994	0.980882	1.69254	1.7185	32.3661	37.6682	0.859242	48.3201	37.7848	1.27882	0.6719	43.6139	44.111	0.988731	28.3173	33.6413	0.841742	1.17462	0.923262	1.7185	0.923262	0.781151	-0.115188	UP
Stx8	ENSRNOG00000003849	syntaxin 8 [Source:RGD Symbol;Acc:61917]	217.933	121.424	1.79481	161.992	146.3	1.10726	1.62095	234.028	198.982	1.17613	138.244	179.877	0.768547	1.53032	1.57564	134.645	192.338	0.700044	211.092	142.867	1.47754	0.473789	304.664	173.398	1.75702	203.06	159.025	1.27691	1.376	0.924894	1.57564	0.924894	0.655934	-0.11264	UP
Pttg1ip	ENSRNOG00000001223	pituitary tumor-transforming 1 interacting protein [Source:RGD Symbol;Acc:1305983]	30.2445	29.5902	1.02211	25.2728	42.3889	0.596213	1.71434	32.7483	27.1105	1.20796	23.8958	34.6933	0.688773	1.75378	1.73406	16.0134	28.189	0.568073	20.7221	28.7629	0.720445	0.788502	21.2684	30.7665	0.691284	22.3742	34.3567	0.651233	1.0615	0.925002	1.73406	0.925002	0.794155	-0.112472	UP
Map3k11	ENSRNOG00000020773	mitogen-activated protein kinase kinase kinase 11 [Source:RGD Symbol;Acc:1359261]	14.578	5.30121	2.74994	5.05564	13.8412	0.36526	7.52871	8.02847	9.07598	0.884584	7.78331	4.83674	1.60921	0.549702	4.03921	14.1403	12.2929	1.15028	11.8638	11.4035	1.04036	1.10565	4.54953	5.88605	0.772934	10.4234	10.0467	1.03749	0.745001	0.925327	4.03921	0.925327	2.01407	-0.111966	UP
Pfdn6	ENSRNOG00000000473	prefoldin subunit 6 [Source:RGD Symbol;Acc:1303006]	149.894	380.871	0.393556	100.77	218.574	0.461034	0.853638	138.638	118.007	1.17483	117.918	339.879	0.346941	3.38625	2.11994	132.787	305.053	0.435292	171.204	368.285	0.464868	0.936376	141.794	106.223	1.33487	187.981	128.752	1.46002	0.91428	0.925328	2.11994	0.925328	1.08403	-0.111963	UP
Slc6a7	ENSRNOG00000018644	solute carrier family 6 (neurotransmitter transporter), member 7 [Source:RGD Symbol;Acc:620928]	19.1796	6.44165	2.97744	11.7942	12.4097	0.950402	3.13282	19.0076	8.67486	2.19111	9.01373	4.6703	1.93001	1.13529	2.13405	3.80673	3.88285	0.980396	5.43976	8.09726	0.671803	1.45935	6.49595	9.55042	0.680174	13.8394	7.96495	1.73754	0.391459	0.925405	2.13405	0.925405	1.0936	-0.111843	UP
Dexi	ENSRNOG00000002635	dexamethasone-induced transcript [Source:RGD Symbol;Acc:1564938]	101.217	74.2289	1.36358	74.0256	82.8936	0.893019	1.52693	85.8534	52.7473	1.62764	73.091	82.4759	0.88621	1.83662	1.68178	93.1508	91.0148	1.02347	92.2309	102.501	0.899805	1.13743	94.6359	103.789	0.911811	93.6701	73.3948	1.27625	0.714445	0.92594	1.68178	0.92594	0.749987	-0.11101	UP
Ccdc47	ENSRNOG00000009006	coiled-coil domain containing 47 [Source:RGD Symbol;Acc:1308813]	58.6763	75.9626	0.772437	45.9527	61.0791	0.752347	1.0267	64.8319	49.7547	1.30303	40.6349	74.9526	0.542141	2.40349	1.7151	53.8677	49.7552	1.08265	64.6045	52.9058	1.22112	0.886606	44.8084	55.6069	0.805806	44.6609	53.5253	0.834389	0.965745	0.926175	1.7151	0.926175	0.778289	-0.110643	UP
Ncl	ENSRNOG00000018273	nucleolin [Source:RGD Symbol;Acc:3153]	287.097	205.639	1.39612	150.6	239.234	0.629509	2.21779	290.091	280.025	1.03595	154.494	376.53	0.41031	2.52479	2.37129	262.358	208.031	1.26115	292.367	219.65	1.33106	0.947478	272.004	236.18	1.15168	314.669	248.27	1.26745	0.908662	0.92807	2.37129	0.92807	1.24567	-0.107694	UP
Nxph3	ENSRNOG00000005185	neurexophilin 3 [Source:RGD Symbol;Acc:620693]	13.7033	10.3261	1.32705	11.5774	12.8068	0.904004	1.46797	10.5146	7.19293	1.4618	8.51656	13.6089	0.625808	2.33585	1.90191	7.69519	11.4442	0.67241	8.06451	14.3657	0.561373	1.1978	11.2753	13.7946	0.817371	15.1915	12.2419	1.24094	0.658669	0.928232	1.90191	0.928232	0.927452	-0.107442	UP
Tomm70a	ENSRNOG00000001640	translocase of outer mitochondrial membrane 70 homolog A (S. cerevisiae) [Source:RGD Symbol;Acc:1303049]	27.2427	24.0176	1.13428	22.2206	37.4577	0.593218	1.91208	18.4145	29.708	0.61985	19.3127	42.9684	0.449463	1.37909	1.64558	19.2922	23.3189	0.82732	16.2857	23.8463	0.682945	1.2114	18.0179	25.7704	0.69917	19.5799	18.118	1.08069	0.646968	0.929185	1.64558	0.929185	0.7186	-0.105962	UP
Gata2	ENSRNOG00000012347	GATA binding protein 2 [Source:RGD Symbol;Acc:2664]	0.703244	0.293501	2.39605	0.435904	0.377764	1.15391	2.07647	0.0605506	0.142964	0.423537	0.459617	1.88828	0.243405	1.74005	1.90826	0.13717	0.269568	0.508851	0.177212	0.297005	0.596663	0.852828	0.73661	1.06461	0.691906	0.471353	0.685853	0.687251	1.00677	0.929801	1.90826	0.929801	0.932259	-0.105006	UP
Mgrn1	ENSRNOG00000003234	mahogunin ring finger 1, E3 ubiquitin protein ligase [Source:RGD Symbol;Acc:1311862]	7.53546	16.7945	0.448686	12.0388	9.27106	1.29854	0.345532	9.89186	2.14275	4.61643	11.9143	19.2132	0.62011	7.44454	3.89503	15.0972	20.4806	0.737146	5.66455	13.1283	0.431476	1.70843	2.692	13.1398	0.204874	11.2785	8.32535	1.35472	0.15123	0.929829	3.89503	0.929829	1.96164	-0.104962	UP
Rspo2	ENSRNOG00000037687	R-spondin 2 [Source:RGD Symbol;Acc:1562331]	1.29654	1.07806	1.20266	0.567785	1.21844	0.465993	2.58085	1.11392	2.27546	0.489536	2.23939	5.6507	0.396303	1.23526	1.90805	2.54745	2.10454	1.21045	1.97459	1.64331	1.20159	1.00737	1.60156	2.47242	0.64777	1.58697	2.08925	0.759588	0.852791	0.930083	1.90805	0.930083	0.932103	-0.104569	UP
RGD1359127	ENSRNOG00000016399	similar to RIKEN cDNA 2310011J03 [Source:RGD Symbol;Acc:1359127]	18.1699	20.6049	0.881824	17.0509	25.4368	0.670324	1.31552	36.673	12.1014	3.03048	19.0812	33.8719	0.563334	5.37953	3.34753	24.1129	35.8114	0.67333	21.7103	29.863	0.726997	0.926181	20.748	16.3128	1.27188	33.5257	24.623	1.36156	0.934138	0.930159	3.34753	0.930159	1.7431	-0.10445	UP
Tatdn2	ENSRNOG00000042482	TatD DNase domain containing 2 [Source:RGD Symbol;Acc:1586017]	14.5424	9.9949	1.45498	10.4853	8.90967	1.17684	1.23634	13.0491	11.5329	1.13147	10.404	18.6424	0.558083	2.02742	1.63188	13.9551	18.1792	0.767641	15.2696	8.32551	1.83407	0.418544	24.5569	11.5109	2.13336	13.6199	9.20973	1.47886	1.44257	0.930558	1.63188	0.930558	0.706535	-0.103832	UP
Ptbp3	ENSRNOG00000016334	polypyrimidine tract binding protein 3 [Source:RGD Symbol;Acc:621671]	1.60679	1.8491	0.868958	0.597013	1.29164	0.462213	1.87999	2.238	1.25441	1.78411	0.931522	0.796147	1.17004	1.52483	1.70241	0.371858	1.32206	0.281272	2.47646	2.37626	1.04217	0.269891	1.01739	2.49163	0.408323	0.881401	3.43659	0.256475	1.59206	0.930973	1.70241	0.930973	0.767579	-0.103189	UP
Rsad1	NA	NA	2.00733	0.065452	30.6687	0.98258	0.261812	3.753	8.1718	1.70744	0.177457	9.62171	0.97389	0.438625	2.22032	4.33347	6.25263	0.548558	0.949953	0.577458	0.669214	1.9677	0.3401	1.69791	0.31351	0.988801	0.317061	0.615547	0.319902	1.92417	0.164778	0.931343	6.25263	0.931343	2.64446	-0.102615	UP
Kdelr2	ENSRNOG00000001083	KDEL (Lys-Asp-Glu-Leu) endoplasmic reticulum protein retention receptor 2 [Source:RGD Symbol;Acc:1304618]	18.0441	8.46313	2.13208	19.0542	16.9542	1.12386	1.8971	25.1687	15.3032	1.64467	22.9445	18.508	1.23971	1.32666	1.61188	14.3984	12.1723	1.18288	16.5893	20.2809	0.817977	1.44611	6.3682	14.7955	0.430415	16.5794	16.0511	1.03291	0.4167	0.931404	1.61188	0.931404	0.688745	-0.102521	UP
Gpr150	ENSRNOG00000026944	G protein-coupled receptor 150 [Source:RGD Symbol;Acc:1564729]	10.9079	5.77701	1.88816	6.02503	6.21288	0.969764	1.94703	10.5498	4.45403	2.3686	7.68884	8.61495	0.8925	2.65389	2.30046	2.42132	4.45478	0.543533	2.35605	4.59297	0.512969	1.05958	6.37218	3.58989	1.77503	6.14186	2.79195	2.19985	0.806891	0.933237	2.30046	0.933237	1.20192	-0.0996849	UP
Zfp652	ENSRNOG00000017001	zinc finger protein 652 [Source:RGD Symbol;Acc:1566329]	4.99843	2.60022	1.92231	4.51664	4.11081	1.09872	1.74959	5.57927	3.87516	1.43975	5.11713	5.88322	0.869784	1.6553	1.70244	2.37992	6.09946	0.390185	3.45686	5.35846	0.645122	0.604824	5.62262	5.80879	0.96795	3.61911	4.71783	0.767113	1.26181	0.933317	1.70244	0.933317	0.767606	-0.0995617	UP
Dyrk2	ENSRNOG00000007821	dual-specificity tyrosine-(Y)-phosphorylation regulated kinase 2 [Source:RGD Symbol;Acc:1312039]	13.2486	9.46644	1.39953	10.795	11.5012	0.938598	1.49109	9.6707	4.10266	2.35718	9.54695	6.1855	1.54344	1.52722	1.50916	13.4026	11.237	1.19272	19.8266	8.90802	2.2257	0.535885	20.9494	11.7165	1.78803	12.1664	9.06063	1.34278	1.33159	0.933737	1.50916	0.933737	0.593742	-0.0989123	UP
Fam133b	ENSRNOG00000009163	family with sequence similarity 133, member B [Source:RGD Symbol;Acc:1306302]	53.9471	46.7507	1.15393	37.1466	46.0826	0.806087	1.43152	56.8134	46.5167	1.22135	38.3298	63.6553	0.602146	2.02834	1.72993	64.7008	50.8699	1.27189	67.2781	52.7791	1.27471	0.997785	59.5192	47.0655	1.2646	85.8415	59.0728	1.45315	0.870251	0.934018	1.72993	0.934018	0.790713	-0.0984774	UP
Nol3	ENSRNOG00000015588	nucleolar protein 3 (apoptosis repressor with CARD domain) [Source:RGD Symbol;Acc:708558]	25.4371	18.3444	1.38664	14.3895	23.2094	0.619986	2.23657	9.88342	9.51739	1.03846	20.7387	19.634	1.05626	0.983143	1.60986	9.59262	12.2532	0.782867	14.9212	17.335	0.860756	0.909511	11.3234	17.2056	0.658123	11.9847	17.4766	0.685757	0.959703	0.934607	1.60986	0.934607	0.686932	-0.0975686	UP
Ube2j1	ENSRNOG00000007434	ubiquitin-conjugating enzyme E2, J1 [Source:RGD Symbol;Acc:1305067]	11.264	5.84507	1.92709	5.16017	6.69344	0.770929	2.4997	9.48447	4.07688	2.3264	5.90706	4.73633	1.24718	1.86533	2.18252	9.92199	10.902	0.910107	6.64527	10.9827	0.605067	1.50414	4.51342	9.71158	0.464746	6.29538	4.96893	1.26695	0.366823	0.935483	2.18252	0.935483	1.12599	-0.0962166	UP
Rgs3	ENSRNOG00000024501	regulator of G-protein signaling 3 [Source:RGD Symbol;Acc:3566]	12.7863	5.45706	2.34307	14.0916	8.75887	1.60884	1.45638	7.94392	8.24658	0.963299	9.56173	16.613	0.575557	1.67368	1.56503	6.84354	7.58015	0.902824	8.56599	8.29383	1.03281	0.874139	7.92735	10.0052	0.792323	7.48361	9.42017	0.794424	0.997355	0.935747	1.56503	0.935747	0.646189	-0.0958093	UP
Cdyl	ENSRNOG00000032215	chromodomain protein, Y-like [Source:RGD Symbol;Acc:1549745]	0.714581	3.43856	0.207814	1.3686	4.64545	0.294611	0.705385	2.20469	4.64806	0.474325	0.771565	3.7557	0.205438	2.30884	1.50711	4.5403	4.04523	1.12238	3.41144	3.67299	0.928791	1.20844	2.36426	4.41022	0.536087	5.06299	6.27315	0.807089	0.664222	0.936329	1.50711	0.936329	0.591788	-0.0949128	UP
Grem2	ENSRNOG00000003616	gremlin 2 [Source:RGD Symbol;Acc:1560008]	7.09888	3.91974	1.81106	5.64726	4.17062	1.35406	1.3375	3.85353	3.04208	1.26674	3.35912	5.77986	0.581177	2.17962	1.75856	6.54813	7.56528	0.86555	9.82832	7.75417	1.26749	0.682886	8.88024	9.15959	0.969502	3.62309	4.44813	0.81452	1.19027	0.93658	1.75856	0.93658	0.814395	-0.0945256	UP
St13	ENSRNOG00000019070	suppression of tumorigenicity 13 [Source:RGD Symbol;Acc:621312]	41.8424	47.2024	0.886446	20.8978	55.3415	0.377615	2.34749	36.6428	46.9383	0.780659	25.6277	68.1667	0.375956	2.07646	2.21197	24.0073	34.8893	0.688099	23.3804	39.1877	0.596626	1.15332	30.0384	46.5045	0.645925	29.0278	32.4396	0.894826	0.721844	0.937581	2.21197	0.937581	1.14533	-0.0929853	UP
Psmd9	ENSRNOG00000001339	proteasome 26S subunit, non-ATPase 9 [Source:RGD Symbol;Acc:621110]	60.9258	31.973	1.90554	32.6863	47.2561	0.691684	2.75493	52.9964	37.322	1.41998	57.4336	58.4706	0.982265	1.44562	2.10027	60.0383	35.4616	1.69305	71.6897	47.2031	1.51875	1.11477	51.4292	52.3339	0.982713	73.5119	56.9092	1.29174	0.760767	0.937766	2.10027	0.937766	1.07058	-0.0926994	UP
Manba	ENSRNOG00000052247	mannosidase, beta A, lysosomal [Source:RGD Symbol;Acc:1305785]	1.69962	2.6191	0.648933	0.441219	2.03371	0.216953	2.99113	0.955085	0.720283	1.32599	2.13236	0.0876167	24.3374	0.0544835	1.5228	1.16149	0.661152	1.75677	3.66726	2.0673	1.77394	0.990321	1.78386	3.18792	0.559569	1.29701	2.05346	0.631622	0.885924	0.938122	1.5228	0.938122	0.606731	-0.0921521	UP
Clec10a	ENSRNOG00000018715	C-type lectin domain family 10, member A [Source:RGD Symbol;Acc:621158]	3.95227	4.50646	0.877023	1.30834	5.97778	0.218867	4.0071	1.72764	3.62656	0.476385	1.42928	2.85317	0.500945	0.950974	2.47904	2.84507	3.33042	0.854268	3.88821	5.98943	0.649179	1.31592	3.15639	5.618	0.561835	5.00344	4.9991	1.00087	0.561348	0.938634	2.47904	0.938634	1.30978	-0.0913649	UP
Lyrm7	ENSRNOG00000045961	LYR motif containing 7 [Source:RGD Symbol;Acc:1596391]	32.8805	35.7606	0.919462	10.976	30.5843	0.358877	2.56205	37.1235	22.3448	1.66139	18.9335	29.5988	0.639671	2.59726	2.57966	8.97773	13.7052	0.65506	24.5421	29.1806	0.841042	0.778868	32.2521	26.5111	1.21655	18.1234	16.3706	1.10707	1.09889	0.93888	2.57966	0.93888	1.36718	-0.0909873	UP
Parp2	ENSRNOG00000008892	poly (ADP-ribose) polymerase 2 [Source:RGD Symbol;Acc:1310568]	10.3669	15.9305	0.650758	9.75103	10.818	0.901371	0.721965	9.57681	8.01998	1.19412	4.78961	14.9227	0.320961	3.72044	2.2212	6.37798	7.11685	0.89618	14.8399	10.4069	1.42597	0.628472	14.7023	12.2425	1.20092	12.0381	12.5251	0.961118	1.24951	0.938989	2.2212	0.938989	1.15134	-0.0908199	UP
Smco4	ENSRNOG00000011162	single-pass membrane protein with coiled-coil domains 4 [Source:RGD Symbol;Acc:1309410]	14.0741	8.90721	1.58008	11.8109	22.5769	0.523141	3.02037	19.1085	12.022	1.58946	14.528	19.3735	0.74989	2.11959	2.56998	8.89651	17.0611	0.52145	18.5813	12.6883	1.46444	0.356074	19.191	10.6026	1.81003	27.3628	23.0158	1.18887	1.52248	0.939275	2.56998	0.939275	1.36176	-0.0903798	UP
Npat	ENSRNOG00000024934	nuclear protein, ataxia-telangiectasia locus [Source:RGD Symbol;Acc:1311947]	2.17202	2.79211	0.777913	1.55213	7.07818	0.219284	3.54752	3.10728	3.99541	0.777712	3.03535	4.07229	0.745367	1.0434	2.29546	2.13751	2.35969	0.905844	1.86244	2.3579	0.789872	1.14682	2.09303	2.73664	0.764817	5.97903	5.72877	1.04368	0.732805	0.939814	2.29546	0.939814	1.19878	-0.089553	UP
Tmem230	ENSRNOG00000021263	transmembrane protein 230 [Source:RGD Symbol;Acc:1307399]	43.5194	25.0947	1.73421	29.1102	50.8365	0.572624	3.02853	46.9396	30.2333	1.55258	39.8929	35.3319	1.12909	1.37507	2.2018	41.746	38.2885	1.0903	47.0554	57.7405	0.814946	1.33788	17.8885	54.5443	0.327963	27.927	46.1954	0.604541	0.542499	0.94019	2.2018	0.94019	1.13868	-0.0889755	UP
Tmbim6	ENSRNOG00000055579	transmembrane BAX inhibitor motif containing 6 [Source:RGD Symbol;Acc:3842]	130.049	72.2327	1.80042	77.3268	101.375	0.76278	2.36034	94.2929	133.125	0.708303	96.7476	107.58	0.899308	0.787609	1.57397	78.4094	103.059	0.760821	91.4545	115.697	0.790466	0.962497	84.824	90.884	0.933322	87.0842	85.7001	1.01615	0.918488	0.940492	1.57397	0.940492	0.654411	-0.0885123	UP
Nek1	ENSRNOG00000010418	NIMA-related kinase 1 [Source:RGD Symbol;Acc:1309375]	2.95945	2.88737	1.02496	4.42317	3.34765	1.32128	0.775738	3.88184	1.22191	3.17686	2.58354	2.01192	1.28412	2.47397	1.62485	2.67477	2.43561	1.09819	2.95992	2.90285	1.01966	1.07702	1.60507	3.84032	0.417952	2.70235	5.20471	0.519212	0.804973	0.940996	1.62485	0.940996	0.700309	-0.0877393	UP
Kctd1	ENSRNOG00000016467	potassium channel tetramerization domain containing 1 [Source:RGD Symbol;Acc:621566]	30.6053	24.3845	1.25511	20.5145	24.3908	0.841075	1.49227	26.908	17.9023	1.50305	22.4186	23.8434	0.940243	1.59857	1.54542	45.8541	33.0485	1.38748	31.0494	26.6617	1.16457	1.19141	36.5255	33.7792	1.0813	36.9483	23.6102	1.56493	0.690959	0.941184	1.54542	0.941184	0.628001	-0.0874513	UP
Rpl30	ENSRNOG00000032825	ribosomal protein L30 [Source:RGD Symbol;Acc:621201]	365.297	413.467	0.883497	191.481	436.598	0.438575	2.01447	384.707	535.169	0.718851	244.985	424.68	0.57687	1.24612	1.6303	329.242	402.274	0.818452	333.047	436.175	0.763563	1.07189	351.126	511.189	0.686881	390.268	461.312	0.845996	0.81192	0.941903	1.6303	0.941903	0.705136	-0.0863497	UP
Lrrtm2	ENSRNOG00000047085	leucine rich repeat transmembrane neuronal 2 [Source:RGD Symbol;Acc:1593785]	6.28382	4.2588	1.47549	5.26169	8.29688	0.634177	2.32662	7.67959	4.40772	1.7423	6.81684	7.41898	0.918838	1.8962	2.11141	5.51045	5.72246	0.962951	3.78487	4.09288	0.924745	1.04132	4.37539	4.0051	1.09245	6.23194	4.80753	1.29629	0.842757	0.942036	2.11141	0.942036	1.07821	-0.0861458	UP
Rplp2	ENSRNOG00000002116	ribosomal protein, large P2 [Source:RGD Symbol;Acc:621775]	17.4078	16.7882	1.03691	11.6791	28.0034	0.41706	2.48623	22.0899	21.7132	1.01735	10.9807	17.7024	0.620294	1.64011	2.06317	14.1973	18.2257	0.778971	27.059	23.1443	1.16914	0.666276	16.9976	20.403	0.833093	17.8535	26.1132	0.683696	1.21851	0.942394	2.06317	0.942394	1.04486	-0.0855971	UP
Rtfdc1	ENSRNOG00000005083	replication termination factor 2 domain containing 1 [Source:RGD Symbol;Acc:1311072]	60.7014	44.5383	1.3629	29.0657	41.3758	0.702481	1.94013	40.3715	37.095	1.08833	29.4543	33.8883	0.869158	1.25216	1.59615	42.7694	40.5849	1.05383	41.4509	57.8485	0.716542	1.47071	30.4723	46.5667	0.65438	44.722	28.4732	1.57067	0.416625	0.943667	1.59615	0.943667	0.674592	-0.0836504	UP
Parp1	ENSRNOG00000003084	poly (ADP-ribose) polymerase 1 [Source:RGD Symbol;Acc:2053]	61.1938	51.2294	1.19451	42.7217	60.8951	0.701562	1.70264	57.7853	69.6727	0.829382	40.8419	92.2926	0.442526	1.8742	1.78842	50.6445	62.7167	0.807512	43.8278	53.1032	0.825333	0.978408	60.6966	70.9437	0.85556	57.7423	61.4984	0.938924	0.911214	0.944811	1.78842	0.944811	0.838684	-0.0819023	UP
Dnal4	ENSRNOG00000015583	dynein, axonemal, light chain 4 [Source:RGD Symbol;Acc:1309099]	84.1872	87.2009	0.96544	62.568	89.0209	0.702846	1.37361	127.716	56.4884	2.26092	72.8169	71.0496	1.02487	2.20605	1.78983	51.6933	82.2675	0.628356	43.579	64.8226	0.672281	0.934663	43.174	47.4325	0.91022	44.7956	47.1119	0.950834	0.957286	0.945974	1.78983	0.945974	0.839825	-0.0801269	UP
Itgbl1	ENSRNOG00000004516	integrin, beta-like 1 [Source:RGD Symbol;Acc:1560635]	5.65751	8.22257	0.688046	2.84303	4.43927	0.640427	1.07436	7.70232	3.98261	1.93399	5.45139	9.64366	0.565282	3.42128	2.24782	1.49064	0.352201	4.23236	6.16044	2.16586	2.84434	1.48799	1.64411	4.25336	0.386544	2.38092	2.49314	0.954988	0.404763	0.946378	2.24782	0.946378	1.16852	-0.0795119	UP
Pgm2	ENSRNOG00000002185	phosphoglucomutase 2 [Source:RGD Symbol;Acc:1306061]	5.1238	7.4745	0.685504	7.39425	9.52998	0.775894	0.883503	10.5379	3.65343	2.88439	7.94237	9.87361	0.804404	3.58574	2.23462	9.64773	13.9959	0.689325	9.26793	14.3495	0.645871	1.06728	4.70033	7.54511	0.622964	8.71447	11.5491	0.754558	0.8256	0.94644	2.23462	0.94644	1.16003	-0.0794168	UP
Rai2	ENSRNOG00000006670	retinoic acid induced 2 [Source:RGD Symbol;Acc:1560139]	3.75651	5.24417	0.716321	1.50015	6.46409	0.232074	3.0866	6.4673	7.14222	0.905503	3.61462	2.04063	1.77133	0.511201	1.7989	1.92303	2.34072	0.821555	1.69979	1.0027	1.69521	0.484632	3.81146	3.41722	1.11537	2.81209	3.55384	0.791282	1.40957	0.947102	1.7989	0.947102	0.847116	-0.0784085	UP
Arsb	ENSRNOG00000011150	arylsulfatase B [Source:RGD Symbol;Acc:2158]	8.74625	16.4578	0.531435	15.0157	16.4775	0.911285	0.583171	10.4798	4.70137	2.22909	8.76858	14.3506	0.611025	3.64812	2.11565	6.70034	9.12986	0.733893	7.5287	9.68979	0.776972	0.944555	3.3562	7.94772	0.422285	5.92233	13.3328	0.444193	0.950679	0.947617	2.11565	0.947617	1.0811	-0.077624	UP
Mepce	ENSRNOG00000001387	methylphosphate capping enzyme [Source:RGD Symbol;Acc:1560550]	0.183963	0.0996845	1.84545	0.109392	0.183435	0.596353	3.09456	0.111433	0.157799	0.706171	0.16147	0.104226	1.54923	0.45582	1.77519	0.132509	0.191298	0.692684	0.17607	0.187336	0.939862	0.737006	0.0991747	0.0665135	1.49105	0.125621	0.0976723	1.28615	1.15931	0.948159	1.77519	0.948159	0.827975	-0.0767995	UP
Ftsj3	ENSRNOG00000009857	FtsJ homolog 3 (E. coli) [Source:RGD Symbol;Acc:1307110]	12.3438	10.5777	1.16696	6.41447	11.9814	0.535369	2.17974	14.7623	9.93479	1.48592	10.4945	6.08748	1.72395	0.861928	1.52083	9.80348	6.1148	1.60324	11.6814	6.04994	1.93083	0.830337	17.3573	9.24147	1.8782	16.3875	9.30275	1.76158	1.0662	0.94827	1.52083	0.94827	0.604862	-0.0766308	UP
Rtf1	ENSRNOG00000005183	Rtf1, Paf1/RNA polymerase II complex component, homolog (S. cerevisiae) [Source:RGD Symbol;Acc:1310654]	89.8088	60.6064	1.48184	49.1331	88.6699	0.554113	2.67425	87.8975	72.0974	1.21915	59.6349	91.6788	0.650476	1.87424	2.27425	87.3848	65.3676	1.33682	90.0772	62.7476	1.43555	0.931227	82.2754	71.2438	1.15484	101.45	85.0952	1.19219	0.96867	0.949949	2.27425	0.949949	1.18539	-0.0740786	UP
Gtf2f2	ENSRNOG00000029316	general transcription factor IIF, polypeptide 2 [Source:RGD Symbol;Acc:620772]	22.5913	26.6397	0.848031	12.4705	28.907	0.431401	1.96576	10.569	17.6896	0.59747	11.9276	27.9447	0.426829	1.39979	1.68278	19.7667	16.8971	1.16983	32.1043	28.0041	1.14641	1.02042	15.071	19.4564	0.774604	20.6421	23.5095	0.878032	0.882204	0.951314	1.68278	0.951314	0.750843	-0.0720068	UP
Sssca1	ENSRNOG00000012736	Sjogren syndrome/scleroderma autoantigen 1 [Source:RGD Symbol;Acc:1593467]	82.2426	163.249	0.503786	56.6029	175.54	0.32245	1.56237	107.259	146.457	0.732358	76.0856	198.537	0.383231	1.91101	1.73669	69.5487	98.8972	0.703242	91.4592	130.763	0.699427	1.00545	116.58	110.797	1.05219	78.9725	67.376	1.17212	0.897688	0.951571	1.73669	0.951571	0.796339	-0.0716163	UP
Cebpb	ENSRNOG00000057347	CCAAT/enhancer binding protein (C/EBP), beta [Source:RGD Symbol;Acc:2327]	43.6991	55.7043	0.784483	35.697	57.1455	0.624669	1.25584	46.8485	31.6452	1.48043	22.8599	54.111	0.422463	3.50428	2.38006	49.0262	52.0626	0.941678	34.7107	51.8487	0.669461	1.40662	38.9396	60.5502	0.643096	59.125	45.7067	1.29357	0.497147	0.951884	2.38006	0.951884	1.251	-0.071143	UP
Wasf2	ENSRNOG00000009805	WAS protein family, member 2 [Source:RGD Symbol;Acc:1307299]	10.8649	9.83899	1.10427	8.24202	19.8058	0.416142	2.65359	8.39581	23.6338	0.355246	11.325	17.5233	0.646282	0.549676	1.60163	8.88131	12.4301	0.7145	11.9772	15.9508	0.750884	0.951546	7.65229	17.624	0.434197	11.0389	24.2572	0.455077	0.954117	0.952831	1.60163	0.952831	0.679544	-0.0697071	UP
Tspan31	ENSRNOG00000025592	tetraspanin 31 [Source:RGD Symbol;Acc:1309876]	34.4112	27.2911	1.26089	20.7863	40.7078	0.510622	2.46933	31.6599	28.9508	1.09358	22.4197	24.0343	0.932821	1.17233	1.82083	26.1458	31.3322	0.834471	27.7058	38.5136	0.719377	1.15999	18.6234	31.4761	0.591668	29.2582	36.949	0.791854	0.747194	0.953592	1.82083	0.953592	0.864597	-0.0685558	UP
Lgi2	ENSRNOG00000003887	leucine-rich repeat LGI family, member 2 [Source:RGD Symbol;Acc:1310391]	8.89152	6.48776	1.37051	6.75877	13.6094	0.496625	2.75964	11.147	9.58371	1.16312	9.49564	13.1945	0.719667	1.61619	2.18792	9.97577	12.632	0.789722	8.83158	14.0371	0.62916	1.2552	4.91673	13.6902	0.359142	11.9381	21.6855	0.550511	0.65238	0.953791	2.18792	0.953791	1.12956	-0.0682555	UP
Laptm5	ENSRNOG00000011054	lysosomal protein transmembrane 5 [Source:RGD Symbol;Acc:621838]	30.6576	13.0544	2.34845	12.9643	24.6132	0.526721	4.45862	26.9956	22.1907	1.21653	19.6257	13.2953	1.47614	0.824129	2.64137	25.7318	30.441	0.845301	31.2739	41.4015	0.755381	1.11904	17.0494	40.6166	0.419764	29.7629	55.9589	0.531871	0.789222	0.954131	2.64137	0.954131	1.40129	-0.067741	UP
Sf3a2	ENSRNOG00000019349	splicing factor 3a, subunit 2 [Source:RGD Symbol;Acc:1308627]	14.5868	22.1089	0.65977	10.6303	37.6741	0.282165	2.33825	19.2559	29.525	0.65219	15.9325	26.6242	0.598422	1.08985	1.71405	17.2486	22.6595	0.761208	10.9099	13.943	0.782464	0.972835	18.878	20.1939	0.934837	14.5088	14.5191	0.999291	0.9355	0.954167	1.71405	0.954167	0.777407	-0.0676856	UP
Tmem35	ENSRNOG00000001506	transmembrane protein 35 [Source:RGD Symbol;Acc:1303093]	145.833	70.3337	2.07344	83.0249	73.7781	1.12533	1.84252	125.171	62.8574	1.99135	79.0574	53.8222	1.46886	1.35571	1.59911	79.9847	51.5482	1.55165	82.9456	37.8173	2.19332	0.707442	62.4805	31.8192	1.96361	81.1369	49.6312	1.6348	1.20113	0.954288	1.59911	0.954288	0.677271	-0.0675034	UP
Zfp563	ENSRNOG00000030273	zinc finger protein 563 [Source:RGD Symbol;Acc:1308729]	5.02699	3.75662	1.33817	4.11447	3.04628	1.35065	0.990756	3.50633	1.10886	3.1621	3.99038	2.84383	1.40317	2.25354	1.62215	2.29438	2.70495	0.848215	3.23465	3.60544	0.897158	0.945447	4.3438	2.72155	1.59608	3.1128	1.88676	1.64981	0.967429	0.956438	1.62215	0.956438	0.697906	-0.0642571	UP
Kmt2e	ENSRNOG00000021614	lysine (K)-specific methyltransferase 2E [Source:RGD Symbol;Acc:1309641]	32.4864	21.8073	1.4897	23.4627	29.3372	0.799759	1.86269	29.6179	30.9582	0.956706	22.2964	30.7578	0.724902	1.31977	1.59123	27.4861	29.3622	0.936105	29.0803	33.9698	0.856063	1.0935	26.7599	33.4391	0.800258	29.4959	30.2155	0.976184	0.819781	0.95664	1.59123	0.95664	0.670143	-0.0639512	UP
Ddx52	ENSRNOG00000002612	DEAD (Asp-Glu-Ala-Asp) box polypeptide 52 [Source:RGD Symbol;Acc:621743]	6.53881	7.28881	0.897103	4.60598	10.7234	0.429526	2.08859	6.00435	7.81703	0.768111	4.48116	12.3518	0.362794	2.11721	2.1029	10.3588	6.6559	1.55633	7.82501	7.67449	1.01961	1.5264	8.22801	10.8801	0.756244	11.066	5.66642	1.95291	0.38724	0.956818	2.1029	0.956818	1.07238	-0.0636835	UP
Hrc	ENSRNOG00000020719	histidine rich calcium binding protein [Source:RGD Symbol;Acc:727864]	0.464478	0	100	1.75301	0.866797	2.0224	49.4462	0.952382	2.82585	0.337025	0.523545	0	100	0.00337025	24.7248	0.682144	0.879046	0.776005	0.104416	0.156164	0.66863	1.16059	0.238252	1.77392	0.134308	0.742729	4.16683	0.178248	0.753491	0.95704	24.7248	0.95704	4.62789	-0.0633493	UP
Cnot4	ENSRNOG00000010795	CCR4-NOT transcription complex, subunit 4 [Source:RGD Symbol;Acc:1310318]	11.4733	16.9222	0.678003	5.61742	19.0204	0.295337	2.2957	6.49443	14.0057	0.463699	7.31673	28.5654	0.25614	1.81034	2.05302	10.244	19.5134	0.524973	14.7427	15.0894	0.977024	0.537318	11.4741	15.864	0.723279	7.17525	13.6747	0.52471	1.37844	0.957877	2.05302	0.957877	1.03775	-0.0620873	UP
Ndufaf1	ENSRNOG00000005006	NADH dehydrogenase (ubiquinone) complex I, assembly factor 1 [Source:RGD Symbol;Acc:1306202]	6.4151	2.36667	2.7106	2.03826	4.07681	0.499964	5.42159	0.889839	4.8758	0.182501	5.21448	1.06002	4.91923	0.0370995	2.72934	4.1064	10.5699	0.388499	2.68255	5.53299	0.484828	0.801313	0.395141	5.87101	0.0673038	0.636313	10.5514	0.060306	1.11604	0.958675	2.72934	0.958675	1.44855	-0.060886	UP
Htr1b	ENSRNOG00000013042	5-hydroxytryptamine (serotonin) receptor 1B, G protein-coupled [Source:RGD Symbol;Acc:2846]	1.50899	0.944875	1.59703	0.89952	1.2106	0.743037	2.14932	3.73067	1.37921	2.70493	2.70597	1.03532	2.61366	1.03492	1.59212	1.60684	2.85493	0.56283	0.914949	0.341407	2.67994	0.210016	0.348333	0.193733	1.79801	1.42085	1.34936	1.05298	1.70754	0.958778	1.59212	0.958778	0.670952	-0.060732	UP
Arhgap4	ENSRNOG00000058545	Rho GTPase activating protein 4 [Source:RGD Symbol;Acc:628901]	1.26888	1.74075	0.728927	3.18344	3.76972	0.844477	0.86317	1.05933	0.02187	48.4376	2.34953	1.29422	1.8154	26.6815	13.7723	3.28708	6.24795	0.526105	0.873013	1.24949	0.698695	0.752982	1.21222	1.18303	1.02467	1.37528	1.56354	0.879594	1.16494	0.958961	13.7723	0.958961	3.7837	-0.0604557	UP
Mrps28	ENSRNOG00000032630	mitochondrial ribosomal protein S28 [Source:RGD Symbol;Acc:1597461]	84.7759	55.0531	1.53989	54.0058	61.8219	0.873571	1.76276	88.1886	55.729	1.58245	45.8057	50.8625	0.900579	1.75715	1.75995	79.08	66.74	1.1849	83.4462	65.7739	1.26868	0.933958	67.2529	54.8959	1.2251	82.171	66.1496	1.2422	0.986234	0.960096	1.75995	0.960096	0.815538	-0.0587496	UP
RGD1359158	ENSRNOG00000027161	similar to RIKEN cDNA 1110059E24 [Source:RGD Symbol;Acc:1359158]	9.50138	6.44323	1.47463	5.2532	12.4003	0.423635	3.4809	10.3163	10.3161	1.00002	11.636	6.27032	1.85573	0.538883	2.00989	6.45009	9.37679	0.687878	4.92187	7.95586	0.618647	1.11191	9.35388	7.63533	1.22508	24.2714	16.0196	1.51511	0.808576	0.960242	2.00989	0.960242	1.00712	-0.0585306	UP
Spata33	ENSRNOG00000038239	spermatogenesis associated 33 [Source:RGD Symbol;Acc:1561507]	67.4	67.9917	0.991297	46.1055	115.469	0.399289	2.48266	75.766	124.038	0.610829	65.2546	99.7847	0.653954	0.934055	1.70836	75.4895	91.6036	0.824089	75.1235	102.319	0.734209	1.12242	55.7513	61.9777	0.899538	114.346	101.651	1.12489	0.799669	0.961043	1.70836	0.961043	0.772608	-0.0573267	UP
Ccdc176	ENSRNOG00000011376	coiled-coil domain containing 176 [Source:RGD Symbol;Acc:1560978]	6.0735	7.47637	0.812359	7.93352	5.98887	1.32471	0.613235	5.25735	4.99942	1.05159	3.81993	12.4194	0.307578	3.41895	2.01609	9.21121	7.2313	1.2738	7.11579	7.0282	1.01246	1.25812	6.29276	7.92113	0.794427	8.72071	7.29628	1.19523	0.664666	0.961392	2.01609	0.961392	1.01156	-0.0568032	UP
LOC100911627	NA	NA	0.0444185	0.0541257	0.820655	0.0475321	0.217265	0.218775	3.75114	0.193676	0.146873	1.31866	0.150334	0.0452767	3.32034	0.397147	2.07414	0.246719	0.138499	1.78138	0.169974	0.0508585	3.3421	0.533012	0.086172	0.337052	0.255664	0.0389858	0.212106	0.183803	1.39096	0.961988	2.07414	0.961988	1.05252	-0.0559095	UP
Pawr	ENSRNOG00000005917	PRKC, apoptosis, WT1, regulator [Source:RGD Symbol;Acc:69065]	2.99194	2.81132	1.06425	3.85719	1.32784	2.90486	0.366368	5.10455	0.915231	5.57734	2.71019	1.97618	1.37143	4.06681	2.21659	3.07795	1.18327	2.60122	6.21242	2.6415	2.35185	1.10603	1.13476	0.700066	1.62093	3.05452	1.54143	1.98161	0.817986	0.962009	2.21659	0.962009	1.14834	-0.0558781	UP
Timmdc1	ENSRNOG00000002999	translocase of inner mitochondrial membrane domain containing 1 [Source:RGD Symbol;Acc:1359380]	72.9006	47.1471	1.54624	57.9853	35.8683	1.61662	0.956465	90.3578	22.4837	4.01881	73.8728	38.2944	1.92908	2.08328	1.51987	82.0797	64.1857	1.27878	65.1744	54.2022	1.20243	1.0635	73.8219	55.0237	1.34164	75.6802	48.7042	1.55387	0.863415	0.963457	1.51987	0.963457	0.603952	-0.0537074	UP
Ninj2	ENSRNOG00000010282	ninjurin 2 [Source:RGD Symbol;Acc:620552]	23.8914	17.2607	1.38415	32.4835	34.1524	0.951134	1.45526	29.5026	36.3713	0.811151	21.672	49.421	0.438518	1.84975	1.65251	12.8059	37.3797	0.34259	12.7374	40.7202	0.312803	1.09523	17.3077	30.3852	0.56961	19.883	29.0339	0.68482	0.831765	0.963495	1.65251	0.963495	0.724658	-0.0536507	UP
Eif4e3	ENSRNOG00000010301	eukaryotic translation initiation factor 4E family member 3 [Source:RGD Symbol;Acc:1586185]	10.7167	13.077	0.819508	7.11035	14.734	0.482581	1.69818	12.4205	14.3878	0.863266	11.1148	22.9108	0.485134	1.77944	1.73881	6.07943	14.6984	0.413612	15.7046	18.7058	0.839558	0.492654	9.75114	11.4679	0.850299	7.25024	12.2361	0.592529	1.43503	0.963844	1.73881	0.963844	0.798098	-0.0531284	UP
LOC102554586	NA	NA	7.23589	3.55794	2.03373	3.97962	5.03117	0.790993	2.57111	11.1809	1.37785	8.11474	4.66316	2.85953	1.63074	4.9761	3.77361	8.69049	3.47214	2.50292	4.91299	2.3875	2.0578	1.21631	3.53787	1.67737	2.10918	3.1543	1.06424	2.9639	0.711622	0.963967	3.77361	0.963967	1.91594	-0.052945	UP
Mt2A	ENSRNOG00000043098	metallothionein 2A [Source:RGD Symbol;Acc:1592345]	96.339	132.997	0.72437	85.3816	201.324	0.4241	1.70801	72.6899	179.264	0.405491	62.6993	225.243	0.278363	1.4567	1.58236	180.424	304.506	0.592514	179.399	409.558	0.438031	1.35268	186.964	401.485	0.465681	233.814	289.139	0.808656	0.57587	0.964273	1.58236	0.964273	0.662075	-0.0524859	UP
Top1	ENSRNOG00000047611	topoisomerase (DNA) I [Source:RGD Symbol;Acc:621246]	30.5047	37.5813	0.811699	19.2816	44.9529	0.428929	1.89239	30.8999	44.4621	0.694972	19.279	60.6036	0.318116	2.18465	2.03852	34.7988	31.0986	1.11898	40.3542	34.6375	1.16504	0.960464	42.8842	46.8265	0.91581	44.7	47.3084	0.944864	0.969251	0.964858	2.03852	0.964858	1.02752	-0.0516118	UP
Acp5	ENSRNOG00000046261	acid phosphatase 5, tartrate resistant [Source:RGD Symbol;Acc:2022]	7.40958	4.59506	1.61251	9.92691	3.77261	2.63131	0.612816	4.9237	0.425978	11.5586	1.86127	5.92045	0.31438	36.7663	18.6896	2.73664	5.83331	0.46914	1.62117	3.7636	0.43075	1.08912	3.00843	8.48256	0.354661	2.25706	5.35991	0.4211	0.842224	0.965674	18.6896	0.965674	4.22416	-0.0503919	UP
Rpl19	ENSRNOG00000004741	ribosomal protein L19 [Source:RGD Symbol;Acc:621183]	1266.26	1053.16	1.20234	775.901	1281.95	0.605251	1.98652	1219.47	1292.43	0.943548	778.729	1406.97	0.553479	1.70476	1.84564	1061.64	1223.95	0.867388	1209.26	1405.75	0.860224	1.00833	1160.28	1312.85	0.883787	1232.9	1292.2	0.954109	0.926296	0.967312	1.84564	0.967312	0.884121	-0.0479468	UP
Wnk4	ENSRNOG00000020441	WNK lysine deficient protein kinase 4 [Source:RGD Symbol;Acc:631401]	2.36284	2.28585	1.03368	2.74452	3.86372	0.710331	1.45521	4.03456	0.881436	4.57726	2.3569	3.49408	0.674541	6.78574	4.12047	0.881975	0.926724	0.951713	0.676387	1.00355	0.673994	1.41205	0.55151	1.36709	0.403419	1.42918	1.85485	0.77051	0.523574	0.967811	4.12047	0.967811	2.04281	-0.0472023	UP
Sbds	ENSRNOG00000000888	Shwachman-Bodian-Diamond syndrome [Source:RGD Symbol;Acc:1311043]	146.87	129.635	1.13295	89.1222	112.414	0.792803	1.42904	119.633	111.788	1.07018	75.6132	130.113	0.581135	1.84153	1.63529	104.25	110.608	0.942518	105.407	131.438	0.801952	1.17528	100.145	122.669	0.816384	133.894	124.863	1.07233	0.76132	0.968299	1.63529	0.968299	0.709544	-0.0464749	UP
Tmem25	ENSRNOG00000014218	transmembrane protein 25 [Source:RGD Symbol;Acc:1596132]	21.7895	37.6782	0.578305	12.8581	31.6065	0.406818	1.42153	13.4013	8.69363	1.54151	17.8917	30.9813	0.5775	2.66928	2.04541	28.5156	19.6049	1.45451	27.2393	21.8557	1.24632	1.16704	28.4807	29.2127	0.974942	28.8821	22.8129	1.26604	0.770071	0.968557	2.04541	0.968557	1.03239	-0.0460916	UP
Rbm42	ENSRNOG00000024278	RNA binding motif protein 42 [Source:RGD Symbol;Acc:1306184]	73.2455	94.8769	0.772006	53.4936	119.628	0.447166	1.72644	102.27	115.731	0.883687	56.8126	114.851	0.494664	1.78644	1.75644	77.778	76.9047	1.01136	89.8711	96.5355	0.930964	1.08635	80.4497	84.3527	0.95373	67.558	60.2734	1.12086	0.850892	0.968622	1.75644	0.968622	0.812655	-0.0459939	UP
Ercc1	ENSRNOG00000017839	excision repair cross-complementation group 1 [Source:RGD Symbol;Acc:1306992]	79.3305	62.8772	1.26167	49.7965	84.0057	0.592775	2.12842	65.967	92.5865	0.71249	59.244	98.9416	0.598777	1.18991	1.65916	65.0469	70.7593	0.91927	66.0981	67.5002	0.979228	0.93877	63.93	76.2071	0.838898	60.8367	72.5185	0.838913	0.999983	0.969376	1.65916	0.969376	0.730456	-0.0448714	UP
Phf7	ENSRNOG00000018996	PHD finger protein 7 [Source:RGD Symbol;Acc:1308638]	2.22107	5.74603	0.38654	3.62435	5.13704	0.705533	0.54787	7.85727	1.62029	4.8493	3.47555	4.06076	0.855887	5.66582	3.10684	6.50047	2.42957	2.67556	3.39777	1.53537	2.213	1.20902	4.20441	2.76492	1.52063	3.00839	1.44392	2.08349	0.729846	0.969435	3.10684	0.969435	1.63545	-0.0447847	UP
Mrap2	ENSRNOG00000010545	melanocortin 2 receptor accessory protein 2 [Source:RGD Symbol;Acc:1309873]	16.284	4.36124	3.7338	15.5675	9.35659	1.6638	2.24414	19.3251	34.104	0.566652	13.5158	22.2888	0.606394	0.934461	1.5893	9.58178	10.4681	0.915331	4.72212	7.00701	0.673914	1.35823	7.06306	13.3691	0.528312	10.9255	12.1115	0.902077	0.585662	0.971947	1.5893	0.971947	0.668392	-0.0410499	UP
Zfp707	ENSRNOG00000043439	zinc finger protein 707 [Source:RGD Symbol;Acc:1562665]	0.705287	0.213981	3.29603	0.527355	0.0285902	18.4453	0.178692	0.306968	0	100	0.595415	0.39402	1.51113	66.1757	33.1772	0.943987	0.803372	1.17503	0.571599	0.88462	0.646152	1.81851	0.0341073	0.723046	0.0471717	0.0926409	0.251333	0.368598	0.127976	0.973241	33.1772	0.973241	5.05212	-0.0391315	UP
Papd7	ENSRNOG00000017613	PAP associated domain containing 7 [Source:RGD Symbol;Acc:1307356]	15.2886	5.29804	2.88571	15.0178	12.4539	1.20587	2.39305	16.1947	8.82335	1.83544	16.1143	7.28385	2.21233	0.829639	1.61134	27.2914	21.3415	1.27879	14.2225	12.2197	1.1639	1.09872	17.324	11.9994	1.44374	19.2097	11.2899	1.70149	0.848512	0.973614	1.61134	0.973614	0.688264	-0.0385779	UP
Nolc1	ENSRNOG00000018704	nucleolar and coiled-body phosphoprotein 1 [Source:RGD Symbol;Acc:621578]	64.6915	45.9851	1.40679	39.3039	55.3659	0.709894	1.98169	78.591	59.5988	1.31867	41.4632	64.9583	0.638305	2.06589	2.02379	52.0975	58.7443	0.886852	74.2061	49.1291	1.51043	0.587152	59.499	39.7789	1.49574	65.5732	59.7062	1.09826	1.36191	0.974533	2.02379	0.974533	1.01706	-0.0372166	UP
Lsamp	ENSRNOG00000031852	limbic system-associated membrane protein [Source:RGD Symbol;Acc:71102]	138.299	148.091	0.933878	94.1935	233.1	0.404091	2.31106	97.1333	179.31	0.541706	96.7406	228.562	0.423258	1.27985	1.79546	44.2603	97.6957	0.453042	95.1744	129.318	0.735972	0.61557	81.5979	137.856	0.591907	49.0355	110.473	0.443869	1.33352	0.974544	1.79546	0.974544	0.84435	-0.0372005	UP
Pacsin1	ENSRNOG00000054603	protein kinase C and casein kinase substrate in neurons 1 [Source:RGD Symbol;Acc:3247]	126.195	162.174	0.778146	91.839	225.979	0.406405	1.9147	112.029	275.841	0.406136	109.362	310.36	0.352371	1.15258	1.53364	90.4032	161.19	0.560849	123.858	194.521	0.636733	0.880822	113.594	192.32	0.590651	85.7555	155.226	0.552456	1.06914	0.97498	1.53364	0.97498	0.616962	-0.0365561	UP
Gpalpp1	ENSRNOG00000001037	GPALPP motifs containing 1 [Source:RGD Symbol;Acc:1307254]	17.6079	11.0211	1.59765	8.54094	19.7397	0.432678	3.69247	17.644	22.0583	0.79988	14.906	11.442	1.30274	0.613996	2.15324	9.99577	10.3911	0.961955	22.284	15.3721	1.44964	0.663582	19.2192	12.1968	1.57576	21.9188	17.9092	1.22388	1.2875	0.975543	2.15324	0.975543	1.10651	-0.0357219	UP
Gmnn	ENSRNOG00000018782	geminin, DNA replication inhibitor [Source:RGD Symbol;Acc:1308137]	23.9163	9.22144	2.59355	9.41395	12.8603	0.732016	3.54303	21.8823	15.3091	1.42937	9.5795	11.0206	0.869236	1.64439	2.59371	19.0714	9.88823	1.9287	19.1772	6.91704	2.77246	0.695663	14.7871	7.30419	2.02447	18.0086	11.1764	1.61131	1.25641	0.976039	2.59371	0.976039	1.37502	-0.0349894	UP
Cited2	ENSRNOG00000056940	Cbp/p300-interacting transactivator, with Glu/Asp-rich carboxy-terminal domain, 2 [Source:RGD Symbol;Acc:620112]	104.555	134.891	0.775107	56.0519	126.836	0.441924	1.75394	87.1511	133.679	0.651943	59.9335	173.926	0.344592	1.89193	1.82293	72.0685	104.394	0.690351	82.105	113.022	0.726451	0.950306	92.3374	132.544	0.696655	88.7288	127.614	0.69529	1.00196	0.976134	1.82293	0.976134	0.866261	-0.0348491	UP
Nrn1l	ENSRNOG00000024025	neuritin 1-like [Source:RGD Symbol;Acc:2301010]	19.8452	15.117	1.31277	15.2002	14.324	1.06117	1.2371	31.5357	8.57439	3.67789	14.6469	7.20398	2.03317	1.80895	1.52302	20.3247	25.6028	0.793847	9.10892	20.0505	0.454299	1.74741	2.50521	18.0978	0.138426	14.1253	21.2168	0.66576	0.207922	0.977666	1.52302	0.977666	0.606939	-0.0325858	UP
Apex1	ENSRNOG00000009663	APEX nuclease (multifunctional DNA repair enzyme) 1 [Source:RGD Symbol;Acc:2126]	100.498	106.747	0.94146	86.008	86.946	0.989212	0.951727	82.5104	56.9793	1.44808	69.0177	105.303	0.65542	2.20939	1.58056	50.9521	58.4994	0.870985	43.3451	61.2489	0.707688	1.23075	42.5104	71.0165	0.598599	48.4851	58.7839	0.824802	0.725748	0.978248	1.58056	0.978248	0.660433	-0.031728	UP
Zfp428	ENSRNOG00000019802	zinc finger protein 428 [Source:RGD Symbol;Acc:1564862]	185.27	148.682	1.24608	100.487	173.849	0.578013	2.1558	186.184	146.575	1.27023	113.483	151.779	0.747686	1.69888	1.92734	147.379	111.025	1.32744	185.654	160.561	1.15628	1.14802	158.628	131.761	1.20391	208.232	139.907	1.48836	0.808882	0.978452	1.92734	0.978452	0.946613	-0.0314266	UP
F12	ENSRNOG00000015139	coagulation factor XII (Hageman factor) [Source:RGD Symbol;Acc:1359175]	7.20408	3.84885	1.87175	5.60879	3.1777	1.76505	1.06045	4.66542	1.91088	2.4415	4.09247	5.96805	0.68573	3.56044	2.31045	8.37743	6.88937	1.21599	3.23066	3.04907	1.05956	1.14764	4.26871	2.44975	1.74251	7.15671	3.32501	2.15239	0.80957	0.978607	2.31045	0.978607	1.20817	-0.031198	UP
Nudt16	ENSRNOG00000012962	nudix (nucleoside diphosphate linked moiety X)-type motif 16 [Source:RGD Symbol;Acc:1311387]	68.4709	39.4531	1.7355	36.4975	55.0462	0.663034	2.61751	49.0107	55.5636	0.882065	40.421	66.2135	0.610465	1.44491	2.03121	28.2825	30.8344	0.917239	49.0943	59.2665	0.828365	1.10729	55.0571	45.6779	1.20533	41.925	29.6238	1.41525	0.851677	0.979482	2.03121	0.979482	1.02234	-0.0299086	UP
Apba3	ENSRNOG00000020466	amyloid beta (A4) precursor protein-binding, family A, member 3 [Source:RGD Symbol;Acc:620846]	5.62275	8.84172	0.635934	9.22792	4.28648	2.1528	0.295399	12.3123	5.02013	2.45259	6.63571	7.84742	0.845591	2.90044	1.59792	10.4148	9.61435	1.08326	5.33072	7.99062	0.667122	1.62377	3.8014	8.63053	0.44046	4.80626	3.66332	1.312	0.335717	0.979746	1.59792	0.979746	0.676194	-0.0295208	UP
Gla	ENSRNOG00000011513	galactosidase, alpha [Source:RGD Symbol;Acc:1589721]	13.0224	5.0798	2.56357	12.8191	10.6292	1.20603	2.12563	14.0475	10.1862	1.37907	16.5816	12.9681	1.27865	1.07854	1.60209	10.5786	9.42138	1.12283	9.59891	6.12184	1.56798	0.7161	7.65343	8.05344	0.950331	9.47584	12.3985	0.764273	1.24344	0.979772	1.60209	0.979772	0.679951	-0.0294822	UP
P2rx4	ENSRNOG00000001300	purinergic receptor P2X, ligand-gated ion channel 4 [Source:RGD Symbol;Acc:62073]	14.7311	2.30169	6.40012	7.85206	7.71696	1.01751	6.29	12.7036	9.74931	1.30303	3.44479	2.97398	1.15831	1.12494	3.70747	20.3904	10.9563	1.86107	17.2568	9.44726	1.82665	1.01884	8.84849	10.8447	0.815928	7.89405	9.13143	0.864492	0.943823	0.981333	3.70747	0.981333	1.89044	-0.0271851	UP
Apln	ENSRNOG00000003984	apelin [Source:RGD Symbol;Acc:620672]	8.95861	9.69167	0.924362	3.13011	11.1724	0.280165	3.29935	6.71385	4.79216	1.40101	5.41504	8.73664	0.619808	2.26039	2.77987	4.72985	8.15901	0.579709	8.61333	11.7963	0.730172	0.793934	9.29252	10.7666	0.863088	9.70939	13.1615	0.737712	1.16995	0.981944	2.77987	0.981944	1.47502	-0.0262879	UP
Alg1	ENSRNOG00000002883	ALG1, chitobiosyldiphosphodolichol beta-mannosyltransferase [Source:RGD Symbol;Acc:1310700]	10.0017	14.4965	0.689939	11.0386	5.64852	1.95425	0.353046	11.4469	0.732694	15.623	11.2035	3.77457	2.96815	5.26355	2.8083	16.4918	7.06777	2.33338	8.96307	7.40351	1.21065	1.92738	0.435817	5.93353	0.0734499	10.8406	5.53162	1.95975	0.0374792	0.982428	2.8083	0.982428	1.4897	-0.0255767	UP
Hspb6	ENSRNOG00000020922	heat shock protein, alpha-crystallin-related, B6 [Source:RGD Symbol;Acc:621554]	35.6458	61.0247	0.584121	15.7199	52.3116	0.300505	1.9438	41.0874	46.6774	0.880242	39.8279	57.3259	0.694763	1.26697	1.60538	12.31	35.4347	0.3474	27.7084	77.8713	0.355823	0.976327	29.9441	42.5195	0.704244	17.7371	24.9047	0.712199	0.98883	0.982579	1.60538	0.982579	0.682917	-0.0253552	UP
Ifrd1	ENSRNOG00000050997	interferon-related developmental regulator 1 [Source:RGD Symbol;Acc:2867]	31.9551	32.0578	0.996796	32.9656	17.9134	1.84028	0.541656	35.593	20.0693	1.7735	20.6414	31.8042	0.649015	2.73261	1.63713	35.5196	35.0135	1.01445	17.5532	23.578	0.744474	1.36265	28.1645	35.2759	0.798406	46.217	34.938	1.32283	0.60356	0.983103	1.63713	0.983103	0.711172	-0.0245854	UP
Nfx1	ENSRNOG00000009015	nuclear transcription factor, X-box binding 1 [Source:RGD Symbol;Acc:1310277]	9.92586	7.90478	1.25568	7.04646	10.367	0.679701	1.8474	11.1706	5.79869	1.9264	9.96889	9.85295	1.01177	1.904	1.8757	11.053	8.15599	1.3552	6.9895	9.11123	0.76713	1.76658	2.83657	8.55505	0.331567	7.12922	4.31754	1.65122	0.200801	0.983693	1.8757	0.983693	0.907427	-0.0237206	UP
Rpl14	ENSRNOG00000019007	ribosomal protein L14 [Source:RGD Symbol;Acc:621180]	988.095	835.557	1.18256	690.628	985.447	0.700827	1.68738	974.287	894.007	1.0898	714.903	1029.85	0.694182	1.5699	1.62864	925.663	1042.92	0.887569	938.541	1115.7	0.841213	1.05511	927.962	1038.52	0.893543	1005.02	1028.73	0.976952	0.914623	0.984864	1.62864	0.984864	0.703667	-0.022003	UP
Rpl34	ENSRNOG00000016387	ribosomal protein L34 [Source:RGD Symbol;Acc:1309402]	769.438	813.434	0.945913	461.411	852.946	0.540962	1.74858	721.698	872.526	0.827136	464.98	709.977	0.654923	1.26295	1.50577	689.319	772.616	0.892188	807.416	895.509	0.901628	0.98953	657.978	811.863	0.810454	835.286	1014.36	0.823461	0.984205	0.986868	1.50577	0.986868	0.590497	-0.0190714	UP
Pla2g16	ENSRNOG00000021206	phospholipase A2, group XVI [Source:RGD Symbol;Acc:2829]	235.948	207.841	1.13523	147.067	212.066	0.693496	1.63697	229.474	172.407	1.331	140.847	212.769	0.661971	2.01066	1.82382	199.393	236.418	0.843392	257.33	238.202	1.0803	0.7807	229.163	193.403	1.1849	324.625	327.074	0.992512	1.19384	0.987269	1.82382	0.987269	0.866961	-0.0184847	UP
Gltscr2	ENSRNOG00000013023	glioma tumor suppressor candidate region gene 2 [Source:RGD Symbol;Acc:1303085]	84.2576	61.0263	1.38068	83.9922	89.812	0.9352	1.47634	104.346	90.1409	1.15759	72.4265	106.064	0.682857	1.69521	1.58578	95.1395	100.397	0.947633	104.175	119.955	0.868451	1.09118	100.185	121.874	0.822038	110.631	119.09	0.92897	0.884892	0.988034	1.58578	0.988034	0.665191	-0.0173674	UP
Cbln4	ENSRNOG00000004372	cerebellin 4 precursor [Source:RGD Symbol;Acc:1589642]	8.95211	3.18192	2.81343	4.0621	8.56891	0.474051	5.93487	6.17096	6.69951	0.921106	8.07004	4.09316	1.97159	0.467189	3.20103	0.81253	2.4175	0.336103	0.587775	3.4421	0.170761	1.96827	0.0212845	3.33019	0.00639138	2.73474	3.4841	0.78492	0.00814271	0.988208	3.20103	0.988208	1.67854	-0.0171137	UP
Sgcb	ENSRNOG00000002135	sarcoglycan, beta [Source:RGD Symbol;Acc:1594202]	16.4151	12.8401	1.27842	20.2997	11.7094	1.73362	0.737429	20.697	5.40573	3.82872	11.0182	13.2284	0.83292	4.59674	2.66708	15.2453	14.759	1.03295	12.9175	8.60702	1.50081	0.688261	14.4608	11.6453	1.24177	10.983	11.4087	0.962686	1.2899	0.989082	2.66708	0.989082	1.41526	-0.0158382	UP
Mcm8	ENSRNOG00000021272	minichromosome maintenance 8 homologous recombination repair factor [Source:RGD Symbol;Acc:1305218]	1.19714	0.359004	3.33461	0.042017	0.0480496	0.874451	3.81338	0.941622	0.736098	1.27921	0.287957	0	100	0.0127921	1.91309	0.599885	1.28599	0.466477	1.52177	1.19193	1.27673	0.365369	2.93333	0.830435	3.53228	2.2575	1.03188	2.18775	1.61457	0.989969	1.91309	0.989969	0.935903	-0.0145442	UP
Rpap2	ENSRNOG00000023484	RNA polymerase II associated protein 2 [Source:RGD Symbol;Acc:1309034]	11.2808	9.49363	1.18825	4.51001	10.6009	0.425437	2.79301	8.56926	11.6117	0.737985	6.16941	9.92266	0.62175	1.18695	1.98998	6.49849	2.57567	2.52303	22.084	9.43284	2.34118	1.07767	11.3872	12.7459	0.893401	13.6382	13.7834	0.989466	0.902913	0.990293	1.98998	0.990293	0.992754	-0.014073	UP
Hebp2	ENSRNOG00000053735	heme binding protein 2 [Source:RGD Symbol;Acc:1311553]	4.99405	3.14691	1.58697	1.50327	2.59507	0.579279	2.73956	5.63307	5.80299	0.970719	8.09323	3.70631	2.18364	0.444542	1.59205	6.89551	10.1381	0.680158	9.18831	7.14826	1.28539	0.529145	9.0984	6.25071	1.45558	9.81876	9.81574	1.00031	1.45513	0.992138	1.59205	0.992138	0.670886	-0.0113875	UP
Cdc5l	ENSRNOG00000019975	cell division cycle 5-like [Source:RGD Symbol;Acc:70892]	64.8987	59.0856	1.09838	46.8752	76.2635	0.614648	1.78701	79.7796	77.8062	1.02536	47.6897	120.948	0.394299	2.60047	2.19374	87.7343	83.1369	1.0553	65.5083	71.8237	0.912071	1.15704	80.4545	95.1099	0.845911	73.5112	71.9251	1.02205	0.827659	0.992348	2.19374	0.992348	1.13339	-0.0110822	UP
Chchd6	ENSRNOG00000060248	coiled-coil-helix-coiled-coil-helix domain containing 6 [Source:RGD Symbol;Acc:1304561]	289.756	170.44	1.70005	169.933	173.893	0.977227	1.73966	305.893	198.69	1.53955	164.876	163.746	1.0069	1.529	1.63433	210.419	184.842	1.13837	232.076	263.709	0.880046	1.29354	245.523	198.312	1.23806	278.533	155.573	1.79037	0.691514	0.992526	1.63433	0.992526	0.7087	-0.0108238	UP
Crip1	ENSRNOG00000027990	cysteine-rich protein 1 (intestinal) [Source:RGD Symbol;Acc:1597237]	100.809	100.751	1.00058	59.7337	166.533	0.35869	2.78953	80.7152	158.465	0.509357	69.423	112.998	0.614374	0.829066	1.8093	99.66	204.831	0.486547	147.686	215.39	0.685668	0.709596	112.528	210.71	0.534042	126.838	303.264	0.418243	1.27687	0.993234	1.8093	0.993234	0.85543	-0.00979509	UP
Synpo	ENSRNOG00000019181	synaptopodin [Source:RGD Symbol;Acc:620668]	9.61054	15.3732	0.625149	5.95935	12.4058	0.480368	1.3014	13.4177	7.37374	1.81966	10.5695	24.9179	0.424173	4.2899	2.79565	6.2166	7.50036	0.82884	5.32656	9.52065	0.559474	1.48146	5.7025	8.10674	0.703427	7.5306	5.41905	1.38965	0.506189	0.993826	2.79565	0.993826	1.48318	-0.00893541	UP
Gpank1	ENSRNOG00000000848	G patch domain and ankyrin repeats 1 [Source:RGD Symbol;Acc:1303304]	26.9553	31.6432	0.851851	21.1556	51.5049	0.410749	2.0739	42.3648	20.6717	2.04941	30.8708	20.2793	1.52228	1.34628	1.71009	13.5405	21.7684	0.622026	27.9605	44.7309	0.625082	0.99511	26.275	27.0338	0.971931	28.4121	29.0567	0.977816	0.993982	0.994546	1.71009	0.994546	0.774069	-0.00789021	UP
Taf7	ENSRNOG00000020024	TAF7 RNA polymerase II, TATA box binding protein (TBP)-associated factor [Source:RGD Symbol;Acc:1309935]	18.951	17.8642	1.06084	14.6038	32.5283	0.448957	2.36289	27.5395	22.3069	1.23457	15.7272	25.777	0.610125	2.02347	2.19318	22.5585	31.8139	0.709077	17.34	19.4459	0.891705	0.795192	16.3163	24.1711	0.675033	17.6433	31.2539	0.564515	1.19578	0.995484	2.19318	0.995484	1.13303	-0.00652995	UP
Mphosph6	ENSRNOG00000050087	M phase phosphoprotein 6 [Source:RGD Symbol;Acc:1591222]	152.149	147.902	1.02871	86.5345	176.419	0.490506	2.09725	129.121	134.513	0.959915	94.7147	150.451	0.629539	1.52479	1.81102	114.988	114.429	1.00489	113.614	121.806	0.932746	1.07734	90.327	118.117	0.764725	92.3654	110.67	0.834602	0.916275	0.996808	1.81102	0.996808	0.856805	-0.00461244	UP
Eps15l1	ENSRNOG00000013502	epidermal growth factor receptor pathway substrate 15-like 1 [Source:RGD Symbol;Acc:1565708]	12.6033	11.574	1.08893	5.00265	17.5992	0.284254	3.83084	8.25824	7.29398	1.1322	4.35606	21.8518	0.199346	5.67958	4.75521	9.41012	12.2581	0.767665	12.0014	15.4407	0.777258	0.987659	7.75443	7.03795	1.1018	10.35	9.47077	1.09284	1.0082	0.997932	4.75521	0.997932	2.24951	-0.00298684	UP
Sp140	ENSRNOG00000022800	SP140 nuclear body protein [Source:RGD Symbol;Acc:1306355]	0.709748	1.08781	0.652456	0.073493	1.19419	0.0615421	10.6018	0.948281	1.33714	0.709186	0.361569	1.09666	0.3297	2.151	6.37639	0.339066	1.97469	0.171706	0.43798	3.04022	0.144062	1.19189	0.621737	1.38951	0.447451	2.25035	4.04408	0.556455	0.804109	0.997999	6.37639	0.997999	2.67274	-0.00288955	UP
Sfpq	ENSRNOG00000058461	splicing factor proline/glutamine-rich [Source:RGD Symbol;Acc:727923]	53.1278	36.5623	1.45308	41.1464	40.5399	1.01496	1.43166	59.296	21.5599	2.75029	36.2081	40.0731	0.903551	3.04387	2.23776	61.1153	37.8418	1.61502	55.3139	32.4559	1.70428	0.947627	56.2432	51.198	1.09854	55.1547	52.6952	1.04667	1.04956	0.998592	2.23776	0.998592	1.16206	-0.00203339	UP
Cald1	ENSRNOG00000010233	caldesmon 1 [Source:RGD Symbol;Acc:2256]	9.07529	12.3958	0.732126	6.33025	20.458	0.309427	2.36607	11.2602	27.7835	0.405284	8.92356	22.0405	0.404871	1.00102	1.68355	9.20996	11.4347	0.80544	8.74585	11.2627	0.776532	1.03723	11.4109	22.516	0.506791	9.99072	18.9381	0.527546	0.960657	0.998941	1.68355	0.998941	0.751504	-0.00152791	UP
Atp13a1	ENSRNOG00000010776	ATPase type 13A1 [Source:RGD Symbol;Acc:1306033]	8.92726	7.96224	1.1212	5.06255	5.81481	0.87063	1.2878	5.82185	4.14725	1.40379	3.86889	6.77651	0.570927	2.45878	1.87329	5.00766	6.07004	0.82498	4.05555	4.19437	0.966903	0.853218	5.45509	5.34921	1.01979	4.45709	5.0054	0.890456	1.14525	0.999233	1.87329	0.999233	0.905577	-0.0011064	UP
Cplx2	ENSRNOG00000000105	complexin 2 [Source:RGD Symbol;Acc:70945]	674.977	1037.81	0.650386	541.123	1375.41	0.393427	1.65313	626.945	1293.4	0.484726	590.432	1721.93	0.34289	1.41365	1.53339	820.409	1090.72	0.752172	964.831	1216.49	0.793127	0.948363	850.098	1107.95	0.767271	929.604	1272.73	0.730402	1.05048	0.999421	1.53339	0.999421	0.616726	-0.000836255	UP
Tspy26	ENSRNOG00000026770	testis specific protein, Y-linked 26 [Source:RGD Symbol;Acc:1310192]	16.4043	8.40037	1.95281	15.3151	11.79	1.29899	1.50333	16.6615	8.80496	1.89229	11.1501	12.0146	0.928046	2.039	1.77116	16.4906	15.3765	1.07245	8.42803	12.1622	0.692969	1.54762	6.23623	7.36882	0.8463	15.6964	8.374	1.87442	0.451499	0.999561	1.77116	0.999561	0.824697	-0.000633637	UP
Megf10	ENSRNOG00000013674	multiple EGF-like domains 10 [Source:RGD Symbol;Acc:735084]	0.339806	0.47153	0.720646	0.0496318	0.795557	0.0623862	11.5514	0.522431	0.0170634	30.6171	0.331469	0.88328	0.375271	81.5866	46.569	0.0143202	0	100	0.133218	0	100	1	0.3001	0	100	0.0271456	0	100	1	1	46.569	1	5.5413	0	UP
Eea1	ENSRNOG00000021681	early endosome antigen 1 [Source:RGD Symbol;Acc:1310167]	15.4273	15.8897	0.970899	10.0127	18.8601	0.530893	1.8288	14.9522	17.3623	0.861188	10.0336	22.6495	0.442994	1.94402	1.88641	11.0027	19.49	0.564531	14.7816	16.967	0.871197	0.647994	11.5368	12.048	0.95757	14.735	20.8154	0.707889	1.35271	1.00035	1.88641	1.00035	0.915643	0.000508536	UP
Cdk19	ENSRNOG00000000583	cyclin-dependent kinase 19 [Source:RGD Symbol;Acc:1305435]	11.9463	11.7296	1.01847	10.2914	20.0905	0.512252	1.98823	10.2731	13.2662	0.774382	11.1446	15.3343	0.726776	1.0655	1.52687	19.7309	14.455	1.36499	22.1339	19.8917	1.11272	1.22671	16.7707	21.7395	0.771439	21.4648	21.5767	0.994814	0.775461	1.00109	1.52687	1.00109	0.610573	0.00156674	UP
Ccdc50	ENSRNOG00000001930	coiled-coil domain containing 50 [Source:RGD Symbol;Acc:727841]	55.4984	55.3399	1.00286	36.3231	93.1703	0.389857	2.57239	43.8388	77.6904	0.564276	48.0442	89.6012	0.5362	1.05236	1.81237	54.8208	71.226	0.769674	57.819	60.8484	0.950214	0.810001	69.9642	75.5627	0.925909	58.4397	75.2568	0.776537	1.19236	1.00118	1.81237	1.00118	0.857881	0.00169947	UP
Exosc2	ENSRNOG00000009245	exosome component 2 [Source:RGD Symbol;Acc:1306573]	15.0373	6.06193	2.48061	12.2262	10.8984	1.12183	2.21121	25.6146	17.4536	1.46758	16.946	23.5482	0.71963	2.03936	2.12528	4.9573	6.37191	0.777993	6.5748	11.3378	0.579901	1.3416	11.3287	7.38409	1.5342	15.5353	6.69738	2.31961	0.661406	1.0015	2.12528	1.0015	1.08766	0.00216428	UP
Trmt10a	ENSRNOG00000011025	tRNA methyltransferase 10A [Source:RGD Symbol;Acc:1594565]	5.37269	10.079	0.533058	7.82194	13.6972	0.571061	0.933451	13.3953	10.0375	1.33453	6.02897	11.0238	0.546905	2.44014	1.6868	7.67862	9.75563	0.787096	6.9674	7.65967	0.909621	0.865301	13.6313	16.431	0.829609	9.10138	12.489	0.728752	1.1384	1.00185	1.6868	1.00185	0.754286	0.00266495	UP
Kdelc2	ENSRNOG00000007177	KDEL (Lys-Asp-Glu-Leu) containing 2 [Source:RGD Symbol;Acc:1562027]	4.58856	2.63693	1.74011	2.5287	4.5704	0.553278	3.1451	2.5028	2.27455	1.10035	2.06127	9.19724	0.224118	4.90968	4.02739	2.51452	5.26463	0.477625	1.6685	1.72872	0.965165	0.494864	3.12269	2.27349	1.37352	3.97237	4.36739	0.909552	1.51011	1.00249	4.02739	1.00249	2.00985	0.00358219	UP
Crtc2	ENSRNOG00000056337	CREB regulated transcription coactivator 2 [Source:RGD Symbol;Acc:1308903]	4.4648	5.27205	0.846881	8.87129	6.48527	1.36791	0.619104	5.44263	3.17834	1.71241	5.38316	11.4134	0.471653	3.63067	2.12488	5.14147	4.62839	1.11085	2.01057	2.72805	0.736999	1.50727	1.3392	4.89244	0.273728	2.97561	5.42348	0.548653	0.49891	1.00309	2.12488	1.00309	1.08738	0.00444944	UP
Hmox1	ENSRNOG00000014117	heme oxygenase 1 [Source:RGD Symbol;Acc:2806]	13.5148	12.4143	1.08865	5.79571	12.6046	0.459809	2.36761	10.9103	10.3191	1.05729	4.93344	14.05	0.351135	3.01107	2.68934	18.1782	15.8481	1.14703	11.9494	8.15463	1.46535	0.782766	7.80338	14.4965	0.538294	9.57571	21.7669	0.439921	1.22362	1.00319	2.68934	1.00319	1.42725	0.00459625	UP
Lrpap1	ENSRNOG00000009313	low density lipoprotein receptor-related protein associated protein 1 [Source:RGD Symbol;Acc:620700]	136.475	60.4938	2.25602	73.7346	55.4514	1.32972	1.69662	102.395	52.2616	1.95928	76.4233	89.2416	0.856364	2.2879	1.99226	49.9636	32.4223	1.54103	56.6172	42.6257	1.32824	1.1602	45.9466	48.6509	0.944414	59.8718	53.7546	1.1138	0.847922	1.00406	1.99226	1.00406	0.994405	0.00584715	UP
Efna1	ENSRNOG00000020573	ephrin A1 [Source:RGD Symbol;Acc:620388]	7.22729	4.68009	1.54426	8.1554	6.05726	1.34638	1.14697	3.03935	0.866486	3.50767	6.23351	4.34411	1.43493	2.44448	1.79573	5.23776	4.66855	1.12192	6.47208	4.02618	1.6075	0.697932	7.46736	4.66127	1.602	9.61691	7.88613	1.21947	1.31368	1.00581	1.79573	1.00581	0.844568	0.00835533	UP
Nol12	ENSRNOG00000010209	nucleolar protein 12 [Source:RGD Symbol;Acc:1305327]	36.8872	31.237	1.18088	14.478	56.0985	0.258082	4.57561	29.3258	51.8222	0.565893	35.8397	54.0508	0.663074	0.853438	2.71452	41.7951	38.9427	1.07325	34.7093	43.4377	0.799059	1.34314	22.8771	33.6867	0.679114	31.5767	31.1283	1.0144	0.66947	1.0063	2.71452	1.0063	1.4407	0.00906545	UP
RGD1559896	ENSRNOG00000018836	similar to RIKEN cDNA 2310022B05 [Source:RGD Symbol;Acc:1559896]	45.4069	50.6049	0.897283	53.1237	72.1736	0.736054	1.21904	54.4162	52.6417	1.03371	35.1641	63.7222	0.551834	1.87322	1.54613	26.0018	33.5484	0.775053	29.8615	48.6705	0.613544	1.26324	25.9251	35.776	0.724651	31.9104	33.0791	0.96467	0.751191	1.00722	1.54613	1.00722	0.628665	0.0103719	UP
Ccdc12	ENSRNOG00000020946	coiled-coil domain containing 12 [Source:RGD Symbol;Acc:1306081]	191.359	194.924	0.981711	135.484	194.859	0.695292	1.41194	240.139	169.471	1.41699	148.924	178.181	0.835802	1.69537	1.55365	161.929	177.513	0.912209	226.867	207.488	1.0934	0.834288	192.334	146.503	1.31283	225.214	202.594	1.11165	1.18098	1.00763	1.55365	1.00763	0.635665	0.0109684	UP
Atrip	ENSRNOG00000020670	ATR interacting protein [Source:RGD Symbol;Acc:1626390]	5.54423	4.78604	1.15842	9.83909	4.47302	2.19965	0.526636	11.4506	5.13343	2.23059	4.14877	7.34085	0.565162	3.94682	2.23673	10.7245	8.26989	1.29681	6.40804	6.22671	1.02912	1.26012	6.25377	6.82251	0.916638	10.5672	8.71462	1.21258	0.755938	1.00803	2.23673	1.00803	1.16139	0.0115348	UP
Mgp	ENSRNOG00000005695	matrix Gla protein [Source:RGD Symbol;Acc:3088]	33.5536	48.1026	0.697542	20.2388	66.4794	0.304437	2.29125	39.0803	82.994	0.470881	26.7714	42.9546	0.623249	0.755527	1.52339	39.1194	107.853	0.36271	66.6884	70.8686	0.941015	0.385446	94.1058	94.5398	0.995409	53.986	88.597	0.609343	1.63358	1.00951	1.52339	1.00951	0.607285	0.0136572	UP
Bhlhb9	ENSRNOG00000003191	basic helix-loop-helix domain containing, class B, 9 [Source:RGD Symbol;Acc:1303224]	18.1371	14.7269	1.23156	14.0777	8.5954	1.63782	0.751953	24.4433	11.3353	2.15639	11.3914	16.3784	0.695514	3.10042	1.92619	17.6842	17.5866	1.00555	14.669	9.38804	1.56252	0.643544	19.4033	15.9774	1.21442	12.9813	14.7092	0.882529	1.37607	1.00981	1.92619	1.00981	0.945749	0.0140789	UP
RT1-CE16	ENSRNOG00000059770	RT1 class I, locus CE16 [Source:RGD Symbol;Acc:1359403]	13.0178	2.20007	5.91699	11.5054	4.54456	2.53169	2.33717	28.453	11.995	2.37207	14.6189	5.93885	2.46157	0.963641	1.65041	15.7842	16.895	0.934253	16.284	7.82628	2.08068	0.449013	16.2894	21.015	0.775132	10.8509	22.0553	0.491986	1.57552	1.01226	1.65041	1.01226	0.722823	0.0175863	UP
Stk19	ENSRNOG00000048929		41.2822	13.4681	3.06518	26.7303	16.6965	1.60095	1.9146	36.867	24.4739	1.50638	23.057	26.3965	0.873487	1.72456	1.81958	43.9278	29.4555	1.49133	23.0202	13.4257	1.71464	0.869763	27.7953	17.2836	1.60819	27.6894	19.8835	1.39258	1.15483	1.01229	1.81958	1.01229	0.863605	0.0176288	UP
Fgf22	ENSRNOG00000008960	fibroblast growth factor 22 [Source:RGD Symbol;Acc:620177]	10.2259	2.37106	4.3128	0.38913	1.13412	0.343112	12.5697	5.94546	5.82457	1.02076	1.42798	2.72321	0.524374	1.94662	7.25814	3.48819	1.29291	2.69794	11.438	7.4876	1.52759	1.76614	0.348037	1.14459	0.304071	3.1727	2.71557	1.16834	0.26026	1.0132	7.25814	1.0132	2.8596	0.0189168	UP
Nubp1	ENSRNOG00000002574	nucleotide binding protein 1 [Source:RGD Symbol;Acc:1310514]	81.2119	60.1198	1.35083	55.0505	54.1461	1.0167	1.32864	69.5962	29.5525	2.355	40.876	39.1635	1.04373	2.25634	1.79249	70.2684	52.5064	1.33828	70.1547	52.0412	1.34806	0.992746	97.9905	75.1747	1.3035	72.4861	57.8792	1.25237	1.04083	1.01679	1.79249	1.01679	0.841966	0.0240197	UP
Gpr153	ENSRNOG00000010718	G protein-coupled receptor 153 [Source:RGD Symbol;Acc:1564170]	5.06509	0.678787	7.46197	5.65195	3.71109	1.52299	4.89956	3.77665	2.85617	1.32228	3.36176	1.08635	3.09455	0.427293	2.66343	3.09466	4.38029	0.706497	4.72719	2.4403	1.93713	0.364712	4.11202	1.81143	2.27004	2.59411	1.90799	1.3596	1.66963	1.01717	2.66343	1.01717	1.41328	0.0245654	UP
Tmem214	ENSRNOG00000008812	transmembrane protein 214 [Source:RGD Symbol;Acc:1311324]	8.30722	8.56696	0.969681	10.3749	14.8758	0.697435	1.39035	16.3042	10.9818	1.48466	12.0745	14.4469	0.835785	1.77636	1.58336	5.65868	6.37635	0.887448	8.71794	12.5362	0.695421	1.27613	5.53831	8.00947	0.69147	8.54869	9.40857	0.908607	0.761023	1.01858	1.58336	1.01858	0.662987	0.0265542	UP
Helz	ENSRNOG00000003213	helicase with zinc finger [Source:RGD Symbol;Acc:1307049]	7.03451	4.44867	1.58126	5.75676	5.31551	1.08301	1.46006	4.14518	4.03627	1.02698	4.75374	8.7328	0.544355	1.88661	1.67333	2.83022	6.26641	0.451649	5.06792	4.20332	1.20569	0.374597	6.54173	9.85994	0.663465	3.97016	9.95513	0.398805	1.66363	1.01911	1.67333	1.01911	0.742724	0.027316	UP
Rnf111	ENSRNOG00000060750	ring finger protein 111 [Source:RGD Symbol;Acc:1310097]	14.2901	12.76	1.11991	6.62469	13.2248	0.500929	2.23567	13.4532	9.75485	1.37913	10.3746	14.2623	0.727414	1.89593	2.0658	11.4952	11.4614	1.00295	11.921	15.5402	0.767107	1.30744	12.3673	15.5099	0.797381	16.9477	15.5445	1.09027	0.731361	1.0194	2.0658	1.0194	1.0467	0.0277232	UP
Cend1	ENSRNOG00000018448	cell cycle exit and neuronal differentiation 1 [Source:RGD Symbol;Acc:1309401]	2.05049	2.24624	0.912854	0.968213	2.77646	0.348722	2.61771	1.6295	1.51233	1.07748	1.50804	1.92044	0.785258	1.37213	1.99492	2.00009	1.67219	1.19609	3.68065	2.06555	1.78192	0.671236	3.54361	2.97443	1.19136	2.48436	2.8527	0.87088	1.36799	1.01961	1.99492	1.01961	0.996332	0.0280233	UP
Spa17	ENSRNOG00000010934	sperm autoantigenic protein 17 [Source:RGD Symbol;Acc:620154]	29.0544	54.3034	0.535038	24.5026	67.8519	0.361119	1.48161	37.888	35.3868	1.07068	27.0678	57.178	0.473395	2.26171	1.87166	27.1363	23.3872	1.16031	24.9411	38.0581	0.655343	1.77053	23.0607	21.9454	1.05082	46.8138	12.1233	3.86147	0.27213	1.02133	1.87166	1.02133	0.904318	0.0304506	UP
Esf1	ENSRNOG00000004777	ESF1 nucleolar pre-rRNA processing protein homolog [Source:RGD Symbol;Acc:1306067]	32.8457	43.0112	0.763655	26.7666	44.49	0.601632	1.26931	40.1305	41.1597	0.974995	26.7571	59.0978	0.45276	2.15345	1.71138	44.8823	34.8298	1.28862	36.4422	40.9472	0.88998	1.44792	36.4777	42.3136	0.86208	46.4388	32.0382	1.44948	0.59475	1.02133	1.71138	1.02133	0.775158	0.0304544	UP
Fam219a	ENSRNOG00000039559	family with sequence similarity 219, member A [Source:RGD Symbol;Acc:1588668]	5.38955	8.08893	0.666287	2.50364	8.06661	0.310371	2.14675	5.17357	9.2257	0.560778	4.4477	17.4859	0.254359	2.20467	2.17571	6.33701	6.79767	0.932233	6.76967	10.9993	0.615464	1.51468	3.62767	9.61507	0.37729	6.21648	8.75403	0.710128	0.531299	1.02299	2.17571	1.02299	1.12148	0.0327936	UP
Ap3b1	ENSRNOG00000010624	adaptor-related protein complex 3, beta 1 subunit [Source:RGD Symbol;Acc:1310256]	3.55645	10.356	0.343419	3.91734	4.23415	0.925177	0.371193	9.45881	3.72124	2.54184	7.61114	8.12499	0.936757	2.71345	1.54232	4.25367	5.71155	0.744749	2.93645	4.89472	0.599922	1.24141	3.74987	4.85546	0.7723	5.77265	6.01675	0.95943	0.804957	1.02318	1.54232	1.02318	0.625104	0.0330644	UP
Syp	ENSRNOG00000059720	synaptophysin [Source:RGD Symbol;Acc:3802]	204.883	59.5236	3.44205	149.834	82.3931	1.81853	1.89277	175.103	111.425	1.57149	157.52	119.488	1.31829	1.19206	1.54242	56.1613	95.0966	0.590571	58.3179	94.3204	0.618296	0.95516	102.271	118.18	0.865383	67.9937	85.9248	0.791316	1.0936	1.02438	1.54242	1.02438	0.625192	0.0347504	UP
Cfb	ENSRNOG00000051158	complement factor B [Source:RGD Symbol;Acc:2204]	2.13225	2.53481	0.841187	1.42215	5.10629	0.278509	3.02032	2.54203	2.45834	1.03404	1.24459	5.64659	0.220414	4.69136	3.85584	2.99378	2.2404	1.33627	5.34763	2.41046	2.21851	0.602328	0.802466	2.39058	0.335678	0.616168	2.66232	0.23144	1.45039	1.02636	3.85584	1.02636	1.94704	0.0375345	UP
RGD1304587	ENSRNOG00000002944	similar to RIKEN cDNA 2310033P09 [Source:RGD Symbol;Acc:1304587]	125.816	174.978	0.719039	89.0322	191.161	0.465745	1.54385	140.961	151.328	0.931493	110.636	306.708	0.360721	2.58231	2.06308	122.488	126.512	0.968193	152.15	168.08	0.905224	1.06956	144.866	146.647	0.987855	124.452	123.912	1.00436	0.983569	1.02657	2.06308	1.02657	1.0448	0.0378255	UP
Irs2	ENSRNOG00000023509	insulin receptor substrate 2 [Source:RGD Symbol;Acc:69316]	22.6016	17.3746	1.30084	15.7705	19.2929	0.817425	1.59139	17.2298	18.7546	0.918697	16.235	25.9186	0.626384	1.46667	1.52903	23.0255	19.2247	1.1977	16.6841	16.552	1.00798	1.18822	24.9551	29.2634	0.852775	18.9853	19.3967	0.97879	0.871254	1.02974	1.52903	1.02974	0.612615	0.0422767	UP
Cmtr2	ENSRNOG00000017102	cap methyltransferase 2 [Source:RGD Symbol;Acc:1309394]	2.12766	2.35829	0.902205	1.30998	3.01221	0.43489	2.07456	1.93394	0.998187	1.93745	3.70342	4.41515	0.838798	2.3098	2.19218	1.28155	1.66065	0.771716	0.95097	0.508255	1.87105	0.412451	0.275453	1.25125	0.220142	0.124594	0.932932	0.133551	1.64838	1.03041	2.19218	1.03041	1.13236	0.0432233	UP
Lyc2	ENSRNOG00000034139	lysozyme C type 2 [Source:RGD Symbol;Acc:1593616]	0.429278	0.207889	2.06494	0.320639	0.520368	0.616177	3.35121	0.513263	0.751744	0.682763	0.43431	0.783268	0.554485	1.23135	2.29128	0.435139	1.15327	0.377309	0.449354	1.07425	0.418296	0.902015	0.248692	1.10887	0.224275	0.450486	2.33879	0.192615	1.16437	1.03319	2.29128	1.03319	1.19615	0.0471093	UP
Dock6	ENSRNOG00000010652	dedicator of cytokinesis 6 [Source:RGD Symbol;Acc:1306517]	0.163013	1.1746	0.138782	0.330099	1.61849	0.203955	0.680453	1.11756	0.0501332	22.2918	1.55653	1.20433	1.29244	17.2478	8.96412	0.580173	1.73841	0.333738	0.13909	0.520647	0.267148	1.24926	0.405281	0.572001	0.708532	0.103572	0.119528	0.866508	0.817686	1.03347	8.96412	1.03347	3.16416	0.0475008	UP
Sema3b	ENSRNOG00000016512	sema domain, immunoglobulin domain (Ig), short basic domain, secreted, (semaphorin) 3B [Source:RGD Symbol;Acc:1310079]	7.98333	0.0311466	256.315	1.50526	0.312447	4.81765	53.2033	0.752736	3.52128	0.213768	3.00042	5.86313	0.511744	0.417724	26.8105	1.63321	0.797072	2.04901	1.3207	1.31697	1.00283	2.04322	2.50494	2.35492	1.0637	1.21202	0.0305069	39.7294	0.0267738	1.035	26.8105	1.035	4.74473	0.0496299	UP
Npy1r	ENSRNOG00000014149	neuropeptide Y receptor Y1 [Source:RGD Symbol;Acc:3198]	5.80457	1.61044	3.60434	2.80344	3.63035	0.772223	4.66748	6.51218	3.99213	1.63125	5.27541	1.97103	2.67647	0.609479	2.63848	6.93444	10.2265	0.678085	15.3145	10.9568	1.39772	0.485138	7.36097	9.78904	0.75196	8.33723	17.586	0.474083	1.58614	1.03564	2.63848	1.03564	1.39971	0.0505179	UP
Pik3r2	ENSRNOG00000019228	phosphoinositide-3-kinase, regulatory subunit 2 (beta) [Source:RGD Symbol;Acc:68341]	69.9843	64.7165	1.0814	70.1289	68.892	1.01795	1.06232	71.3929	37.3101	1.9135	51.87	67.9401	0.763467	2.50633	1.78433	64.7755	57.19	1.13264	54.921	61.7918	0.888807	1.27433	70.9796	62.2424	1.14037	61.5876	43.045	1.43077	0.797034	1.03568	1.78433	1.03568	0.835381	0.0505833	UP
Exoc6b	ENSRNOG00000059615	exocyst complex component 6B [Source:RGD Symbol;Acc:1560638]	11.3083	8.66939	1.30439	13.182	12.8182	1.02838	1.26839	11.8723	10.1517	1.16949	11.1838	17.6669	0.633037	1.84743	1.55791	11.9958	12.4787	0.961302	12.4777	8.51328	1.46567	0.655877	9.58788	10.3695	0.924623	9.11213	13.9796	0.651816	1.41853	1.03721	1.55791	1.03721	0.639612	0.0527013	UP
Blnk	ENSRNOG00000013967	B-cell linker [Source:RGD Symbol;Acc:1561933]	8.78116	8.51758	1.03095	5.46252	7.35781	0.742411	1.38864	23.5451	6.73841	3.49416	5.41214	5.15378	1.05013	3.32736	2.358	11.3053	21.2919	0.530967	9.82135	10.3949	0.944824	0.561975	7.82329	5.35066	1.46212	10.1583	10.5097	0.966564	1.51269	1.03733	2.358	1.03733	1.23757	0.0528817	UP
Ltbp3	ENSRNOG00000020813	latent transforming growth factor beta binding protein 3 [Source:RGD Symbol;Acc:62057]	9.71009	6.66177	1.45758	10.0585	10.7909	0.932128	1.56372	9.95114	7.54802	1.31838	7.84305	9.67153	0.810942	1.62574	1.59473	12.9882	13.6903	0.948716	8.69234	13.0091	0.668174	1.41986	8.95719	11.5736	0.773933	10.1197	8.5734	1.18036	0.655675	1.03777	1.59473	1.03777	0.673309	0.0534857	UP
Akap5	ENSRNOG00000006410	A kinase (PRKA) anchor protein 5 [Source:RGD Symbol;Acc:620829]	40.265	22.89	1.75907	22.338	45.9337	0.48631	3.61717	41.532	56.08	0.740585	25.821	53.8489	0.479508	1.54447	2.58082	48.4699	39.2712	1.23424	40.9756	36.8052	1.11331	1.10862	54.6941	43.5227	1.25668	53.1734	40.9718	1.2978	0.968312	1.03846	2.58082	1.03846	1.36783	0.0544523	UP
Fxyd5	ENSRNOG00000021062	FXYD domain-containing ion transport regulator 5 [Source:RGD Symbol;Acc:620827]	34.9447	48.3195	0.723201	13.1189	57.459	0.228318	3.16752	42.1526	88.5312	0.476133	18.2624	44.9003	0.406732	1.17063	2.16908	35.7733	67.7354	0.528133	20.7028	54.5652	0.379414	1.39197	38.4003	73.7176	0.520911	64.2528	84.6037	0.759456	0.6859	1.03894	2.16908	1.03894	1.11708	0.0551055	UP
Heyl	ENSRNOG00000015318	hes-related family bHLH transcription factor with YRPW motif-like [Source:RGD Symbol;Acc:1305022]	4.97321	10.1608	0.489451	6.70339	10.5348	0.636309	0.769203	5.55907	5.77877	0.961982	3.85186	9.97151	0.386287	2.49033	1.62977	2.04606	3.95607	0.517195	3.35845	6.17084	0.544245	0.950298	8.2638	5.26222	1.5704	3.36108	2.4181	1.38997	1.12981	1.04006	1.62977	1.04006	0.704666	0.0566598	UP
Mrpl44	ENSRNOG00000015231	mitochondrial ribosomal protein L44 [Source:RGD Symbol;Acc:1309556]	60.7287	28.5552	2.12671	37.8357	41.91	0.902785	2.35573	50.7719	32.6343	1.55578	28.6982	19.2525	1.49062	1.04371	1.69972	57.4744	53.3434	1.07744	46.2625	40.8942	1.13127	0.952415	52.011	39.8492	1.3052	47.4652	41.0257	1.15696	1.12812	1.04027	1.69972	1.04027	0.765297	0.0569565	UP
Ikbip	ENSRNOG00000008247	IKBKB interacting protein [Source:RGD Symbol;Acc:1305457]	2.88983	1.51181	1.9115	0.467952	2.92018	0.160248	11.9284	0.612878	3.34669	0.18313	1.47797	3.99071	0.370353	0.494474	6.21145	0.922204	2.1302	0.432919	0.297401	1.34923	0.220423	1.96404	0.241565	2.8877	0.0836531	1.47818	2.06773	0.714881	0.117017	1.04053	6.21145	1.04053	2.63493	0.0573159	UP
Ift43	ENSRNOG00000010194	intraflagellar transport 43 [Source:RGD Symbol;Acc:1307392]	48.6423	68.9858	0.705106	41.0834	61.4927	0.668102	1.05539	49.9092	45.7233	1.09155	36.5953	65.3478	0.560008	1.94917	1.50228	56.6641	67.0257	0.845409	49.6292	82.938	0.598389	1.41281	38.2336	42.95	0.890189	53.6541	40.2794	1.33205	0.668286	1.04055	1.50228	1.04055	0.58715	0.0573413	UP
RGD1560108	ENSRNOG00000032042	similar to RIKEN cDNA 2700081O15 [Source:RGD Symbol;Acc:1560108]	10.9354	3.43027	3.18791	6.63601	4.96328	1.33702	2.38434	5.68195	5.62983	1.00926	6.04161	5.63595	1.07198	0.941492	1.66292	9.53958	4.10107	2.32612	8.63007	5.79878	1.48826	1.56298	10.6265	11.0438	0.962214	12.0176	6.47159	1.85698	0.518161	1.04057	1.66292	1.04057	0.733715	0.0573773	UP
Prss12	ENSRNOG00000015353	protease, serine, 12 neurotrypsin (motopsin) [Source:RGD Symbol;Acc:69238]	13.5656	10.5276	1.28857	15.3354	9.8062	1.56385	0.823977	20.193	3.88228	5.20132	12.0444	7.73302	1.55753	3.33947	2.08173	8.02428	8.12511	0.98759	10.9485	3.47394	3.15161	0.313361	7.16046	4.79359	1.49376	4.71897	5.58524	0.8449	1.76797	1.04066	2.08173	1.04066	1.05778	0.0575056	UP
Ptgfrn	ENSRNOG00000015655	prostaglandin F2 receptor inhibitor [Source:RGD Symbol;Acc:3437]	7.74322	6.02265	1.28568	6.80588	6.58752	1.03315	1.24443	5.02836	3.07186	1.63691	6.34844	7.58032	0.83749	1.95454	1.59949	17.2262	11.7456	1.46661	16.8495	8.34862	2.01824	0.726678	21.8567	13.5559	1.61234	15.4442	12.9837	1.18951	1.35547	1.04107	1.59949	1.04107	0.677611	0.0580712	UP
Pmepa1	ENSRNOG00000050404	prostate transmembrane protein, androgen induced 1 [Source:RGD Symbol;Acc:1308255]	187.486	125.957	1.48849	145.844	197.029	0.740216	2.01089	159.361	184.194	0.86518	145.683	192.176	0.758071	1.14129	1.57609	151.487	126.654	1.19607	167.673	174.847	0.95897	1.24724	168.358	176.621	0.953216	140.085	122.894	1.13988	0.836239	1.04174	1.57609	1.04174	0.656351	0.0589976	UP
Tma16	ENSRNOG00000014188	translation machinery associated 16 homolog [Source:RGD Symbol;Acc:1305222]	10.062	0.186829	53.8567	7.7858	5.218	1.4921	36.0945	6.49673	9.3652	0.69371	3.83484	2.58495	1.48353	0.467609	18.281	3.85153	3.67113	1.04914	3.60477	5.17723	0.696274	1.50679	4.78277	8.12912	0.58835	7.25397	7.11098	1.02011	0.576753	1.04177	18.281	1.04177	4.19228	0.0590404	UP
Sgms1	ENSRNOG00000012536	sphingomyelin synthase 1 [Source:RGD Symbol;Acc:727912]	8.25749	2.73849	3.01534	0.771694	2.20629	0.34977	8.62093	3.5217	2.8576	1.2324	1.00859	1.88017	0.536436	2.29738	5.45916	1.70808	1.34784	1.26727	2.59195	1.18758	2.18255	0.580639	1.56602	1.46762	1.06705	1.3415	1.89089	0.709454	1.50404	1.04234	5.45916	1.04234	2.44868	0.0598249	UP
Ap5s1	ENSRNOG00000021249	adaptor-related protein complex 5, sigma 1 subunit [Source:RGD Symbol;Acc:1561852]	4.29877	4.57349	0.939932	6.29851	6.54226	0.962742	0.976307	6.3485	1.55813	4.07444	3.76929	5.46599	0.68959	5.90849	3.4424	2.3438	3.00917	0.778886	5.30949	8.52257	0.622992	1.25023	3.17453	5.12899	0.618939	2.7149	3.66245	0.74128	0.83496	1.0426	3.4424	1.0426	1.78341	0.0601819	UP
Nxpe3	ENSRNOG00000001608	neurexophilin and PC-esterase domain family, member 3 [Source:RGD Symbol;Acc:1584648]	8.75233	4.97851	1.75802	8.61118	3.71075	2.3206	0.757571	11.4166	2.6307	4.33976	5.68013	6.18446	0.918452	4.72508	2.74132	10.8204	6.20106	1.74493	10.7377	8.29078	1.29514	1.34729	5.45314	7.76202	0.702541	8.02176	8.45213	0.949081	0.740233	1.04376	2.74132	1.04376	1.45487	0.0617929	UP
Cep70	ENSRNOG00000022845	centrosomal protein 70 [Source:RGD Symbol;Acc:1561486]	1.41104	8.18831	0.172324	4.59573	10.3833	0.442608	0.389337	3.1085	3.32428	0.93509	2.09221	12.6226	0.165751	5.64153	3.01543	4.54364	4.34887	1.04479	2.69134	5.02435	0.535659	1.95047	1.83109	4.90379	0.373403	5.54604	2.04469	2.71241	0.137665	1.04407	3.01543	1.04407	1.59237	0.0622133	UP
Brinp2	ENSRNOG00000005592	bone morphogenetic protein/retinoic acid inducible neural-specific 2 [Source:RGD Symbol;Acc:708419]	34.474	25.0755	1.37481	23.4058	28.783	0.813181	1.69065	20.0892	20.1576	0.996607	18.8452	25.6585	0.734462	1.35692	1.52379	38.2725	32.5883	1.17442	33.2286	26.8146	1.2392	0.94773	44.5341	35.0742	1.26971	36.4076	32.7048	1.11322	1.14058	1.04415	1.52379	1.04415	0.607661	0.062333	UP
Tmpo	ENSRNOG00000008797	thymopoietin [Source:RGD Symbol;Acc:3875]	12.5412	13.6506	0.918729	8.44323	16.2986	0.518034	1.77349	16.8473	14.0018	1.20322	9.04528	25.6325	0.352883	3.40969	2.59159	9.88168	14.9278	0.661965	16.5555	11.9994	1.37969	0.479791	9.8111	8.24704	1.18965	9.98517	13.5283	0.738095	1.61179	1.04579	2.59159	1.04579	1.37384	0.0645912	UP
Nufip1	ENSRNOG00000001033	nuclear fragile X mental retardation protein interacting protein 1 [Source:RGD Symbol;Acc:1359440]	23.001	23.8065	0.966165	12.6456	17.8439	0.708679	1.36333	28.9169	18.5695	1.55723	6.24814	26.4776	0.235978	6.59902	3.98118	17.0621	30.3274	0.562597	13.6531	22.7857	0.599196	0.93892	18.0749	18.3491	0.985056	11.9372	13.995	0.852962	1.15487	1.04689	3.98118	1.04689	1.99319	0.0661137	UP
Frmd8	ENSRNOG00000020881	FERM domain containing 8 [Source:RGD Symbol;Acc:1310323]	9.58469	5.09803	1.88008	9.40391	8.64401	1.08791	1.72815	8.15574	7.83186	1.04135	9.3898	12.9064	0.727531	1.43135	1.57975	4.40579	7.4773	0.589222	6.03534	8.79488	0.686233	0.858632	7.62252	14.2536	0.534779	4.89598	11.3104	0.432874	1.23541	1.04702	1.57975	1.04702	0.6597	0.0662929	UP
Cpeb1	ENSRNOG00000019161	cytoplasmic polyadenylation element binding protein 1 [Source:RGD Symbol;Acc:1310421]	6.81707	4.65805	1.4635	10.2569	3.1155	3.29222	0.444534	2.99285	0.756186	3.95782	8.07486	6.39491	1.2627	3.13441	1.78947	2.35967	6.67317	0.353606	3.56367	6.453	0.55225	0.6403	4.73103	4.75438	0.995089	2.30199	3.36354	0.684395	1.45397	1.04713	1.78947	1.04713	0.839534	0.0664461	UP
Tjp2	ENSRNOG00000015030	tight junction protein 2 [Source:RGD Symbol;Acc:619807]	4.32073	3.3687	1.28261	2.57028	2.18003	1.17901	1.08787	8.78049	2.18327	4.02172	6.91874	4.1169	1.68057	2.39307	1.74047	5.86421	4.22597	1.38766	6.64657	3.66772	1.81218	0.765741	5.4748	4.52536	1.2098	6.32655	6.95402	0.909769	1.32979	1.04777	1.74047	1.04777	0.799475	0.0673178	UP
Timm21	ENSRNOG00000015142	translocase of inner mitochondrial membrane 21 homolog (yeast) [Source:RGD Symbol;Acc:1307279]	37.2104	9.73851	3.82095	51.8565	23.2527	2.23013	1.71333	43.8411	17.5466	2.49855	40.1868	26.2077	1.5334	1.62942	1.67138	19.7666	32.4503	0.609135	18.1825	27.0344	0.672569	0.905683	28.5843	23.7869	1.20168	26.7634	26.5973	1.00624	1.19422	1.04995	1.67138	1.04995	0.741039	0.070326	UP
Ncan	ENSRNOG00000048036	neurocan [Source:RGD Symbol;Acc:619941]	4.28181	0.524899	8.1574	3.2081	2.4512	1.30879	6.23279	3.64553	2.38776	1.52676	2.65549	4.99839	0.531269	2.87379	4.55329	3.23144	2.80977	1.15007	5.65151	2.3703	2.3843	0.482352	2.52789	1.21968	2.07258	2.38061	1.85832	1.28105	1.61787	1.05011	4.55329	1.05011	2.18691	0.0705442	UP
Pnma3	ENSRNOG00000052022	paraneoplastic Ma antigen 3 [Source:RGD Symbol;Acc:1563752]	14.4027	5.90364	2.43963	7.25247	11.9887	0.604942	4.03283	10.4911	8.52543	1.23057	7.40657	11.8258	0.626306	1.9648	2.99882	7.55312	6.33836	1.19165	7.50077	6.86114	1.09323	1.09003	4.22507	6.88756	0.613435	6.41488	10.5789	0.606384	1.01163	1.05083	2.99882	1.05083	1.58439	0.0715299	UP
Tnnt1	ENSRNOG00000028041	troponin T type 1 (skeletal, slow) [Source:RGD Symbol;Acc:621852]	34.8297	6.97312	4.99485	15.2115	17.9423	0.847801	5.89154	19.6134	10.3843	1.88876	10.1245	15.7091	0.644499	2.93058	4.41106	15.1003	18.6199	0.810976	15.1808	20.8514	0.728047	1.11391	18.8325	18.6618	1.00915	22.0792	21.6454	1.02004	0.98932	1.05161	4.41106	1.05161	2.14112	0.0726042	UP
Paics	ENSRNOG00000002101	phosphoribosylaminoimidazole carboxylase, phosphoribosylaminoimidazole succinocarboxamide synthetase [Source:RGD Symbol;Acc:620066]	9.27516	5.3073	1.74762	9.30401	9.01466	1.0321	1.69327	9.29605	8.82894	1.05291	10.7443	14.8512	0.723463	1.45537	1.57432	8.41112	11.1307	0.755669	4.71038	6.69961	0.703083	1.07479	9.16831	8.39447	1.09218	11.1058	10.4703	1.0607	1.02969	1.05224	1.57432	1.05224	0.65473	0.0734641	UP
Il4r	ENSRNOG00000015441	interleukin 4 receptor [Source:RGD Symbol;Acc:2899]	2.54127	2.1551	1.17919	1.79469	5.99064	0.299582	3.93611	0.45213	2.22806	0.202925	2.86905	0.0367843	77.9966	0.00260172	1.96936	1.13562	3.20705	0.354101	2.79622	0.433941	6.44378	0.0549524	0.76995	0.332618	2.31482	2.62786	2.32746	1.12907	2.0502	1.05258	1.96936	1.05258	0.977724	0.0739265	UP
Bloc1s4	ENSRNOG00000054224	biogenesis of lysosomal organelles complex-1, subunit 4, cappuccino [Source:RGD Symbol;Acc:1306037]	80.4289	38.9569	2.06456	56.8343	57.5717	0.987192	2.09135	83.5683	49.0034	1.70536	57.5986	54.8319	1.05046	1.62344	1.85739	82.1747	81.2915	1.01086	88.9988	72.2986	1.23099	0.821181	88.2932	72.2501	1.22205	67.718	71.2366	0.950607	1.28555	1.05336	1.85739	1.05336	0.893281	0.0750037	UP
Arf6	ENSRNOG00000004791	ADP-ribosylation factor 6 [Source:RGD Symbol;Acc:621279]	63.7849	29.3478	2.17341	44.5451	25.8721	1.72174	1.26233	34.7112	12.6278	2.74879	42.1754	29.6454	1.42266	1.93215	1.59724	25.3462	35.2984	0.718055	29.8618	42.5651	0.701556	1.02352	38.073	42.0851	0.904667	36.4295	43.6225	0.835108	1.08329	1.05341	1.59724	1.05341	0.675581	0.0750612	UP
Zcchc10	ENSRNOG00000006943	zinc finger, CCHC domain containing 10 [Source:RGD Symbol;Acc:1308149]	39.1395	12.4879	3.13419	19.7161	25.538	0.77203	4.05968	31.9784	21.851	1.46348	26.6039	27.943	0.952077	1.53714	2.79841	51.2295	33.1609	1.54488	33.1091	39.8743	0.830337	1.86054	14.3561	25.6543	0.559598	53.6188	23.6994	2.26245	0.247341	1.05394	2.79841	1.05394	1.48461	0.075795	UP
Ptpn9	ENSRNOG00000017600	protein tyrosine phosphatase, non-receptor type 9 [Source:RGD Symbol;Acc:628726]	2.15842	3.355	0.643344	3.56178	1.98446	1.79484	0.358442	2.6607	2.02259	1.31549	2.6098	7.13212	0.365922	3.595	1.97672	1.90595	3.19145	0.597205	2.24159	1.12324	1.99565	0.299254	0.491584	0.034295	14.334	1.19594	0.151019	7.91914	1.81004	1.05465	1.97672	1.05465	0.983111	0.0767629	UP
Qser1	ENSRNOG00000037514	glutamine and serine rich 1 [Source:RGD Symbol;Acc:1311804]	0.757657	2.2021	0.344061	0.56489	1.25921	0.448607	0.766955	1.57044	0.765391	2.05181	1.50185	3.44656	0.435753	4.70866	2.73781	1.01905	2.69053	0.378754	1.32741	1.22391	1.08457	0.349222	1.47355	0.944014	1.56094	1.68025	1.89578	0.886311	1.76117	1.05519	2.73781	1.05519	1.45302	0.077509	UP
Snx1	ENSRNOG00000017029	sorting nexin 1 [Source:RGD Symbol;Acc:68935]	13.0302	14.6135	0.891655	14.7514	8.29965	1.77735	0.501676	21.1004	15.0569	1.40138	11.1876	21.2791	0.525755	2.66546	1.58357	10.2184	14.2064	0.719281	13.1413	18.7002	0.702736	1.02354	10.0202	10.0692	0.995134	12.038	13.156	0.91502	1.08755	1.05555	1.58357	1.05555	0.663177	0.0779942	UP
Rab27a	ENSRNOG00000052499	RAB27A, member RAS oncogene family [Source:RGD Symbol;Acc:620918]	4.20928	1.77678	2.36905	2.58426	6.3125	0.409388	5.78681	4.09208	7.6928	0.531936	5.04407	3.72819	1.35295	0.393167	3.08999	0.730353	3.03115	0.240949	0.891924	1.5874	0.561877	0.428829	3.71041	4.45658	0.832569	4.21797	8.53123	0.494415	1.68395	1.05639	3.08999	1.05639	1.6276	0.0791395	UP
Rps9	ENSRNOG00000058909	ribosomal protein S9 [Source:RGD Symbol;Acc:619889]	7.75335	4.5454	1.70576	5.90735	12.3841	0.477011	3.57593	7.0205	8.42717	0.833079	5.86564	7.32187	0.801112	1.0399	2.30792	7.61465	6.19674	1.22882	12.207	9.80764	1.24464	0.987284	8.47057	9.37393	0.903631	7.78267	9.6948	0.802767	1.12564	1.05646	2.30792	1.05646	1.20659	0.079244	UP
Rp9	ENSRNOG00000029456	retinitis pigmentosa 9 [Source:RGD Symbol;Acc:1559759]	75.3777	36.4685	2.06693	35.6045	49.5422	0.71867	2.87604	57.5621	57.2186	1.006	41.1687	61.1321	0.673438	1.49383	2.18494	71.6244	58.951	1.21498	72.5807	59.0629	1.22887	0.988697	78.7639	55.2154	1.42648	85.356	67.3967	1.26647	1.12635	1.05752	2.18494	1.05752	1.12759	0.0806869	UP
Sparc	ENSRNOG00000012840	secreted protein, acidic, cysteine-rich (osteonectin) [Source:RGD Symbol;Acc:3742]	352.979	608.937	0.579664	255.737	742.464	0.344444	1.6829	395.466	742.779	0.532414	300.561	795.526	0.377814	1.4092	1.54605	160.311	262.863	0.609865	176.252	353.68	0.498337	1.2238	229.249	377.55	0.607202	190.839	280.308	0.680819	0.89187	1.05783	1.54605	1.05783	0.628585	0.081114	UP
Slc46a3	ENSRNOG00000000937	solute carrier family 46, member 3 [Source:RGD Symbol;Acc:1307594]	1.4885	0.296353	5.02273	2.19954	1.255	1.75262	2.86584	0.176888	0	100	1.49483	0	100	1	1.93292	3.05329	2.75282	1.10915	0.749899	0.371276	2.01979	0.549142	2.465	0.527188	4.67575	1.73253	0.580473	2.98469	1.56658	1.05786	1.93292	1.05786	0.950781	0.08115	UP
Thap1	ENSRNOG00000056956	THAP domain containing, apoptosis associated protein 1 [Source:RGD Symbol;Acc:1307589]	6.79201	12.6192	0.538228	11.6722	10.0352	1.16313	0.462743	10.8166	1.81709	5.9527	6.31199	10.121	0.623653	9.5449	5.00382	4.60742	9.45248	0.48743	4.24848	13.8298	0.307198	1.5867	3.43774	9.50094	0.361832	6.56855	9.63936	0.68143	0.530989	1.05884	5.00382	1.05884	2.32303	0.0824893	UP
Qrsl1	ENSRNOG00000026049	glutaminyl-tRNA synthase (glutamine-hydrolyzing)-like 1 [Source:RGD Symbol;Acc:1359490]	6.48052	0	100	3.84239	2.17434	1.76715	56.5882	7.71739	3.83659	2.01152	8.06031	0.0344763	233.793	0.00860387	28.2984	6.70425	4.14744	1.61648	1.61808	1.8578	0.870966	1.85596	2.82302	3.69976	0.763028	5.14126	1.77424	2.89773	0.26332	1.05964	28.2984	1.05964	4.82265	0.0835752	UP
Arid5b	ENSRNOG00000000635	AT rich interactive domain 5B (Mrf1 like) [Source:RGD Symbol;Acc:1311735]	19.5366	13.0176	1.50078	14.4102	19.1943	0.750754	1.99903	16.0335	21.1023	0.759799	14.0213	27.8571	0.503329	1.50955	1.75429	16.2137	18.6473	0.869493	11.9262	16.7192	0.713324	1.21893	17.0343	20.0301	0.850435	16.7038	17.7367	0.941765	0.903023	1.06098	1.75429	1.06098	0.810887	0.0853941	UP
Cpq	ENSRNOG00000005931	carboxypeptidase Q [Source:RGD Symbol;Acc:628610]	32.7473	14.0975	2.32292	12.4523	16.7493	0.743452	3.1245	19.3715	16.7091	1.15934	14.295	11.4601	1.24737	0.929425	2.02696	5.53419	9.48497	0.583469	14.592	13.8398	1.05435	0.553392	18.3686	13.9812	1.31381	15.0016	17.9534	0.835585	1.57232	1.06286	2.02696	1.06286	1.01932	0.0879458	UP
Neurod1	ENSRNOG00000005609	neuronal differentiation 1 [Source:RGD Symbol;Acc:3165]	9.72983	19.2748	0.504795	10.3136	23.1218	0.446055	1.13169	10.8628	19.1067	0.568534	9.76059	33.7475	0.289224	1.96572	1.5487	22.9349	19.616	1.16919	12.6436	17.5284	0.721321	1.62091	14.2003	18.9863	0.747924	18.7598	12.6774	1.47978	0.505428	1.06317	1.5487	1.06317	0.631061	0.0883684	UP
Dnajb13	ENSRNOG00000017975	DnaJ (Hsp40) homolog, subfamily B, member 13 [Source:RGD Symbol;Acc:1359131]	3.88097	7.62106	0.509243	6.11632	4.04322	1.51273	0.336637	7.23233	4.71072	1.53529	3.72552	8.48308	0.439171	3.49589	1.91626	8.68987	5.57708	1.55814	7.90733	7.45641	1.06047	1.46929	5.34624	3.97988	1.34332	7.53566	3.6972	2.03821	0.659068	1.06418	1.91626	1.06418	0.938296	0.089738	UP
Thrap3	ENSRNOG00000009977	thyroid hormone receptor associated protein 3 [Source:RGD Symbol;Acc:1306129]	26.7905	17.2629	1.55191	23.006	23.0377	0.998624	1.55405	27.7365	27.5438	1.007	18.2086	26.4571	0.688231	1.46317	1.50861	30.8399	22.5989	1.36466	23.6438	21.554	1.09696	1.24405	22.6992	27.4358	0.827357	28.6585	30.6423	0.935259	0.884628	1.06434	1.50861	1.06434	0.593218	0.0899549	UP
Tcf7l1	ENSRNOG00000014753	transcription factor 7-like 1 (T-cell specific, HMG-box) [Source:RGD Symbol;Acc:1311671]	1.37867	3.01715	0.456944	1.85009	4.77908	0.387123	1.18036	1.62994	1.51896	1.07306	1.1597	2.35732	0.491957	2.18121	1.68079	2.59517	1.16538	2.22689	2.50297	1.7117	1.46227	1.5229	2.49265	3.241	0.769099	1.90698	1.5057	1.26651	0.60726	1.06508	1.68079	1.06508	0.749137	0.090959	UP
Atp8b2	ENSRNOG00000020822	ATPase, aminophospholipid transporter, class I, type 8B, member 2 [Source:RGD Symbol;Acc:1597731]	28.1891	36.9856	0.762164	21.7803	43.6792	0.498642	1.52848	25.4111	40.7683	0.623305	26.5131	63.9384	0.414666	1.50315	1.51581	32.7797	34.7932	0.942129	33.5452	37.3196	0.898863	1.04813	27.0732	38.5669	0.70198	25.2424	39.0195	0.646918	1.08512	1.06663	1.51581	1.06663	0.600093	0.0930533	UP
Spock2	ENSRNOG00000061544	sparc/osteonectin, cwcv and kazal-like domains proteoglycan (testican) 2 [Source:RGD Symbol;Acc:1308568]	122.005	151.242	0.806687	75.4936	193.063	0.391031	2.06298	85.6944	157.946	0.542555	62.2937	197.325	0.315691	1.71863	1.8908	54.9099	113.267	0.484783	40.7435	119.989	0.33956	1.42768	67.9375	165.212	0.411214	49.4015	84.8464	0.582246	0.706255	1.06697	1.8908	1.06697	0.918998	0.0935148	UP
Lrrc8b	ENSRNOG00000002129	leucine rich repeat containing 8 family, member B [Source:RGD Symbol;Acc:1563429]	13.6633	15.5195	0.880396	10.6944	26.477	0.403913	2.17967	14.0107	19.5091	0.718162	14.6488	22.0497	0.664354	1.08099	1.63033	15.9742	24.1467	0.661548	19.239	27.0552	0.711102	0.930314	24.3036	29.5181	0.823346	20.3775	29.7935	0.683958	1.2038	1.06705	1.63033	1.06705	0.705165	0.0936345	UP
Ift80	ENSRNOG00000009808	intraflagellar transport 80 [Source:RGD Symbol;Acc:1312006]	1.77019	4.93438	0.358746	6.15647	3.93258	1.5655	0.229157	4.36582	1.87798	2.32474	6.56546	9.74394	0.673799	3.4502	1.83968	5.22356	2.89783	1.80258	12.0451	5.34594	2.25313	0.800032	3.09082	3.09434	0.998862	5.8264	7.79284	0.747661	1.33598	1.06801	1.83968	1.06801	0.879454	0.0949222	UP
Sema5a	ENSRNOG00000011977	sema domain, seven thrombospondin repeats (type 1 and type 1-like), transmembrane domain (TM) and short cytoplasmic domain, (semaphorin) 5A [Source:RGD Symbol;Acc:1308650]	5.18882	2.34858	2.20934	4.26269	3.94003	1.08189	2.04211	3.85975	3.50994	1.09966	4.06925	4.65215	0.874703	1.25718	1.64965	1.87874	2.4755	0.758934	1.55185	3.33058	0.46594	1.62882	2.73795	4.35827	0.628219	2.31693	1.87077	1.23849	0.507246	1.06803	1.64965	1.06803	0.722157	0.0949584	UP
Incenp	ENSRNOG00000032929	inner centromere protein [Source:RGD Symbol;Acc:1305292]	2.93434	4.3622	0.672674	2.02226	5.39533	0.374817	1.79468	3.7036	3.59123	1.03129	3.69723	12.4219	0.297638	3.46491	2.62979	15.3569	9.78196	1.56992	9.94585	10.9612	0.907369	1.73019	9.75226	14.7168	0.662662	11.7174	7.17977	1.632	0.406042	1.06812	2.62979	1.06812	1.39495	0.0950687	UP
Filip1	ENSRNOG00000011521	filamin A interacting protein 1 [Source:RGD Symbol;Acc:628597]	15.1969	14.534	1.04561	10.7554	23.1044	0.465513	2.24615	12.3551	23.1939	0.532687	12.6928	29.3394	0.43262	1.23131	1.73873	7.2935	5.52172	1.32087	3.89385	4.74531	0.820568	1.60971	4.56298	8.2983	0.549869	5.73509	5.51929	1.0391	0.529179	1.06944	1.73873	1.06944	0.798031	0.0968598	UP
Kcnk2	ENSRNOG00000002653	potassium channel, two pore domain subfamily K, member 2 [Source:RGD Symbol;Acc:621448]	6.42069	7.38874	0.868983	8.46214	4.01115	2.10965	0.411908	8.11683	6.72792	1.20644	3.66843	8.24705	0.444817	2.71221	1.56206	3.97686	3.90211	1.01916	4.24445	7.31065	0.580584	1.7554	4.49805	6.4429	0.698141	5.74323	3.16441	1.81494	0.384662	1.07003	1.56206	1.07003	0.643451	0.0976507	UP
Mrpl23	ENSRNOG00000020354	mitochondrial ribosomal protein L23 [Source:RGD Symbol;Acc:68343]	416.424	390.536	1.06629	294.424	369.057	0.797774	1.33658	432.517	430.775	1.00404	263.122	493.854	0.532793	1.88449	1.61054	379.225	333.295	1.13781	429.251	400.516	1.07174	1.06164	382.342	343.403	1.11339	345.121	334.834	1.03072	1.0802	1.07092	1.61054	1.07092	0.68754	0.098853	UP
Ccdc32	ENSRNOG00000010472	coiled-coil domain containing 32 [Source:RGD Symbol;Acc:1307516]	48.0491	43.5708	1.10278	36.7189	35.5341	1.03334	1.0672	47.0135	16.0628	2.92686	45.4061	31.0293	1.46333	2.00013	1.53367	49.484	34.5045	1.43413	50.4601	27.6972	1.82185	0.787185	35.0534	29.7521	1.17818	33.4886	38.5117	0.86957	1.3549	1.07104	1.53367	1.07104	0.616985	0.0990178	UP
Tmem9b	ENSRNOG00000013591	TMEM9 domain family, member B [Source:RGD Symbol;Acc:1310775]	132.847	63.3705	2.09635	93.4595	80.1491	1.16607	1.79779	149.039	97.5988	1.52706	73.8966	66.8886	1.10477	1.38224	1.59002	90.973	88.3069	1.03019	135.868	91.6272	1.48283	0.694744	91.5474	66.1901	1.3831	81.2418	85.0871	0.954807	1.44856	1.07165	1.59002	1.07165	0.669041	0.0998383	UP
Dapk2	ENSRNOG00000017332	death-associated protein kinase 2 [Source:RGD Symbol;Acc:1304708]	0.810124	5.01752	0.161459	4.31556	2.12873	2.02729	0.0796427	4.92362	0.530021	9.28948	2.42388	10.4258	0.232489	39.9567	20.0182	3.72355	7.9554	0.468053	3.68998	6.97895	0.52873	0.88524	4.47368	3.30076	1.35535	1.36703	1.27397	1.07305	1.26308	1.07416	20.0182	1.07416	4.32324	0.103212	UP
Rpp30	ENSRNOG00000018718	ribonuclease P/MRP 30 subunit [Source:RGD Symbol;Acc:1595116]	34.8365	25.8198	1.34922	33.3297	16.8844	1.97399	0.683496	38.8164	9.68596	4.00749	23.6172	28.4954	0.828807	4.83525	2.75937	19.8769	35.7101	0.556618	26.3038	24.6328	1.06784	0.521258	48.7929	31.8671	1.53114	22.121	23.5235	0.940379	1.62821	1.07474	2.75937	1.07474	1.46434	0.103982	UP
Clcn4	ENSRNOG00000003533	chloride channel, voltage-sensitive 4 [Source:RGD Symbol;Acc:708381]	14.671	8.23869	1.78074	6.25256	8.51061	0.734678	2.42384	13.226	6.06802	2.17962	14.6037	4.7254	3.09047	0.705273	1.56456	16.9328	8.70686	1.94477	21.7718	8.48609	2.56559	0.75802	18.9748	10.4327	1.81878	15.0096	11.527	1.30213	1.39678	1.0774	1.56456	1.0774	0.645755	0.107553	UP
Mospd1	ENSRNOG00000002332	motile sperm domain containing 1 [Source:RGD Symbol;Acc:1359486]	0.738134	3.05113	0.241922	1.29408	1.34374	0.963043	0.251205	3.08659	1.75295	1.7608	0.665347	2.64323	0.251717	6.99514	3.62317	0.682211	1.74555	0.390829	1.77615	1.45028	1.22469	0.319123	0.800605	1.18123	0.677772	0.621141	1.68714	0.368162	1.84096	1.08004	3.62317	1.08004	1.85725	0.111088	UP
Rbfox3	ENSRNOG00000003386	RNA binding protein, fox-1 homolog (C. elegans) 3 [Source:RGD Symbol;Acc:1560070]	169.873	109.762	1.54765	108.226	146.473	0.73888	2.09459	131.563	142.689	0.922026	112.332	168.722	0.665782	1.38488	1.73973	150.139	126.9	1.18313	139.748	175.316	0.797121	1.48425	184.2	179.079	1.0286	201.315	132.556	1.51872	0.67728	1.08077	1.73973	1.08077	0.798865	0.112055	UP
Mapkapk3	ENSRNOG00000014832	mitogen-activated protein kinase-activated protein kinase 3 [Source:RGD Symbol;Acc:1304980]	3.07906	1.07975	2.85164	7.82605	3.81147	2.05329	1.38882	5.1805	0.868079	5.96777	5.83335	1.70626	3.41879	1.74558	1.5672	2.25631	9.00565	0.250544	7.41835	7.46826	0.993317	0.252229	7.18809	5.73612	1.25313	6.43995	9.81254	0.656298	1.90939	1.08081	1.5672	1.08081	0.648187	0.112111	UP
Bzw2	ENSRNOG00000005096	basic leucine zipper and W2 domains 2 [Source:RGD Symbol;Acc:621507]	66.505	52.4667	1.26757	38.9967	44.8967	0.868587	1.45934	66.3814	51.9462	1.27789	46.8052	66.0057	0.709108	1.8021	1.63072	38.6686	33.7132	1.14699	37.1808	51.6974	0.719201	1.59481	28.4033	54.338	0.522715	34.2245	37.2585	0.918569	0.569054	1.08193	1.63072	1.08193	0.705512	0.113609	UP
Rnf146	ENSRNOG00000011588	ring finger protein 146 [Source:RGD Symbol;Acc:1306482]	59.0735	38.592	1.53072	40.1457	52.6728	0.762171	2.00837	66.4159	34.2027	1.94183	40.8058	22.1156	1.84511	1.05242	1.53039	64.0782	46.2899	1.38428	91.9296	62.2056	1.47783	0.936695	70.1591	50.851	1.3797	59.1918	52.8091	1.12086	1.23093	1.08381	1.53039	1.08381	0.613901	0.116112	UP
Vcam1	ENSRNOG00000014333	vascular cell adhesion molecule 1 [Source:RGD Symbol;Acc:3952]	10.5554	10.8295	0.97469	5.25229	15.5615	0.337518	2.88781	5.60397	11.4517	0.489357	6.51611	12.5741	0.518217	0.944309	1.91606	2.87926	18.1874	0.158311	7.02392	8.33448	0.842754	0.187849	10.2822	10.4142	0.987325	5.7008	11.444	0.498148	1.98199	1.08492	1.91606	1.08492	0.938144	0.11759	UP
Rbm33	ENSRNOG00000006718	RNA binding motif protein 33 [Source:RGD Symbol;Acc:1310651]	1.29599	1.82841	0.708807	1.27972	3.53436	0.36208	1.9576	2.82753	1.93285	1.46288	1.12135	2.57716	0.435111	3.36209	2.65984	2.27757	2.01481	1.13041	4.27282	3.33966	1.27942	0.883538	3.08935	1.8462	1.67336	4.11065	3.16109	1.30039	1.28681	1.08517	2.65984	1.08517	1.41134	0.117927	UP
Nsrp1	ENSRNOG00000022502	nuclear speckle splicing regulatory protein 1 [Source:RGD Symbol;Acc:1309863]	44.8814	52.4114	0.856329	33.2858	60.9504	0.546113	1.56804	47.9675	54.8544	0.874451	34.813	76.4813	0.455183	1.9211	1.74457	41.5365	36.5283	1.1371	44.9931	43.2186	1.04106	1.09226	62.5976	50.7852	1.2326	50.9537	44.6678	1.14073	1.08054	1.0864	1.74457	1.0864	0.802872	0.119552	UP
Id4	ENSRNOG00000016099	inhibitor of DNA binding 4 [Source:RGD Symbol;Acc:631428]	170.953	141.513	1.20804	108	168.263	0.641852	1.88211	139.666	160.957	0.867722	118.227	198.404	0.59589	1.45618	1.66914	82.0973	138.971	0.590751	112.941	131.599	0.858221	0.688344	102.947	92.1433	1.11725	80.1707	106.767	0.750894	1.48789	1.08812	1.66914	1.08812	0.739109	0.121835	UP
Tnfaip1	ENSRNOG00000009069	tumor necrosis factor, alpha-induced protein 1 (endothelial) [Source:RGD Symbol;Acc:3877]	9.83811	7.28571	1.35033	7.34936	15.8285	0.464312	2.90824	9.68632	20.6893	0.46818	12.9469	10.2933	1.2578	0.372222	1.64023	7.91366	13.6285	0.58067	16.2659	17.9268	0.907351	0.639962	12.604	11.7288	1.07462	9.32969	13.3475	0.698984	1.5374	1.08868	1.64023	1.08868	0.713898	0.122583	UP
Ddx24	ENSRNOG00000009166	DEAD (Asp-Glu-Ala-Asp) box helicase 24 [Source:RGD Symbol;Acc:727929]	105.581	91.0057	1.16016	100.481	110.77	0.907114	1.27896	121.718	107.477	1.1325	100.01	159.845	0.625669	1.81007	1.54451	170.642	115.625	1.47582	148.418	109.552	1.35477	1.08935	139.34	105.36	1.32251	155.354	127.858	1.21505	1.08844	1.0889	1.54451	1.0889	0.627151	0.122867	UP
Kcnb2	ENSRNOG00000028991	potassium channel, voltage gated Shab-related subfamily B, member 2 [Source:RGD Symbol;Acc:621349]	3.90161	2.22366	1.75459	2.03584	1.00806	2.01956	0.868797	2.03106	1.10307	1.84128	1.01793	2.55986	0.397651	4.63039	2.7496	3.43235	5.99544	0.572493	1.97074	1.70752	1.15415	0.496029	0.970479	3.02069	0.321277	0.344321	1.80404	0.190861	1.6833	1.08967	2.7496	1.08967	1.45922	0.123887	UP
Txlng	ENSRNOG00000004971	taxilin gamma [Source:RGD Symbol;Acc:1564371]	4.04832	3.73318	1.08442	3.70424	6.27895	0.589946	1.83816	7.15795	7.49383	0.955179	0.639068	4.06375	0.157261	6.07386	3.95601	3.30198	2.90057	1.13839	2.26826	2.57082	0.88231	1.29024	4.84381	5.73244	0.844982	2.33861	2.48021	0.942908	0.896145	1.09319	3.95601	1.09319	1.98405	0.128546	UP
Tmed7	ENSRNOG00000003691	transmembrane p24 trafficking protein 7 [Source:RGD Symbol;Acc:727954]	17.2132	18.4452	0.933208	13.06	15.1655	0.861165	1.08366	16.0286	11.6983	1.37016	8.68955	13.1214	0.662243	2.06898	1.57632	13.2592	17.8909	0.741114	12.5605	18.3852	0.683185	1.08479	11.2181	11.7449	0.955146	13.779	15.9012	0.866538	1.10226	1.09352	1.57632	1.09352	0.656558	0.128985	UP
Phf10	ENSRNOG00000061312	PHD finger protein 10 [Source:RGD Symbol;Acc:1305266]	20.9846	9.21464	2.27731	16.0745	6.97078	2.30598	0.987566	26.1542	10.4843	2.49461	9.0281	11.1013	0.813247	3.06746	2.02752	15.6118	17.0337	0.916524	23.3478	17.8328	1.30926	0.700031	24.7281	16.0792	1.53789	10.8116	10.4803	1.03161	1.49077	1.0954	2.02752	1.0954	1.01971	0.131457	UP
Hmg20b	ENSRNOG00000020601	high mobility group 20 B [Source:RGD Symbol;Acc:1309235]	19.7269	29.1121	0.677619	13.2465	46.3443	0.285828	2.37072	27.8523	32.6823	0.852214	19.1906	36.557	0.52495	1.62342	1.99707	23.619	26.4069	0.894425	21.9691	36.4092	0.603394	1.48232	26.9768	35.6107	0.757548	30.276	28.3444	1.06815	0.709216	1.09577	1.99707	1.09577	0.997885	0.131945	UP
Ormdl2	ENSRNOG00000030120	ORMDL sphingolipid biosynthesis regulator 2 [Source:RGD Symbol;Acc:1305642]	76.218	47.5704	1.60221	47.3295	52.2439	0.905934	1.76858	92.997	55.7679	1.66757	41.9065	41.3633	1.01313	1.64596	1.70727	45.7907	65.2959	0.70128	44.6365	66.2723	0.673532	1.0412	39.5075	47.574	0.830443	45.1449	62.7358	0.719603	1.15403	1.09761	1.70727	1.09761	0.771689	0.13437	UP
Camkk2	ENSRNOG00000001309	calcium/calmodulin-dependent protein kinase kinase 2, beta [Source:RGD Symbol;Acc:620092]	33.9373	12.2143	2.77849	26.0875	29.852	0.873895	3.17943	19.0244	23.7363	0.80149	33.3108	25.4751	1.30758	0.612955	1.89619	47.335	34.8412	1.35859	50.9433	27.5923	1.84629	0.735851	40.6365	37.376	1.08724	32.6877	43.9111	0.744406	1.46054	1.0982	1.89619	1.0982	0.923107	0.135135	UP
Ccdc120	ENSRNOG00000009687	coiled-coil domain containing 120 [Source:RGD Symbol;Acc:1561596]	4.92891	1.85122	2.66252	6.3758	7.71214	0.826723	3.22057	3.21208	1.38907	2.3124	5.51429	1.38445	3.98302	0.580564	1.90057	1.25794	2.18437	0.575882	1.67079	2.07245	0.806191	0.714325	4.70743	2.66209	1.76832	1.93187	1.61953	1.19286	1.48242	1.09837	1.90057	1.09837	0.926431	0.13537	UP
Lrg1	ENSRNOG00000049918	leucine-rich alpha-2-glycoprotein 1 [Source:RGD Symbol;Acc:1359464]	2.22827	4.0339	0.552386	6.04888	1.75041	3.45569	0.159848	7.1983	4.80314	1.49867	3.92938	8.74239	0.449463	3.33435	1.7471	0.439023	5.19306	0.0845403	12.5387	2.34605	5.3446	0.0158179	11.3467	3.69873	3.06773	7.03968	5.00765	1.40579	2.18222	1.09902	1.7471	1.09902	0.80496	0.136214	UP
Yy1	ENSRNOG00000004339	YY1 transcription factor [Source:RGD Symbol;Acc:3982]	34.6874	32.9583	1.05246	24.152	44.2519	0.545784	1.92835	27.4649	40.9769	0.670253	26.7549	58.17	0.459943	1.45725	1.6928	40.8452	40.1582	1.01711	29.2249	32.8706	0.889089	1.14399	31.9354	44.2613	0.72152	33.1535	48.485	0.683789	1.05518	1.09958	1.6928	1.09958	0.759412	0.136957	UP
Crebl2	ENSRNOG00000007115	cAMP responsive element binding protein-like 2 [Source:RGD Symbol;Acc:1309502]	34.8545	21.4399	1.62568	32.8576	35.8309	0.917019	1.77279	32.5223	30.3521	1.0715	25.8308	30.7052	0.841252	1.2737	1.52325	31.624	30.7638	1.02796	26.2833	33.6046	0.782134	1.3143	29.091	23.7756	1.22357	32.6503	23.6531	1.38038	0.886397	1.10035	1.52325	1.10035	0.607149	0.137963	UP
Gapdhs	ENSRNOG00000021009	glyceraldehyde-3-phosphate dehydrogenase, spermatogenic [Source:RGD Symbol;Acc:620150]	2.3946	2.14204	1.11791	4.39181	1.31316	3.34446	0.334256	3.22526	0.627955	5.13613	1.02203	3.29682	0.310005	16.5679	8.45108	1.4107	0.197667	7.13675	1.13792	0.326345	3.48686	2.04675	0.739055	0.874785	0.844842	1.84119	0.339696	5.42011	0.155872	1.10131	8.45108	1.10131	3.07914	0.139225	UP
Slc6a9	ENSRNOG00000019484	solute carrier family 6 (neurotransmitter transporter, glycine), member 9 [Source:RGD Symbol;Acc:621243]	21.644	10.8292	1.99867	10.1242	20.4403	0.495306	4.03522	13.3745	14.2325	0.939715	12.2925	14.135	0.86965	1.08057	2.5579	12.799	9.50528	1.34651	7.98611	8.35038	0.956377	1.40793	8.15483	9.54796	0.854091	13.6545	12.7284	1.07276	0.796164	1.10205	2.5579	1.10205	1.35496	0.140188	UP
Depdc7	ENSRNOG00000012262	DEP domain containing 7 [Source:RGD Symbol;Acc:1309720]	1.36401	0.708613	1.9249	3.70303	0.0315467	117.382	0.0163985	2.33109	0.128134	18.1926	3.24413	2.53098	1.28177	14.1934	7.10488	4.31329	0	100	1.74479	0	100	1	3.23894	2.98216	1.08611	0.375151	0.416047	0.901703	1.2045	1.10225	7.10488	1.10225	2.82881	0.140454	UP
Casc3	ENSRNOG00000009716	cancer susceptibility candidate 3 [Source:RGD Symbol;Acc:628766]	9.98517	11.1657	0.894272	6.74889	12.1767	0.554246	1.61349	7.03106	12.3699	0.568401	5.07647	17.6055	0.288346	1.97125	1.79237	10.7953	13.0084	0.829871	10.6327	14.4256	0.737072	1.1259	18.3706	16.0135	1.14719	16.5268	15.5467	1.06304	1.07916	1.10253	1.79237	1.10253	0.841868	0.140821	UP
Gin1	ENSRNOG00000011962	gypsy retrotransposon integrase 1 [Source:RGD Symbol;Acc:1307449]	3.54953	1.34861	2.63199	1.60838	4.24289	0.379077	6.94317	1.98948	2.8715	0.692836	3.38972	3.35	1.01186	0.684718	3.81394	4.07021	1.15076	3.53698	6.25502	2.20723	2.83388	1.2481	2.87785	4.29385	0.670226	2.3545	3.36378	0.699957	0.957525	1.10281	3.81394	1.10281	1.93128	0.141191	UP
Msh2	ENSRNOG00000015796	mutS homolog 2 [Source:RGD Symbol;Acc:620786]	6.70492	2.53266	2.64738	5.73983	9.78356	0.586681	4.51247	3.06964	8.0795	0.379929	7.74057	12.1877	0.635113	0.598207	2.55534	6.20681	4.50629	1.37737	5.83684	6.39725	0.912398	1.50961	5.35462	6.83181	0.783778	5.31586	4.72229	1.1257	0.696261	1.10294	2.55534	1.10294	1.35352	0.141349	UP
Cnpy3	ENSRNOG00000016315	canopy FGF signaling regulator 3 [Source:RGD Symbol;Acc:1597709]	81.329	77.7136	1.04652	56.6096	90.6936	0.624185	1.67662	67.8229	72.7003	0.932911	52.024	116.727	0.44569	2.09319	1.8849	49.4657	67.4067	0.73384	64.0071	92.7936	0.689779	1.06388	72.7951	51.3978	1.41631	73.6272	59.3859	1.23981	1.14236	1.10312	1.8849	1.10312	0.914491	0.141587	UP
Neurod2	NA	NA	38.1113	58.7534	0.648665	38.608	68.8938	0.560399	1.15751	44.1505	46.8269	0.942845	35.5722	91.3102	0.389575	2.42019	1.78885	56.9977	57.6565	0.988574	62.8901	74.0867	0.848872	1.16457	76.0228	70.702	1.07526	61.2949	59.4016	1.03187	1.04204	1.10331	1.78885	1.10331	0.83903	0.141837	UP
Rpl6	ENSRNOG00000025936	ribosomal protein L6 [Source:RGD Symbol;Acc:619826]	252.549	204.963	1.23217	146.613	222.012	0.660383	1.86584	214.906	255.758	0.840271	149.804	220.372	0.679778	1.2361	1.55097	173.635	186.259	0.932223	179.756	240.424	0.747662	1.24685	169.909	257.452	0.659964	171.721	249.78	0.687489	0.959963	1.10341	1.55097	1.10341	0.633169	0.141965	UP
Srsf9	ENSRNOG00000001163	serine/arginine-rich splicing factor 9 [Source:RGD Symbol;Acc:1309495]	36.7954	28.6745	1.28321	34.0726	56.3064	0.605128	2.12056	49.7231	19.8859	2.50042	31.9	45.6584	0.698667	3.57885	2.8497	43.1438	44.0123	0.980267	44.1546	34.946	1.26351	0.775829	33.8726	24.6473	1.37429	37.0534	38.6087	0.959716	1.43198	1.1039	2.8497	1.1039	1.51081	0.142614	UP
Nrtn	ENSRNOG00000048651	neurturin [Source:RGD Symbol;Acc:621494]	31.9946	12.9419	2.47217	21.7279	18.9085	1.14911	2.15138	35.5668	24.8766	1.42973	18.3445	12.1709	1.50724	0.948573	1.54998	31.6912	26.8315	1.18112	34.3083	25.7623	1.33173	0.886909	38.3984	19.4614	1.97305	42.4947	28.478	1.49219	1.32225	1.10458	1.54998	1.10458	0.632248	0.143498	UP
Parg	ENSRNOG00000019978	poly (ADP-ribose) glycohydrolase [Source:RGD Symbol;Acc:620387]	13.3101	8.83827	1.50596	6.5705	9.16579	0.71685	2.1008	9.53207	7.76932	1.22689	12.3076	13.2043	0.93209	1.31627	1.70854	12.0761	14.4174	0.837606	10.5933	9.93349	1.06642	0.785435	15.84	9.73176	1.62766	11.5707	10.1348	1.14168	1.42567	1.10555	1.70854	1.10555	0.772763	0.144768	UP
Cenpc	ENSRNOG00000021776	centromere protein C [Source:RGD Symbol;Acc:1303061]	13.9302	10.3687	1.34349	7.69373	4.9229	1.56285	0.859641	7.37367	3.70701	1.98912	10.9452	13.6699	0.800679	2.48429	1.67196	13.7826	9.89622	1.39271	11.0076	7.42316	1.48287	0.9392	8.7436	9.00496	0.970976	9.06631	11.9253	0.760258	1.27717	1.10818	1.67196	1.10818	0.741543	0.148196	UP
Slc35c2	ENSRNOG00000018649	solute carrier family 35 (GDP-fucose transporter), member C2 [Source:RGD Symbol;Acc:1311250]	31.4463	15.6686	2.00696	21.6482	20.6188	1.04993	1.91153	23.2014	13.0814	1.77362	27.1989	24.7171	1.10041	1.61178	1.76166	19.3509	16.0698	1.20418	19.6121	22.6289	0.866684	1.38941	19.6693	12.9716	1.51634	21.3619	11.6512	1.83345	0.827039	1.10822	1.76166	1.10822	0.816932	0.14825	UP
Pak2	ENSRNOG00000048597	p21 protein (Cdc42/Rac)-activated kinase 2 [Source:RGD Symbol;Acc:61953]	4.14047	6.78595	0.610153	3.22647	10.9986	0.293353	2.07993	3.85474	7.97623	0.483278	4.36516	10.5653	0.41316	1.16971	1.62482	4.71502	5.63621	0.836559	4.12349	5.99326	0.688021	1.21589	3.82249	6.79805	0.562292	4.17952	7.43807	0.561909	1.00068	1.10829	1.62482	1.10829	0.700281	0.14833	UP
Mrpl40	ENSRNOG00000049686	mitochondrial ribosomal protein L40 [Source:RGD Symbol;Acc:1565444]	12.0323	8.62749	1.39465	6.69225	10.3579	0.646101	2.15856	9.45034	12.5022	0.755894	7.69005	11.9761	0.642116	1.17719	1.66787	6.53233	8.08463	0.807994	8.13527	10.1945	0.798006	1.01252	8.84859	9.5923	0.922468	6.47727	8.51354	0.76082	1.21247	1.11249	1.66787	1.11249	0.738011	0.153794	UP
Glt8d1	ENSRNOG00000018179	glycosyltransferase 8 domain containing 1 [Source:RGD Symbol;Acc:1359293]	11.4077	9.16197	1.24511	7.71974	6.91882	1.11576	1.11593	6.29103	2.89677	2.17174	11.8049	12.407	0.951471	2.28251	1.69922	6.1343	5.68271	1.07947	5.46938	8.60804	0.63538	1.69893	2.83448	7.12161	0.398011	6.29104	8.32716	0.755484	0.526829	1.11288	1.69922	1.11288	0.764873	0.154298	UP
Lmbr1	ENSRNOG00000059589	limb development membrane protein 1 [Source:RGD Symbol;Acc:1563910]	12.8585	8.33547	1.54262	7.04323	11.6143	0.606427	2.54379	15.33	8.26976	1.85374	10.7369	7.89004	1.36082	1.36223	1.95301	12.623	10.0869	1.25143	12.5684	9.16021	1.37206	0.912074	9.71321	7.67145	1.26615	10.5141	10.9342	0.961579	1.31674	1.11441	1.95301	1.11441	0.965699	0.156277	UP
Faf1	ENSRNOG00000008523	Fas (TNFRSF6) associated factor 1 [Source:RGD Symbol;Acc:70987]	8.7947	9.69196	0.907422	16.4325	6.5953	2.49155	0.3642	15.3132	4.06952	3.7629	13.3111	10.8032	1.23214	3.05395	1.70907	17.9709	13.6426	1.31726	8.88941	11.5134	0.772093	1.7061	8.46387	14.1925	0.596362	10.2808	9.01643	1.14023	0.523019	1.11456	1.70907	1.11456	0.773214	0.156471	UP
Reep3	ENSRNOG00000000645	receptor accessory protein 3 [Source:RGD Symbol;Acc:1560401]	0.900555	0.438462	2.0539	0.632968	1.19384	0.530195	3.87385	2.24271	0.481538	4.65739	0.928326	1.36253	0.681325	6.83578	5.35481	3.30831	1.36252	2.42808	4.62345	3.79617	1.21792	1.99362	0.374081	2.28435	0.163758	0.722214	1.04295	0.692472	0.236483	1.11505	5.35481	1.11505	2.42084	0.157112	UP
Ddx18	ENSRNOG00000025430	DEAD (Asp-Glu-Ala-Asp) box polypeptide 18 [Source:RGD Symbol;Acc:1549712]	19.4837	17.1364	1.13698	13.7441	21.8272	0.629678	1.80565	22.9608	21.5161	1.06715	10.5321	19.9096	0.528996	2.0173	1.91148	16.4391	15.9062	1.0335	22.9624	20.9386	1.09665	0.942415	23.3767	23.384	0.999688	17.872	23.044	0.77556	1.28899	1.1157	1.91148	1.1157	0.934687	0.157951	UP
Mapk11	ENSRNOG00000006984	mitogen-activated protein kinase 11 [Source:RGD Symbol;Acc:1309340]	3.96087	1.73477	2.28322	6.70332	1.99505	3.35998	0.679536	4.94655	0.216276	22.8715	7.94993	3.40679	2.33355	9.80113	5.24033	5.64922	2.75746	2.0487	0.376287	0.281003	1.33909	1.52993	1.71847	2.87106	0.598549	2.29212	2.69072	0.851861	0.702637	1.11628	5.24033	1.11628	2.38966	0.158702	UP
Clcn3	ENSRNOG00000010682	chloride channel, voltage-sensitive 3 [Source:RGD Symbol;Acc:621219]	30.2243	23.2158	1.30188	25.1148	36.6587	0.685098	1.90029	23.3541	25.2793	0.923843	21.8675	42.2459	0.517624	1.78478	1.84253	25.8463	24.4993	1.05498	19.531	25.4257	0.76816	1.37339	19.7835	28.4791	0.694667	17.3603	21.6493	0.801887	0.86629	1.11984	1.84253	1.11984	0.88169	0.163291	UP
Rnf40	ENSRNOG00000018840	ring finger protein 40, E3 ubiquitin protein ligase [Source:RGD Symbol;Acc:628638]	3.87441	0.855306	4.52985	1.6	0.557386	2.87054	1.57805	2.37436	1.05877	2.24256	1.79118	1.61896	1.10638	2.02694	1.8025	1.76065	0.575881	3.05732	0.795016	0.465296	1.70862	1.78934	1.75529	1.50193	1.16869	2.39816	0.926385	2.58873	0.451453	1.1204	1.8025	1.1204	0.849996	0.164012	UP
Arhgef12	ENSRNOG00000008924	Rho guanine nucleotide exchange factor (GEF) 12 [Source:RGD Symbol;Acc:1305111]	5.65814	2.40458	2.35307	4.23164	4.10383	1.03114	2.282	5.65299	6.31497	0.895173	3.07285	8.39185	0.366171	2.44469	2.36334	2.50987	6.4504	0.389103	2.72551	4.87997	0.55851	0.696681	2.27128	4.8441	0.468876	2.33062	7.67715	0.303579	1.54449	1.12059	2.36334	1.12059	1.24083	0.164255	UP
Nudcd2	ENSRNOG00000060914	NudC domain containing 2 [Source:RGD Symbol;Acc:1307203]	24.7843	32.3394	0.766381	18.9098	15.8787	1.19089	0.643536	24.2411	20.8023	1.16531	7.79546	17.6606	0.441404	2.64	1.64177	6.15363	31.0506	0.198181	16.2941	23.7131	0.687135	0.288416	31.9907	20.9633	1.52603	21.5622	27.6319	0.780337	1.95561	1.12201	1.64177	1.12201	0.715252	0.166088	UP
Amacr	ENSRNOG00000018662	alpha-methylacyl-CoA racemase [Source:RGD Symbol;Acc:3048]	20.1378	24.5837	0.819153	29.8662	11.1059	2.68922	0.304606	28.6281	8.9381	3.20293	27.5987	23.2992	1.18453	2.70396	1.50428	24.0615	20.6596	1.16466	14.6953	12.7414	1.15335	1.00981	27.4524	13.4483	2.04133	16.1609	9.77727	1.65291	1.23499	1.1224	1.50428	1.1224	0.589074	0.166589	UP
Khdrbs2	ENSRNOG00000012284	KH domain containing, RNA binding, signal transduction associated 2 [Source:RGD Symbol;Acc:621738]	18.7254	13.1148	1.42781	13.4332	12.9141	1.0402	1.37263	18.2694	11.2716	1.62083	13.3283	31.9768	0.416812	3.88865	2.63064	9.81923	7.27519	1.34969	8.42085	10.8346	0.777218	1.73656	6.34141	12.9624	0.489216	11.7455	12.2422	0.959427	0.509904	1.12323	2.63064	1.12323	1.39541	0.167657	UP
Hnrnpul2	ENSRNOG00000019507	heterogeneous nuclear ribonucleoprotein U-like 2 [Source:RGD Symbol;Acc:1562784]	15.9909	15.1945	1.05241	11.4098	27.3873	0.416609	2.52614	21.6188	19.0893	1.13251	11.7209	22.1374	0.529461	2.13898	2.33256	16.2936	20.0065	0.814415	13.0996	19.8015	0.661546	1.23108	17.6776	22.9164	0.771395	19.0941	25.2326	0.756723	1.01939	1.12523	2.33256	1.12523	1.22192	0.170225	UP
Gpx3	ENSRNOG00000052564	glutathione peroxidase 3 [Source:RGD Symbol;Acc:69224]	53.1126	36.3202	1.46234	49.5374	43.4235	1.1408	1.28186	67.8485	29.8652	2.27182	64.841	53.1895	1.21906	1.86359	1.57273	16.7693	15.7616	1.06393	24.4862	21.9477	1.11566	0.953635	21.2534	16.6617	1.27558	24.8791	25.3508	0.981393	1.29977	1.1267	1.57273	1.1267	0.653268	0.172106	UP
Dusp18	ENSRNOG00000024945	dual specificity phosphatase 18 [Source:RGD Symbol;Acc:1306929]	9.10058	6.88703	1.32141	5.5522	11.1789	0.496668	2.66055	7.88734	15.9065	0.495856	7.14875	10.2058	0.70046	0.707902	1.68422	6.60283	8.11273	0.813885	8.53058	7.21972	1.18157	0.688819	8.80234	8.73189	1.00807	5.18987	8.05702	0.644143	1.56498	1.1269	1.68422	1.1269	0.752085	0.172356	UP
Crlf2	ENSRNOG00000049828	cytokine receptor-like factor 2 [Source:RGD Symbol;Acc:621078]	25.4739	13.8844	1.83471	11.6804	11.1863	1.04417	1.7571	24.6846	13.9157	1.77387	14.8096	14.4973	1.02154	1.73646	1.74678	17.2473	12.3033	1.40184	11.9036	8.71662	1.36562	1.02652	23.4297	16.4317	1.42588	17.4712	15.1156	1.15584	1.23364	1.13008	1.74678	1.13008	0.804699	0.176425	UP
Sec23b	ENSRNOG00000008411	Sec23 homolog B, COPII coat complex component [Source:RGD Symbol;Acc:1310699]	7.71525	1.66521	4.6332	12.6923	9.13799	1.38896	3.33573	10.5554	6.20339	1.70155	8.36289	2.54993	3.27965	0.518821	1.92728	3.83844	5.07963	0.755653	5.40689	3.68628	1.46676	0.515185	5.14543	2.91243	1.76671	7.58375	7.49282	1.01214	1.74553	1.13036	1.92728	1.13036	0.946564	0.17678	UP
Zfp142	ENSRNOG00000022414	zinc finger protein 142 [Source:RGD Symbol;Acc:1309648]	3.83585	4.47387	0.85739	4.03166	4.73598	0.851283	1.00717	7.33967	3.89123	1.88621	5.55087	6.53013	0.85004	2.21896	1.61307	4.27257	3.03396	1.40825	5.45679	5.28593	1.03232	1.36415	5.82391	6.94242	0.838888	5.48537	5.86521	0.935238	0.896977	1.13057	1.61307	1.13057	0.689808	0.177045	UP
Zfp189	ENSRNOG00000006972	zinc finger protein 189 [Source:RGD Symbol;Acc:1306510]	16.4235	13.3004	1.23481	4.94908	4.59915	1.07609	1.1475	10.9309	10.6013	1.03109	3.60853	11.9408	0.302202	3.41193	2.27972	13.3651	10.2885	1.29903	6.7612	7.05308	0.958617	1.35511	12.3061	15.7686	0.780418	6.8667	7.97332	0.86121	0.906188	1.13065	2.27972	1.13065	1.18885	0.177153	UP
F8a1	ENSRNOG00000037327	coagulation factor VIII-associated 1 [Source:RGD Symbol;Acc:1566014]	59.2994	41.5892	1.42584	55.3769	66.6211	0.831222	1.71535	54.8136	28.4892	1.92401	48.9811	52.0554	0.940942	2.04477	1.88006	30.2654	31.5884	0.958118	26.0013	43.2751	0.600837	1.59464	32.5282	41.4242	0.785246	47.406	40.2598	1.1775	0.666875	1.13076	1.88006	1.13076	0.91078	0.177287	UP
Lig4	ENSRNOG00000014605	ligase IV, DNA, ATP-dependent [Source:RGD Symbol;Acc:1304639]	2.77842	4.23515	0.656038	0.169951	0.874529	0.194334	3.37582	0.562648	1.24782	0.450905	0.268782	0.121453	2.21305	0.203748	1.78979	1.08452	0.474734	2.28448	1.76675	0.841392	2.09979	1.08795	0.134825	0.925825	0.145627	0.296239	2.39505	0.123688	1.17737	1.13266	1.78979	1.13266	0.839786	0.179719	UP
Slc25a35	ENSRNOG00000004668	solute carrier family 25, member 35 [Source:RGD Symbol;Acc:1598229]	1.2097	0.0473015	25.5742	2.54131	0.758088	3.35226	7.62895	3.90432	0.299362	13.0421	1.36078	0.435572	3.12412	4.17466	5.9018	1.33164	0.565119	2.35639	1.1523	0.755518	1.52518	1.54499	0.980475	1.21963	0.803912	0.51223	0.462866	1.10665	0.726438	1.13572	5.9018	1.13572	2.56116	0.183601	UP
MGC94207	ENSRNOG00000045765	similar to RIKEN cDNA C030006K11 [Source:RGD Symbol;Acc:1359663]	25.5912	25.5349	1.0022	17.5661	27.7234	0.63362	1.58171	31.7284	14.8625	2.1348	30.6344	40.7016	0.752658	2.83634	2.20903	21.4295	14.1852	1.51069	11.6109	10.0217	1.15858	1.30392	20.3925	20.3637	1.00141	22.4653	21.7351	1.0336	0.968865	1.13639	2.20903	1.13639	1.14341	0.184463	UP
Degs1	ENSRNOG00000003223	delta(4)-desaturase, sphingolipid 1 [Source:RGD Symbol;Acc:70917]	54.2019	43.8417	1.23631	35.9496	64.1379	0.560505	2.20571	47.8526	49.3819	0.969031	40.0952	47.6139	0.84209	1.15075	1.67823	38.5986	30.3081	1.27354	35.9042	37.221	0.964622	1.32025	48.5955	60.5854	0.802099	34.4092	40.9785	0.839689	0.955234	1.13774	1.67823	1.13774	0.746937	0.186172	UP
Nupl2	ENSRNOG00000010435	nucleoporin like 2 [Source:RGD Symbol;Acc:1560934]	2.9908	2.93097	1.02041	1.4436	2.26147	0.638346	1.59853	2.16255	2.97125	0.727825	2.1483	5.65904	0.379623	1.91723	1.75788	1.8359	3.29707	0.556828	4.02152	4.02506	0.999121	0.557318	10.2339	1.74757	5.85607	6.33708	1.86116	3.40491	1.71989	1.1386	1.75788	1.1386	0.813836	0.187267	UP
Bcar1	ENSRNOG00000019253	breast cancer anti-estrogen resistance 1 [Source:RGD Symbol;Acc:2406]	21.0537	20.0641	1.04932	7.08044	21.9056	0.323225	3.24641	18.2897	17.0626	1.07192	17.0273	26.6607	0.638667	1.67837	2.46239	17.9068	17.6639	1.01375	14.0617	25.4128	0.553331	1.83209	11.2762	24.2057	0.465849	15.7933	15.1082	1.04535	0.445641	1.13886	2.46239	1.13886	1.30006	0.187595	UP
Lnx2	ENSRNOG00000000955	ligand of numb-protein X 2 [Source:RGD Symbol;Acc:1308222]	5.9082	4.13439	1.42904	5.17071	2.13313	2.424	0.589537	6.23586	2.48343	2.51099	6.47136	6.41845	1.00824	2.49046	1.54	4.41197	3.27991	1.34515	3.13795	3.90092	0.804413	1.67221	1.94084	1.74902	1.10967	3.74253	2.04301	1.83187	0.605759	1.13899	1.54	1.13899	0.622927	0.18775	UP
LOC499602	ENSRNOG00000013692	hypothetical protein LOC499602 [Source:RGD Symbol;Acc:1563987]	3.1897	1.77292	1.79912	2.52869	0.290763	8.69674	0.206873	2.63578	0.0302531	87.1243	2.72741	1.2595	2.16547	40.2334	20.2201	1.16958	1.7122	0.683086	0.183891	0.0314312	5.85059	0.116755	1.14557	0.654569	1.75011	1.06092	1.31039	0.809622	2.16164	1.1392	20.2201	1.1392	4.33772	0.18802	UP
Ephb6	ENSRNOG00000014367	Eph receptor B6 [Source:RGD Symbol;Acc:1306163]	8.82317	5.67864	1.55375	5.2943	7.33955	0.721339	2.15398	8.75326	4.42292	1.97907	5.46116	6.46278	0.845017	2.34204	2.24801	25.8686	15.2333	1.69816	21.7808	12.4213	1.7535	0.968439	20.4041	17.6516	1.15593	14.573	16.5505	0.880517	1.31279	1.14061	2.24801	1.14061	1.16865	0.189812	UP
Slc1a6	ENSRNOG00000007509	solute carrier family 1 (high affinity aspartate/glutamate transporter), member 6 [Source:RGD Symbol;Acc:620340]	5.45955	1.935	2.82147	0.7608	6.65694	0.114287	24.6877	1.80832	1.97307	0.916501	1.60352	1.03371	1.55123	0.590823	12.6392	2.94321	1.40513	2.09462	1.55249	1.39257	1.11484	1.87885	3.9697	2.89226	1.37253	4.93047	1.45084	3.39836	0.403879	1.14137	12.6392	1.14137	3.65984	0.190762	UP
Ccpg1	ENSRNOG00000053428	cell cycle progression 1 [Source:RGD Symbol;Acc:1311261]	14.8678	11.1899	1.32868	9.87775	9.77894	1.0101	1.31539	14.4772	10.8137	1.33878	8.58341	13.7075	0.626183	2.138	1.7267	13.7475	11.9397	1.15141	11.7154	14.1378	0.828658	1.38949	11.0401	13.939	0.79203	13.5611	15.3031	0.886167	0.89377	1.14163	1.7267	1.14163	0.788015	0.191094	UP
Tardbp	ENSRNOG00000012455	TAR DNA binding protein [Source:RGD Symbol;Acc:1310906]	42.6857	64.2732	0.664129	19.6915	45.841	0.429561	1.54607	36.2107	45.0606	0.8036	24.0735	46.3278	0.519634	1.54647	1.54627	36.9432	40.3892	0.91468	26.1156	39.9798	0.65322	1.40026	29.9935	42.0989	0.712453	30.2122	37.5795	0.803954	0.886186	1.14323	1.54627	1.14323	0.628791	0.193109	UP
Kcnd2	NA	NA	30.5571	22.658	1.34862	22.0478	32.2657	0.68332	1.97363	33.4078	25.4978	1.31022	30.4412	30.3265	1.00378	1.30529	1.63946	18.158	21.0936	0.86083	24.0331	26.5018	0.906848	0.949255	31.0638	22.5857	1.37537	25.1231	24.4682	1.02677	1.33952	1.14439	1.63946	1.14439	0.71322	0.194577	UP
Psph	ENSRNOG00000000925	phosphoserine phosphatase [Source:RGD Symbol;Acc:1308764]	27.0753	17.0363	1.58927	16.242	14.7041	1.10459	1.43879	21.6153	29.4487	0.733998	9.51544	23.2754	0.40882	1.79541	1.6171	27.1633	19.0386	1.42675	22.2631	26.999	0.82459	1.73025	21.1238	21.651	0.97565	17.4858	10.0593	1.73827	0.561276	1.14576	1.6171	1.14576	0.693408	0.19631	UP
Cul4a	ENSRNOG00000019649	cullin 4A [Source:RGD Symbol;Acc:1563853]	17.2831	5.49004	3.14808	13.6007	10.7444	1.26584	2.48695	10.5069	11.4881	0.91459	13.0742	7.99692	1.6349	0.559415	1.52318	13.6956	9.01603	1.51903	6.94781	6.85252	1.01391	1.49819	11.1759	7.33802	1.52301	9.69932	5.05737	1.91786	0.794122	1.14616	1.52318	1.14616	0.607089	0.196806	UP
Gal3st4	ENSRNOG00000001375	galactose-3-O-sulfotransferase 4 [Source:RGD Symbol;Acc:1561105]	1.14754	2.07487	0.553066	1.4784	0.0239141	61.8213	0.00894621	3.84506	0.841146	4.57122	1.35931	1.7362	0.782922	5.83866	2.9238	0.815864	1.28182	0.636489	0.618132	1.94955	0.317064	2.00745	1.42478	2.6726	0.533106	3.27565	1.75147	1.87023	0.285049	1.14625	2.9238	1.14625	1.54785	0.196918	UP
Adamtsl3	ENSRNOG00000010840	ADAMTS-like 3 [Source:RGD Symbol;Acc:1305155]	0.541164	0.0827852	6.53697	0.679925	0.173341	3.92247	1.66654	0.120053	0.0280908	4.27375	0.114746	0.0605573	1.89483	2.25547	1.96101	0.659544	2.22335	0.296644	0.332832	0.0680696	4.88958	0.0606686	0.682862	0.607857	1.12339	0.178548	0.355174	0.502706	2.23469	1.14768	1.96101	1.14768	0.971596	0.198721	UP
Ccp110	ENSRNOG00000027405	centriolar coiled coil protein 110kDa [Source:RGD Symbol;Acc:1310509]	13.7661	12.0029	1.1469	9.12089	17.4859	0.521614	2.19875	9.81972	4.56622	2.15051	11.9453	16.075	0.743098	2.89398	2.54637	11.5143	11.7113	0.983179	15.8979	14.3108	1.1109	0.885027	12.9831	8.58728	1.5119	12.7853	11.9272	1.07194	1.41043	1.14773	2.54637	1.14773	1.34844	0.198779	UP
Slc17a6	ENSRNOG00000016147	solute carrier family 17 (vesicular glutamate transporter), member 6 [Source:RGD Symbol;Acc:620531]	16.4814	8.98245	1.83484	12.8504	13.4598	0.954724	1.92186	19.4803	5.98131	3.25686	17.5625	8.68851	2.02135	1.61123	1.76655	6.43954	1.66023	3.8787	7.71505	3.51387	2.1956	1.76658	5.88872	5.67708	1.03728	3.71761	1.90817	1.94826	0.532414	1.1495	1.76655	1.1495	0.820931	0.201003	UP
Cflar	ENSRNOG00000012473	CASP8 and FADD-like apoptosis regulator [Source:RGD Symbol;Acc:620847]	13.9322	10.5117	1.3254	4.9139	9.61943	0.510831	2.5946	14.7251	5.26249	2.79812	9.79219	4.24378	2.30742	1.21266	1.90363	12.1815	20.8087	0.585404	12.8614	15.9284	0.807451	0.725003	15.0434	8.43047	1.78441	16.0568	14.204	1.13044	1.5785	1.15175	1.90363	1.15175	0.928753	0.203832	UP
Xrcc6bp1	ENSRNOG00000045629	XRCC6 binding protein 1 [Source:RGD Symbol;Acc:1588587]	14.8998	9.46913	1.57351	10.403	16.0255	0.649153	2.42395	21.621	5.77476	3.74405	10.8777	8.99419	1.20941	3.09576	2.75985	11.6756	16.6456	0.701423	17.6368	5.8562	3.01165	0.232903	15.5124	9.25293	1.67649	10.0052	12.4091	0.806279	2.07929	1.15609	2.75985	1.15609	1.46459	0.20926	UP
Fam217b	ENSRNOG00000053607	family with sequence similarity 217, member B [Source:RGD Symbol;Acc:1311952]	2.57794	5.13633	0.501903	4.32703	9.85653	0.439001	1.14328	4.20034	4.38193	0.958559	4.98679	11.0193	0.452551	2.11813	1.63071	0.483401	2.7094	0.178416	3.17616	6.50646	0.488155	0.365491	4.55852	9.84902	0.46284	1.50168	6.32119	0.237563	1.94828	1.15689	1.63071	1.15689	0.705496	0.210249	UP
Steap2	ENSRNOG00000006076	STEAP family member 2, metalloreductase [Source:RGD Symbol;Acc:1307050]	8.44698	2.01258	4.19709	2.05727	2.32404	0.885213	4.74133	4.9228	0.940319	5.23524	4.76816	2.29364	2.07886	2.51832	3.62983	3.19118	2.58405	1.23495	2.70803	2.11973	1.27754	0.966668	1.19672	1.33806	0.894369	2.34039	3.53275	0.662484	1.35002	1.15835	3.62983	1.15835	1.8599	0.212067	UP
Maf	ENSRNOG00000012428	v-maf avian musculoaponeurotic fibrosarcoma oncogene homolog [Source:RGD Symbol;Acc:3034]	3.54456	4.34462	0.81585	0.324598	7.75026	0.0418822	19.4796	2.20436	9.85853	0.223599	2.50855	6.72348	0.373103	0.599296	10.0395	5.42375	7.79868	0.69547	6.24668	10.0127	0.623876	1.11476	3.49473	8.7111	0.401181	2.89775	8.70653	0.332825	1.20538	1.16007	10.0395	1.16007	3.32761	0.214212	UP
Fosb	ENSRNOG00000046667	FBJ osteosarcoma oncogene B [Source:RGD Symbol;Acc:1308198]	4.30205	5.50788	0.781072	3.04245	5.2112	0.583829	1.33784	5.68898	2.62003	2.17134	1.3183	1.92613	0.684429	3.17248	2.25516	8.56504	4.6368	1.84719	4.45394	3.54699	1.2557	1.47105	3.41979	8.15302	0.419451	2.41021	4.90853	0.491025	0.854235	1.16264	2.25516	1.16264	1.17323	0.217406	UP
LOC102550394	NA	NA	1.26775	1.34402	0.943252	1.90898	1.68332	1.13406	0.831751	1.97019	0.56903	3.46237	1.4564	1.41142	1.03187	3.35543	2.09359	1.21673	0.804935	1.51159	1.05525	1.23601	0.853755	1.77052	0.865116	1.24647	0.694053	0.90644	0.728338	1.24453	0.557682	1.1641	2.09359	1.1641	1.06598	0.219214	UP
Syn3	ENSRNOG00000026866	synapsin III [Source:RGD Symbol;Acc:3799]	0.574134	1.36146	0.421705	0.337605	0.4901	0.688849	0.612187	1.00045	0.0631414	15.8446	0.485243	2.21999	0.218579	72.4891	36.5507	0.15922	1.78689	0.0891045	0.246752	0.0656019	3.76135	0.0236895	0.083416	0.589925	0.141401	0.0251669	0.410218	0.0613501	2.30482	1.16426	36.5507	1.16426	5.19183	0.219409	UP
Caprin1	ENSRNOG00000009152	cell cycle associated protein 1 [Source:RGD Symbol;Acc:1305707]	35.8936	22.8746	1.56915	28.8294	28.1205	1.02521	1.53056	31.4859	19.0369	1.65394	18.477	25.0192	0.738513	2.23956	1.88506	31.2186	21.4901	1.4527	16.9427	18.0992	0.936102	1.55186	18.4655	30.1617	0.612217	17.9391	22.8286	0.785817	0.779083	1.16547	1.88506	1.16547	0.91461	0.220912	UP
Cdc37l1	ENSRNOG00000010967	cell division cycle 37-like 1 [Source:RGD Symbol;Acc:1309295]	82.2649	56.6701	1.45165	61.3861	98.1965	0.625135	2.32213	73.6542	97.9116	0.752252	60.1379	92.2762	0.651716	1.15426	1.7382	69.1208	90.4518	0.764173	68.7295	100.666	0.682748	1.11926	81.0607	100.046	0.810234	85.4181	127.99	0.667381	1.21405	1.16666	1.7382	1.16666	0.797591	0.222379	UP
Plekhb2	ENSRNOG00000014162	pleckstrin homology domain containing, family B (evectins) member 2 [Source:RGD Symbol;Acc:1310954]	139.556	75.9833	1.83667	78.4732	89.7938	0.873927	2.10163	91.5351	89.7642	1.01973	77.4262	69.9358	1.1071	0.921077	1.51135	86.8168	75.3632	1.15198	104.358	87.4268	1.19366	0.96508	103.792	77.8171	1.33379	84.733	86.9569	0.974425	1.3688	1.16694	1.51135	1.16694	0.595839	0.222731	UP
Usp10	ENSRNOG00000016509	ubiquitin specific peptidase 10 [Source:RGD Symbol;Acc:1561965]	20.3607	16.2155	1.25563	27.5312	17.2361	1.5973	0.786097	24.4679	10.4927	2.3319	25.1722	26.5512	0.948063	2.45964	1.62287	21.9888	12.2752	1.79132	18.9163	13.5019	1.40101	1.27859	22.249	15.9851	1.39186	17.777	13.5001	1.31681	1.057	1.16779	1.62287	1.16779	0.698548	0.223786	UP
Reck	ENSRNOG00000014863	reversion-inducing-cysteine-rich protein with kazal motifs [Source:RGD Symbol;Acc:1308845]	2.22539	0.535429	4.15627	2.01802	3.15964	0.638687	6.50753	1.91391	1.39933	1.36773	1.00895	0	100	0.0136773	3.26061	2.30378	0.287496	8.01326	0.575852	0.111806	5.15046	1.55583	1.86174	2.04681	0.909581	2.31207	1.98249	1.16625	0.779923	1.16788	3.26061	1.16788	1.70514	0.22389	UP
Mmgt2	NA	NA	0.914028	1.93176	0.473158	3.25508	3.67993	0.884549	0.534914	4.34741	3.79087	1.14681	1.25779	2.92394	0.43017	2.66595	1.60043	0.781454	2.2795	0.342818	3.97159	3.32114	1.19585	0.286673	4.48708	3.28947	1.36407	1.66049	2.4945	0.66566	2.0492	1.16794	1.60043	1.16794	0.678462	0.223964	UP
Cited4	ENSRNOG00000046607	Cbp/p300-interacting transactivator, with Glu/Asp-rich carboxy-terminal domain, 4 [Source:RGD Symbol;Acc:620113]	9.76188	6.13383	1.59148	1.22908	14.8608	0.0827062	19.2426	15.0241	5.98608	2.50984	3.87927	4.89559	0.792401	3.16739	11.205	7.33025	13.6098	0.538601	4.20838	13.7538	0.305979	1.76025	13.777	11.858	1.16183	14.5844	7.2391	2.01467	0.576686	1.16847	11.205	1.16847	3.48607	0.224619	UP
Sirt6	ENSRNOG00000006393	sirtuin 6 [Source:RGD Symbol;Acc:1305216]	19.8817	19.3073	1.02975	17.2302	20.3319	0.847447	1.21512	17.9983	6.7481	2.66717	18.9848	22.1216	0.858202	3.10785	2.16149	10.6033	20.5116	0.516942	10.0117	17.6725	0.566513	0.912497	22.5772	25.0398	0.901653	21.0935	33.3989	0.631563	1.42765	1.17008	2.16149	1.17008	1.11202	0.226601	UP
Bcl11a	ENSRNOG00000007049	B-cell CLL/lymphoma 11A (zinc finger protein) [Source:RGD Symbol;Acc:1309923]	19.22	10.758	1.78658	11.712	11.8173	0.991089	1.80264	11.3479	11.7791	0.963393	11.2985	15.5598	0.726134	1.32674	1.56469	17.8317	15.4065	1.15741	10.936	16.2801	0.67174	1.72301	15.8444	19.0393	0.832194	15.0307	11.1489	1.34818	0.617274	1.17014	1.56469	1.17014	0.645878	0.226682	UP
Tmem86a	ENSRNOG00000013663	transmembrane protein 86A [Source:RGD Symbol;Acc:1305749]	10.668	7.0718	1.50853	5.77711	11.2165	0.515055	2.92887	6.01011	0.7151	8.40457	8.9797	11.4502	0.78424	10.7168	6.82286	6.51313	5.83624	1.11598	8.70116	10.7971	0.805879	1.3848	11.4606	10.7139	1.06969	12.7624	11.4277	1.1168	0.957825	1.17131	6.82286	1.17131	2.77038	0.228125	UP
Sorcs1	ENSRNOG00000011313	sortilin-related VPS10 domain containing receptor 1 [Source:RGD Symbol;Acc:1305910]	3.43706	2.9725	1.15629	1.38045	1.57382	0.877133	1.31826	3.81933	1.47639	2.58694	0.952479	0.747374	1.27443	2.02987	1.67406	1.26861	1.01065	1.25524	1.49424	2.55584	0.584638	2.14704	0.803747	3.35366	0.239663	0.559265	0.457008	1.22375	0.195842	1.17144	1.67406	1.17144	0.743355	0.228286	UP
Rpl12	ENSRNOG00000016220	ribosomal protein L12 [Source:RGD Symbol;Acc:1565106]	239.714	376.087	0.63739	153.227	362.455	0.422748	1.50773	240.043	276.011	0.869686	188.117	360.488	0.52184	1.66658	1.58715	238.028	334.464	0.71167	221.889	414.658	0.535113	1.32994	261.785	360.39	0.726394	239.948	335.702	0.714765	1.01627	1.17311	1.58715	1.17311	0.666442	0.230333	UP
Zfp394	ENSRNOG00000000983	zinc finger protein 394 [Source:RGD Symbol;Acc:628654]	5.39251	7.26686	0.742069	3.15089	4.19582	0.750959	0.988161	3.20968	2.0267	1.5837	5.60486	8.3833	0.668574	2.36877	1.67846	8.15035	8.02866	1.01516	2.91607	5.294	0.550825	1.84297	9.38128	8.59932	1.09093	5.83697	2.6964	2.16473	0.503959	1.17347	1.67846	1.17347	0.747142	0.230776	UP
Leprot	ENSRNOG00000050849	leptin receptor overlapping transcript [Source:RGD Symbol;Acc:621034]	51.0805	29.8217	1.71286	31.6486	48.8297	0.648142	2.64273	31.3946	36.7823	0.853525	36.5436	25.6104	1.4269	0.598165	1.62045	33.1786	41.5931	0.797695	35.0456	46.5333	0.753129	1.05917	37.9962	25.536	1.48795	30.0547	26.0249	1.15484	1.28844	1.17381	1.62045	1.17381	0.696391	0.231195	UP
Zfp385a	ENSRNOG00000036833	zinc finger protein 385A [Source:RGD Symbol;Acc:1593784]	35.18	37.3613	0.941616	21.3431	46.3535	0.460442	2.04503	28.1684	31.9568	0.881452	23.3876	33.503	0.698075	1.26269	1.65386	23.5446	31.289	0.752488	27.6432	30.8463	0.896159	0.839681	27.5694	25.6253	1.07587	24.235	34.0319	0.712126	1.51078	1.17523	1.65386	1.17523	0.725836	0.232944	UP
Gzf1	ENSRNOG00000004735	GDNF-inducible zinc finger protein 1 [Source:RGD Symbol;Acc:1562321]	6.9112	2.4629	2.80612	5.05563	3.07115	1.64617	1.70464	6.04283	3.22927	1.87127	4.04392	3.85045	1.05025	1.78174	1.74319	5.18934	4.8397	1.07224	5.09799	3.45471	1.47566	0.726618	8.64607	6.66993	1.29628	4.41748	5.54559	0.796575	1.62731	1.17696	1.74319	1.17696	0.80173	0.235071	UP
Pla2g7	ENSRNOG00000025691	phospholipase A2, group VII (platelet-activating factor acetylhydrolase, plasma) [Source:RGD Symbol;Acc:1310734]	9.61036	21.8592	0.439648	5.59044	9.23842	0.605129	0.726536	19.7689	14.1465	1.39744	4.20765	16.7412	0.251335	5.56007	3.1433	7.69377	11.1454	0.690309	7.87534	14.4874	0.543599	1.26989	15.1108	6.45185	2.34209	13.1261	6.08046	2.15873	1.08494	1.17741	3.1433	1.17741	1.65228	0.235618	UP
Tmem19	ENSRNOG00000003985	transmembrane protein 19 [Source:RGD Symbol;Acc:735209]	24.1384	13.363	1.80636	16.6561	20.4742	0.813517	2.22044	40.143	12.7605	3.14588	12.5191	15.1352	0.827151	3.80327	3.01185	10.2993	16.8595	0.61089	25.8503	14.2129	1.81879	0.335877	24.5008	12.9802	1.88755	14.7998	15.8412	0.93426	2.02037	1.17812	3.01185	1.17812	1.59065	0.236491	UP
C1qb	ENSRNOG00000012749	complement component 1, q subcomponent, B chain [Source:RGD Symbol;Acc:2229]	169.748	131.695	1.28895	93.4351	203.106	0.460031	2.80187	119.134	194.53	0.61242	101.609	203.196	0.500054	1.22471	2.01329	94.8787	249.269	0.380628	85.4762	350.505	0.243866	1.56081	107.526	372.035	0.289021	142.961	394.26	0.362606	0.797067	1.17894	2.01329	1.17894	1.00955	0.237487	UP
Ctu1	ENSRNOG00000018334	cytosolic thiouridylase subunit 1 [Source:RGD Symbol;Acc:1308740]	6.32609	5.72548	1.1049	11.7354	2.18385	5.37372	0.205612	8.58824	1.49301	5.7523	5.43599	5.02596	1.08158	5.31841	2.76201	3.17748	3.77574	0.841552	8.02785	6.96388	1.15278	0.730017	6.79867	1.40584	4.83602	3.36802	1.13508	2.96721	1.62982	1.17992	2.76201	1.17992	1.46572	0.238688	UP
Armc6	ENSRNOG00000020280	armadillo repeat containing 6 [Source:RGD Symbol;Acc:1306691]	3.44664	2.0075	1.71688	4.07831	2.66606	1.52971	1.12235	3.43636	0	100	4.53159	1.05171	4.30878	23.2084	12.1654	0.652003	2.05633	0.317071	3.32114	1.50171	2.21157	0.143369	8.07881	0	100	2.51674	0.0558291	45.0794	2.21831	1.18084	12.1654	1.18084	3.60471	0.239813	UP
Slc13a5	ENSRNOG00000014870	solute carrier family 13 (sodium-dependent citrate transporter), member 5 [Source:RGD Symbol;Acc:631374]	2.02561	0.532769	3.80204	1.80693	3.72729	0.484784	7.84276	2.5769	1.57723	1.63381	0.694812	1.07354	0.647216	2.52437	5.18356	1.80259	2.23065	0.808101	1.02653	1.88869	0.543514	1.48681	1.13713	1.70205	0.668094	1.4473	1.89831	0.762415	0.876287	1.18155	5.18356	1.18155	2.37394	0.240677	UP
Wfdc2	ENSRNOG00000014739	WAP four-disulfide core domain 2 [Source:RGD Symbol;Acc:628757]	21.4906	28.6217	0.75085	16.312	31.1815	0.523131	1.4353	24.331	10.379	2.34425	15.7984	17.1196	0.922825	2.5403	1.9878	7.70539	15.199	0.506967	8.3515	13.2567	0.629983	0.804731	12.1621	14.028	0.866987	10.6684	19.2183	0.555117	1.56181	1.18327	1.9878	1.18327	0.991173	0.24278	UP
Ccdc71	ENSRNOG00000048718	coiled-coil domain containing 71 [Source:RGD Symbol;Acc:1566341]	18.416	9.23053	1.99512	3.73995	11.6994	0.31967	6.24118	12.0937	11.7813	1.02652	11.4088	15.2075	0.750209	1.36831	3.80474	4.31978	4.84442	0.891702	8.41814	10.3884	0.81034	1.1004	9.83965	10.9273	0.900465	12.4754	17.6281	0.7077	1.27238	1.18639	3.80474	1.18639	1.9278	0.246583	UP
Fam117b	ENSRNOG00000022066	family with sequence similarity 117, member B [Source:RGD Symbol;Acc:1307676]	27.1572	15.1919	1.78761	20.145	26.1846	0.769345	2.32355	20.9994	21.1163	0.994464	16.4656	21.9666	0.749574	1.3267	1.82513	17.2974	11.8524	1.4594	18.3138	18.8367	0.97224	1.50107	20.5438	22.2417	0.923661	15.8259	15.0013	1.05497	0.875535	1.1883	1.82513	1.1883	0.867996	0.248902	UP
Ddx55	ENSRNOG00000001043	DEAD (Asp-Glu-Ala-Asp) box polypeptide 55 [Source:RGD Symbol;Acc:2324094]	19.0342	5.83909	3.25979	20.6188	13.2157	1.56017	2.08937	19.9518	8.25507	2.41691	16.3546	19.7109	0.829724	2.91292	2.50114	23.0582	20.0108	1.15229	22.6644	20.2432	1.11961	1.02919	29.2386	10.7751	2.71353	17.537	8.70899	2.01367	1.34756	1.18837	2.50114	1.18837	1.32259	0.24899	UP
Nt5c	ENSRNOG00000003650	5', 3'-nucleotidase, cytosolic [Source:RGD Symbol;Acc:2321875]	28.6231	12.7506	2.24484	18.2967	24.2062	0.755868	2.96989	14.6876	12.7233	1.15439	30.6414	11.2622	2.72073	0.424293	1.69709	15.8208	30.7825	0.513954	14.1937	22.1668	0.640313	0.802661	11.2001	19.5558	0.572725	16.1871	44.7062	0.362077	1.58178	1.19222	1.69709	1.19222	0.763063	0.253648	UP
Hn1l	ENSRNOG00000024661	hematological and neurological expressed 1-like [Source:RGD Symbol;Acc:1305117]	3.99419	2.43257	1.64196	3.16736	4.09669	0.773151	2.12373	4.25073	3.4686	1.22549	4.2666	5.69795	0.748796	1.63661	1.88017	4.69676	3.75928	1.24938	3.57267	3.79159	0.942262	1.32593	3.50873	4.58242	0.765694	4.72129	6.53209	0.722784	1.05937	1.19265	1.88017	1.19265	0.910864	0.254172	UP
Cdh6	ENSRNOG00000013535	cadherin 6, type 2, K-cadherin [Source:RGD Symbol;Acc:2322]	2.25618	2.81773	0.800708	1.8119	2.17401	0.833437	0.960731	1.51886	0.622659	2.43931	0.477631	4.33539	0.11017	22.1413	11.551	6.50096	5.31972	1.22205	10.0788	4.26463	2.36335	0.517084	8.6945	6.87043	1.2655	6.47193	9.57003	0.676271	1.87129	1.19419	11.551	1.19419	3.52995	0.256026	UP
Acbd3	ENSRNOG00000003185	acyl-CoA binding domain containing 3 [Source:RGD Symbol;Acc:727851]	16.9471	19.5715	0.865907	16.5237	23.0326	0.717405	1.207	21.0199	22.1867	0.94741	14.4216	29.6865	0.485797	1.95022	1.57861	22.817	18.9389	1.20477	16.9177	21.7341	0.778394	1.54776	17.5637	20.9997	0.836379	21.7912	22.0482	0.988344	0.846243	1.197	1.57861	1.197	0.658654	0.259426	UP
Rgs6	ENSRNOG00000008082	regulator of G-protein signaling 6 [Source:RGD Symbol;Acc:3569]	3.938	2.99281	1.31582	6.50091	3.76611	1.72616	0.762282	3.37417	6.14551	0.549046	1.27253	6.68785	0.190275	2.88554	1.82391	6.15607	7.2992	0.84339	6.80267	5.12786	1.32661	0.635748	5.69316	2.31734	2.45677	10.7375	7.68865	1.39654	1.75918	1.19746	1.82391	1.19746	0.867036	0.259983	UP
Bmpr2	ENSRNOG00000022196	bone morphogenetic protein receptor, type II (serine/threonine kinase) [Source:RGD Symbol;Acc:71082]	5.90314	7.08795	0.832842	3.75162	9.88781	0.379419	2.19505	4.38779	7.45108	0.58888	8.46149	12.0207	0.70391	0.836584	1.51582	2.64582	7.27712	0.363581	8.46846	9.82302	0.862104	0.421737	7.68696	5.30256	1.44967	6.41203	8.73218	0.734299	1.97422	1.19798	1.51582	1.19798	0.600094	0.260603	UP
Golga4	ENSRNOG00000029910	golgin A4 [Source:RGD Symbol;Acc:1591925]	25.1907	19.5453	1.28884	24.6811	31.7513	0.777326	1.65804	22.6954	19.9491	1.13767	19.1373	27.1882	0.703883	1.61627	1.63716	24.7674	23.0076	1.07649	19.975	21.985	0.908574	1.18481	20.9881	25.4008	0.826277	18.6271	27.5177	0.676913	1.22065	1.20273	1.63716	1.20273	0.711191	0.266315	UP
Usp46	ENSRNOG00000002106	ubiquitin specific peptidase 46 [Source:RGD Symbol;Acc:1564808]	39.8318	28.8663	1.37987	24.8175	29.2066	0.849722	1.62391	30.3869	25.8164	1.17704	28.3632	37.5506	0.755333	1.5583	1.59111	40.7561	36.1455	1.12756	36.6168	35.1443	1.0419	1.08221	38.3952	27.5006	1.39616	32.5576	30.8964	1.05377	1.32492	1.20357	1.59111	1.20357	0.670031	0.267317	UP
Vhl	ENSRNOG00000010258	von Hippel-Lindau tumor suppressor, E3 ubiquitin protein ligase [Source:RGD Symbol;Acc:3960]	17.9184	16.1791	1.1075	13.0172	17.8475	0.729357	1.51846	25.6775	16.6638	1.54092	8.72136	10.9386	0.797301	1.93266	1.72556	20.0587	12.4532	1.61073	20.3803	13.9268	1.46339	1.10068	26.8622	20.48	1.31163	19.8563	19.7852	1.00359	1.30693	1.20381	1.72556	1.20381	0.787068	0.267607	UP
Vamp5	ENSRNOG00000012659	vesicle-associated membrane protein 5 [Source:RGD Symbol;Acc:620419]	30.5401	21.9926	1.38865	9.79298	33.6326	0.291175	4.76913	9.96376	36.4867	0.273079	20.4028	18.2468	1.11816	0.244222	2.50668	27.9345	26.0044	1.07422	44.1618	24.4821	1.80384	0.595519	43.1211	28.9956	1.48716	35.9176	43.7949	0.820132	1.81332	1.20442	2.50668	1.20442	1.32578	0.268337	UP
Mgst1	ENSRNOG00000007743	microsomal glutathione S-transferase 1 [Source:RGD Symbol;Acc:70927]	9.61616	12.0891	0.795441	1.64341	14.1928	0.115792	6.86957	18.503	16.2006	1.14212	10.0105	15.2899	0.654713	1.74446	4.30702	5.4357	7.49699	0.725051	3.22533	9.79898	0.32915	2.2028	4.21294	17.4856	0.240938	7.71578	6.65871	1.15875	0.207929	1.20536	4.30702	1.20536	2.10669	0.26947	UP
Ovca2	NA	NA	11.1314	7.11605	1.56427	3.44802	10.1794	0.338725	4.6181	6.40721	13.4844	0.475157	9.87163	10.5793	0.933108	0.50922	2.56366	5.63408	6.67459	0.844109	2.56187	2.60521	0.983364	0.858389	5.80715	4.75032	1.22248	2.88833	3.66777	0.787489	1.55237	1.20538	2.56366	1.20538	1.3582	0.269488	UP
Lactb	ENSRNOG00000018081	lactamase, beta [Source:RGD Symbol;Acc:1304788]	13.5544	10.3332	1.31173	22.9401	15.3353	1.4959	0.876885	27.6039	11.191	2.46662	35.9854	31.5416	1.14089	2.16202	1.51945	30.2745	24.4334	1.23906	18.0597	9.67131	1.86735	0.663541	26.2007	13.9619	1.87659	24.4127	22.7801	1.07167	1.75109	1.20731	1.51945	1.20731	0.60355	0.271802	UP
Grk5	ENSRNOG00000011439	G protein-coupled receptor kinase 5 [Source:RGD Symbol;Acc:61985]	3.58868	4.02398	0.891824	5.15617	3.41997	1.50767	0.591526	4.09197	2.62146	1.56095	3.66537	8.90249	0.411724	3.79125	2.19139	4.95092	9.13483	0.541983	3.187	4.71018	0.67662	0.801015	3.66664	3.27574	1.11933	3.93317	5.67721	0.6928	1.61566	1.20834	2.19139	1.20834	1.13185	0.273026	UP
Ccdc28b	ENSRNOG00000047578	coiled coil domain containing 28B [Source:RGD Symbol;Acc:1583447]	97.3871	59.4852	1.63717	64.4359	64.5877	0.99765	1.64102	73.204	52.6844	1.38948	33.2488	39.971	0.831823	1.67041	1.65571	52.0452	33.7677	1.54127	41.9957	28.7317	1.46165	1.05447	89.5266	35.6631	2.51034	64.0377	34.8811	1.83589	1.36737	1.21092	1.65571	1.21092	0.727453	0.276108	UP
Bag1	ENSRNOG00000008277	BCL2-associated athanogene [Source:RGD Symbol;Acc:1305203]	176.648	85.95	2.05524	107.317	109.628	0.97892	2.0995	111.888	85.426	1.30977	101.631	134.31	0.75669	1.73091	1.91521	103.244	88.6584	1.16451	115.418	114.384	1.00904	1.15408	102.655	98.894	1.03803	90.8136	111.147	0.817058	1.27045	1.21227	1.91521	1.21227	0.9375	0.277705	UP
Brcc3	ENSRNOG00000048061	BRCA1/BRCA2-containing complex, subunit 3 [Source:RGD Symbol;Acc:1588543]	15.3991	13.0825	1.17708	18.8787	20.3809	0.926294	1.27074	22.7025	13.0574	1.73867	17.7057	21.9932	0.805053	2.15969	1.71522	17.1231	22.8183	0.750411	15.6145	18.193	0.85827	0.87433	10.2945	12.212	0.842982	11.5786	21.3165	0.543175	1.55195	1.21314	1.71522	1.21314	0.77839	0.278747	UP
Top1mt	ENSRNOG00000007500	topoisomerase (DNA) I, mitochondrial [Source:RGD Symbol;Acc:1303177]	28.3351	16.1366	1.75595	22.5148	13.2706	1.69659	1.03499	23.0868	8.8082	2.62106	15.7519	21.9428	0.717862	3.6512	2.34309	22.2595	16.1179	1.38104	21.662	14.485	1.49548	0.923479	16.9104	10.0557	1.68167	18.2745	16.3339	1.11881	1.50309	1.21329	2.34309	1.21329	1.22841	0.27892	UP
Tor1aip1	ENSRNOG00000003946	torsin A interacting protein 1 [Source:RGD Symbol;Acc:628851]	11.6699	10.2062	1.14341	4.81183	7.94557	0.605599	1.88807	6.96544	10.0659	0.691984	3.76446	13.5067	0.278711	2.4828	2.18544	6.17757	10.1075	0.611187	6.45151	7.66664	0.841504	0.726303	5.16458	9.84845	0.524405	3.9049	12.681	0.307933	1.70298	1.21464	2.18544	1.21464	1.12792	0.280533	UP
Kin	ENSRNOG00000026690	Kin17 DNA and RNA binding protein [Source:RGD Symbol;Acc:1596107]	19.7748	17.0526	1.15964	11.8691	15.8624	0.748254	1.54979	20.416	23.0936	0.884054	11.8437	31.1323	0.380431	2.32382	1.93681	24.8941	15.3118	1.62581	18.9751	25.3342	0.748991	2.17067	14.266	18.4083	0.774977	34.0386	11.4824	2.96442	0.261426	1.21605	1.93681	1.21605	0.953679	0.282199	UP
RGD1311847	ENSRNOG00000023700	similar to 1700030K09Rik protein [Source:RGD Symbol;Acc:1311847]	11.4336	8.21489	1.39181	7.35665	15.4659	0.475669	2.92601	8.82277	7.80807	1.12996	11.3781	11.0488	1.0298	1.09725	2.01163	4.45264	2.74901	1.61972	7.78764	9.8637	0.789525	2.05152	4.95925	8.43067	0.588239	11.8867	7.81805	1.52042	0.386893	1.21921	2.01163	1.21921	1.00837	0.285941	UP
Tmem120a	ENSRNOG00000001441	transmembrane protein 120A [Source:RGD Symbol;Acc:1311474]	27.5921	15.1882	1.81668	29.6711	19.0564	1.55701	1.16677	27.0382	17.8825	1.51199	11.6311	20.845	0.55798	2.70976	1.93826	23.3594	23.6536	0.987562	17.6405	13.9265	1.26669	0.779643	23.4768	14.2909	1.64278	18.1342	18.3301	0.989313	1.66053	1.22008	1.93826	1.22008	0.954766	0.286981	UP
Ifit2	ENSRNOG00000036604	interferon-induced protein with tetratricopeptide repeats 2 [Source:RGD Symbol;Acc:1307804]	0.684949	1.51312	0.452673	2.29911	1.75336	1.31126	0.34522	1.00949	0.469882	2.14839	0.940415	3.34328	0.281285	7.63777	3.99149	1.26921	1.0786	1.17672	3.43897	2.22822	1.54337	0.762435	0.844666	2.43127	0.347418	1.56082	7.54669	0.206822	1.67979	1.22111	3.99149	1.22111	1.99693	0.288197	UP
Pnmal1	ENSRNOG00000027944	paraneoplastic Ma antigen family-like 1 [Source:RGD Symbol;Acc:1310803]	41.9302	28.6617	1.46293	27.7043	46.4421	0.596534	2.45239	20.7034	39.1311	0.529078	31.7587	59.7007	0.531965	0.994572	1.72348	27.1109	31.236	0.867938	21.2092	31.8371	0.666179	1.30286	26.0629	31.7693	0.82038	20.969	29.1692	0.718875	1.1412	1.22203	1.72348	1.22203	0.785326	0.28928	UP
Taok3	ENSRNOG00000001138	TAO kinase 3 [Source:RGD Symbol;Acc:1562861]	32.9626	32.1859	1.02413	29.6544	56.9818	0.520419	1.9679	28.2426	38.5359	0.732891	20.5723	61.8117	0.332822	2.20205	2.08497	21.5229	37.2292	0.578119	35.5062	49.6374	0.715311	0.808206	35.9128	34.6687	1.03589	32.0909	50.7573	0.632242	1.63843	1.22332	2.08497	1.22332	1.06003	0.2908	UP
Sil1	ENSRNOG00000019826	SIL1 nucleotide exchange factor [Source:RGD Symbol;Acc:735103]	42.2813	28.3944	1.48907	29.3109	26.3938	1.11052	1.34088	36.1061	18.1177	1.99286	28.2964	29.3506	0.964083	2.06711	1.70399	34.0967	18.6305	1.83015	39.9417	35.6949	1.11897	1.63556	31.3646	34.3513	0.913054	34.4377	30.6032	1.1253	0.811389	1.22348	1.70399	1.22348	0.768919	0.290986	UP
LOC500034	ENSRNOG00000007224	similar to CG3570-PA [Source:RGD Symbol;Acc:1588441]	3.96173	2.07605	1.9083	6.35889	6.31835	1.00642	1.89614	5.91698	2.87665	2.0569	2.83286	9.8561	0.287422	7.15637	4.52626	5.37954	2.89522	1.85808	4.62711	4.03075	1.14795	1.6186	4.86292	5.65713	0.859609	5.95995	5.74863	1.03676	0.82913	1.22387	4.52626	1.22387	2.17832	0.291445	UP
Zfp111	ENSRNOG00000024376	zinc finger protein 111 [Source:RGD Symbol;Acc:620595]	2.08489	5.19076	0.401654	6.06221	2.77063	2.18803	0.183569	8.59605	0.224765	38.2446	3.60456	4.04195	0.891787	42.8853	21.5345	5.37006	3.39128	1.58349	2.81803	1.37502	2.04945	0.772643	4.11022	4.66676	0.880744	2.54573	4.84175	0.525787	1.6751	1.22387	21.5345	1.22387	4.42858	0.29145	UP
Bdnf	ENSRNOG00000047466	brain-derived neurotrophic factor [Source:RGD Symbol;Acc:2202]	10.9151	14.3856	0.758752	8.4115	18.1241	0.464106	1.63487	15.8597	17.0257	0.931515	9.51396	16.9466	0.561408	1.65925	1.64706	15.3379	14.4417	1.06206	18.3825	19.6146	0.937185	1.13324	13.4398	21.5514	0.623616	9.62973	20.2992	0.47439	1.31457	1.2239	1.64706	1.2239	0.719891	0.29149	UP
Nsmce2	ENSRNOG00000003964	NSE2/MMS21 homolog, SMC5-SMC6 complex SUMO ligase [Source:RGD Symbol;Acc:1305156]	42.3824	40.3352	1.05075	18.3603	21.3928	0.858247	1.2243	33.4877	34.3659	0.974446	19.0204	36.4199	0.522253	1.86585	1.54508	36.5242	34.8702	1.04743	24.7791	35.5807	0.69642	1.50403	19.331	44.0569	0.438773	20.4998	44.1143	0.464697	0.944213	1.22412	1.54508	1.22412	0.627679	0.291744	UP
Ikzf5	ENSRNOG00000025651	IKAROS family zinc finger 5 [Source:RGD Symbol;Acc:1310965]	5.81685	4.03333	1.4422	0.787216	3.05413	0.257755	5.59523	5.73863	0.557357	10.2961	2.48973	5.57654	0.446465	23.0615	14.3284	3.40487	2.58022	1.3196	3.27661	3.05294	1.07326	1.22952	3.03252	2.74081	1.10643	2.76421	3.04572	0.907572	1.21911	1.22432	14.3284	1.22432	3.8408	0.291979	UP
Capn6	ENSRNOG00000004882	calpain 6 [Source:RGD Symbol;Acc:70960]	0.830064	0	100	0.618269	1.13472	0.544865	183.532	1.49579	0.0398343	37.5503	1.3242	2.94626	0.449451	83.547	133.539	0.0167203	1.57728	0.0106007	0.0345626	0.599968	0.0576074	0.184017	1.31399	0.999047	1.31524	2.50422	4.31526	0.580317	2.26642	1.22522	133.539	1.22522	7.06112	0.29304	UP
Cebpd	ENSRNOG00000050869	CCAAT/enhancer binding protein (C/EBP), delta [Source:RGD Symbol;Acc:2328]	20.8012	13.5217	1.53836	6.10936	11.7788	0.518674	2.96594	7.42787	21.6833	0.342562	7.46958	10.8948	0.68561	0.499646	1.73279	7.36375	14.0209	0.525198	6.66412	14.8665	0.448264	1.17163	6.88464	11.4852	0.599436	7.58595	16.187	0.468645	1.27908	1.22536	1.73279	1.22536	0.793099	0.2932	UP
Rnf144b	ENSRNOG00000016123	ring finger protein 144B [Source:RGD Symbol;Acc:1308856]	2.9495	2.4466	1.20555	1.54638	4.74789	0.325698	3.70143	0.525078	5.24512	0.100108	1.15488	3.72447	0.310079	0.322846	2.01214	3.86536	5.44626	0.709727	2.55435	4.64387	0.550048	1.2903	3.21289	5.96404	0.53871	2.97732	6.42471	0.463417	1.16247	1.22639	2.01214	1.22639	1.00873	0.294415	UP
Rab8b	ENSRNOG00000018009	RAB8B, member RAS oncogene family [Source:RGD Symbol;Acc:628764]	26.8139	44.8116	0.59837	19.8517	51.3131	0.386874	1.54668	38.4798	55.3796	0.694837	32.0776	74.3912	0.431202	1.6114	1.57904	18.2235	47.6772	0.382227	18.8784	50.6967	0.372379	1.02644	25.9341	33.0914	0.783711	25.7842	46.9957	0.54865	1.42844	1.22744	1.57904	1.22744	0.659046	0.295652	UP
Eef1d	ENSRNOG00000021638	eukaryotic translation elongation factor 1 delta (guanine nucleotide exchange protein) [Source:RGD Symbol;Acc:621174]	108.825	47.7379	2.27964	72.3168	68.5933	1.05428	2.16226	95.9742	59.552	1.6116	66.9384	70.5738	0.948488	1.69913	1.93069	101.354	68.8246	1.47264	88.5211	71.1295	1.24451	1.18331	85.6124	68.4787	1.2502	72.3032	73.6886	0.981199	1.27416	1.22874	1.93069	1.22874	0.94912	0.297176	UP
Tubb6	ENSRNOG00000018371	tubulin, beta 6 class V [Source:RGD Symbol;Acc:1305887]	3.25853	2.89453	1.12575	3.51985	4.41862	0.796595	1.41321	3.25582	0.166163	19.5941	4.73198	1.65377	2.86133	6.84791	4.13056	2.55168	8.66466	0.294493	3.68247	6.56151	0.561223	0.524734	6.59255	11.9286	0.552668	4.14552	14.5229	0.285447	1.93615	1.23044	4.13056	1.23044	2.04634	0.299175	UP
Rfx5	ENSRNOG00000021012	regulatory factor X, 5 (influences HLA class II expression) [Source:RGD Symbol;Acc:1311677]	3.96958	3.78698	1.04822	4.44464	5.02216	0.885006	1.18442	6.30918	1.30753	4.82527	4.23014	3.79408	1.11493	4.32786	2.75614	4.4585	3.94704	1.12958	3.8046	4.95099	0.768452	1.46994	2.80885	3.8418	0.731129	3.528	4.78789	0.736859	0.992223	1.23108	2.75614	1.23108	1.46265	0.299928	UP
Picalm	ENSRNOG00000018322	phosphatidylinositol binding clathrin assembly protein [Source:RGD Symbol;Acc:621054]	2.48767	2.98342	0.833832	1.67007	4.1689	0.400602	2.08145	5.24258	1.68178	3.11728	3.6639	6.16074	0.594718	5.24162	3.66153	4.97898	3.70243	1.34479	2.19135	2.83959	0.771714	1.7426	2.90176	3.54908	0.817609	3.43721	3.03465	1.13265	0.721852	1.23223	3.66153	1.23223	1.87245	0.301266	UP
Ctrc	ENSRNOG00000013745	chymotrypsin C (caldecrin) [Source:RGD Symbol;Acc:1308379]	2.86002	1.60885	1.77768	2.6775	4.34347	0.616443	2.88377	1.1819	0	100	1.31451	7.16889	0.183363	545.366	274.125	9.83251	8.16247	1.2046	11.3278	21.2518	0.533028	2.25992	8.85329	10.4448	0.847627	15.4102	3.72752	4.13417	0.205029	1.23247	274.125	1.23247	8.09869	0.301558	UP
Pdpn	ENSRNOG00000014961	podoplanin [Source:RGD Symbol;Acc:61819]	6.05539	11.1083	0.545123	2.39691	11.5497	0.20753	2.62672	9.37897	15.0075	0.624952	3.24747	5.64373	0.575412	1.0861	1.85641	8.71239	4.64706	1.87482	4.48265	5.68553	0.788431	2.37791	1.03345	6.57222	0.157245	13.8171	7.65729	1.80444	0.0871436	1.23253	1.85641	1.23253	0.892513	0.301618	UP
Itgb3bp	ENSRNOG00000009116	integrin beta 3 binding protein (beta3-endonexin) [Source:RGD Symbol;Acc:1310044]	13.3693	38.1274	0.350648	11.7367	9.81199	1.19616	0.293145	16.7825	9.15057	1.83404	7.67321	26.4365	0.290251	6.31881	3.30598	10.7427	19.4826	0.5514	11.0191	26.6114	0.414074	1.33164	14.0863	17.1162	0.822981	10.7438	14.797	0.72608	1.13346	1.23255	3.30598	1.23255	1.72508	0.301647	UP
Mphosph8	ENSRNOG00000051238	M-phase phosphoprotein 8 [Source:RGD Symbol;Acc:1305133]	146.847	105.924	1.38634	103.311	114.137	0.905149	1.53162	161.744	146.727	1.10235	108.792	150.545	0.722654	1.52541	1.52852	193.819	118.855	1.63072	139.57	117.636	1.18646	1.37444	183.762	147.099	1.24924	159.705	139.539	1.14452	1.0915	1.23297	1.52852	1.23297	0.612132	0.302139	UP
Scaf8	ENSRNOG00000016919	SR-related CTD-associated factor 8 [Source:RGD Symbol;Acc:708362]	8.58455	8.56455	1.00234	5.45738	10.8423	0.503342	1.99136	7.02366	8.78573	0.79944	5.4904	10.2496	0.53567	1.49241	1.74189	7.40741	8.15832	0.907958	6.07086	9.06518	0.66969	1.35579	8.36943	7.74887	1.08008	7.81019	8.03711	0.971766	1.11147	1.23363	1.74189	1.23363	0.800651	0.302906	UP
Rorb	ENSRNOG00000013413	RAR-related orphan receptor B [Source:RGD Symbol;Acc:1306778]	1.25568	6.37634	0.196928	1.16761	3.15319	0.370295	0.531814	1.84357	2.61306	0.705521	1.04614	5.9186	0.176755	3.99153	2.26167	5.50271	6.37442	0.863249	3.20788	7.86356	0.407942	2.1161	2.59196	10.1909	0.254341	5.55346	7.70821	0.72046	0.353025	1.23456	2.26167	1.23456	1.17739	0.304002	UP
Svip	ENSRNOG00000037137	small VCP/p97-interacting protein [Source:RGD Symbol;Acc:1565432]	56.9156	73.2001	0.777534	41.9741	88.8883	0.472212	1.64658	54.9094	57.6277	0.95283	35.0241	61.6312	0.568285	1.67668	1.66163	63.7996	57.7473	1.10481	63.712	62.3273	1.02222	1.0808	52.5883	49.1763	1.06938	49.8373	64.7604	0.769564	1.3896	1.2352	1.66163	1.2352	0.732597	0.304739	UP
Mfsd3	ENSRNOG00000015685	major facilitator superfamily domain containing 3 [Source:RGD Symbol;Acc:1560274]	16.3299	18.2882	0.89292	28.6009	19.7234	1.4501	0.615764	29.5256	15.5972	1.89301	14.4074	23.0615	0.624738	3.03008	1.82292	14.1296	9.10543	1.55178	14.8469	16.364	0.90729	1.71034	15.8903	12.8217	1.23933	15.3372	9.42335	1.62757	0.761458	1.2359	1.82292	1.2359	0.866253	0.305562	UP
Cnot3	ENSRNOG00000053234	CCR4-NOT transcription complex, subunit 3 [Source:RGD Symbol;Acc:1304771]	7.55902	5.96675	1.26686	10.0732	14.2781	0.7055	1.79569	11.3835	8.35946	1.36175	8.18972	8.04492	1.018	1.33767	1.56668	9.16144	8.30423	1.10323	8.20327	6.85162	1.19727	0.921448	5.60583	5.66621	0.989344	5.04211	7.90724	0.637657	1.55153	1.23649	1.56668	1.23649	0.647711	0.306249	UP
Wdr4	ENSRNOG00000001181	WD repeat domain 4 [Source:RGD Symbol;Acc:1585179]	14.2445	6.46299	2.20401	13.7765	8.18729	1.68267	1.30983	12.3781	2.46661	5.01826	14.479	6.49818	2.22816	2.2522	1.78101	12.1292	19.3727	0.626098	11.6718	3.98258	2.93071	0.213633	9.53175	6.64278	1.4349	7.90295	12.4471	0.634923	2.25997	1.2368	1.78101	1.2368	0.832699	0.306611	UP
Bcar3	ENSRNOG00000013737	breast cancer anti-estrogen resistance 3 [Source:RGD Symbol;Acc:1311688]	6.04132	4.62015	1.3076	2.73713	4.35982	0.627808	2.08281	3.86217	3.05096	1.26589	6.17814	6.53057	0.946034	1.3381	1.71045	4.4388	6.60011	0.672534	4.18867	6.7942	0.616507	1.09088	8.49323	6.65908	1.27544	7.03517	7.62862	0.922207	1.38303	1.23695	1.71045	1.23695	0.774378	0.30679	UP
Lmbrd2	ENSRNOG00000054751	LMBR1 domain containing 2 [Source:RGD Symbol;Acc:1563920]	2.63329	1.55276	1.69588	2.51687	2.68496	0.937396	1.80914	1.90842	2.5167	0.758303	3.83114	7.41304	0.516811	1.46727	1.6382	2.17816	2.20707	0.986901	2.40362	3.18157	0.755482	1.30632	2.95157	2.53283	1.16532	4.31566	4.33264	0.996081	1.16991	1.23811	1.6382	1.23811	0.712116	0.308145	UP
Gar1	ENSRNOG00000061146	GAR1 homolog, ribonucleoprotein [Source:RGD Symbol;Acc:1563995]	22.0276	20.2441	1.0881	13.062	21.0069	0.621796	1.74993	25.8418	22.388	1.15427	13.4731	19.1069	0.705143	1.63693	1.69343	18.913	21.876	0.864555	13.947	29.8791	0.466781	1.85216	15.8632	20.0035	0.793021	28.3915	22.3652	1.26945	0.624697	1.23843	1.69343	1.23843	0.759949	0.308512	UP
Csrp2	ENSRNOG00000003772	cysteine and glycine-rich protein 2 [Source:RGD Symbol;Acc:61950]	46.6252	29.4188	1.58488	38.4926	48.1806	0.798923	1.98377	49.0135	65.689	0.746145	31.2597	57.2907	0.545633	1.36748	1.67563	47.3216	39.9357	1.18494	30.6305	33.4192	0.916554	1.29283	31.4665	27.5283	1.14306	21.0727	21.8538	0.964258	1.18543	1.23913	1.67563	1.23913	0.7447	0.309325	UP
Zyx	ENSRNOG00000017354	zyxin [Source:RGD Symbol;Acc:620698]	8.69038	14.6466	0.593338	9.00029	21.3299	0.421957	1.40616	9.57874	14.2152	0.673838	9.88423	24.4308	0.404581	1.66552	1.53584	12.5013	10.8508	1.15211	17.4315	18.0435	0.966082	1.19256	12.7094	13.1918	0.963432	11.5456	15.4546	0.747066	1.28962	1.24109	1.53584	1.24109	0.619028	0.311607	UP
Jakmip3	ENSRNOG00000027590	janus kinase and microtubule interacting protein 3 [Source:RGD Symbol;Acc:1307177]	4.78514	2.00154	2.39073	7.2494	5.14265	1.40966	1.69596	7.75786	5.14648	1.50741	6.3111	6.35479	0.993125	1.51785	1.6069	6.6622	2.84074	2.34523	5.74461	4.54735	1.26329	1.85645	7.2226	5.62568	1.28386	6.67738	3.26675	2.04404	0.628099	1.24228	1.6069	1.24228	0.684282	0.312986	UP
Elavl2	ENSRNOG00000006853	ELAV like neuron-specific RNA binding protein 2 [Source:RGD Symbol;Acc:628611]	9.61	13.6987	0.701526	11.1188	10.0467	1.10671	0.633884	12.9443	4.68723	2.76161	9.0075	15.1087	0.59618	4.63218	2.63303	15.1753	17.1557	0.884563	10.8613	17.9348	0.605599	1.46064	10.7439	12.4871	0.8604	11.3063	13.476	0.838995	1.02551	1.24308	2.63303	1.24308	1.39672	0.313915	UP
Efhd1	ENSRNOG00000015596	EF-hand domain family, member D1 [Source:RGD Symbol;Acc:1559565]	20.7274	21.9117	0.945951	17.7488	22.905	0.774888	1.22076	18.08	12.7732	1.41546	20.407	32.2515	0.632746	2.23702	1.72889	18.3642	23.2875	0.788586	13.0924	13.6839	0.956774	0.824214	17.5688	12.0169	1.46201	26.2279	29.8361	0.879066	1.66314	1.24368	1.72889	1.24368	0.789845	0.31461	UP
Cnnm2	ENSRNOG00000020113	cyclin and CBS domain divalent metal cation transport mediator 2 [Source:RGD Symbol;Acc:1308162]	3.51551	5.11223	0.687667	7.40283	6.47989	1.14243	0.601933	9.18395	3.09009	2.97207	3.423	4.82761	0.709047	4.19164	2.39678	6.29835	3.69703	1.70362	4.69712	2.78925	1.68401	1.01165	4.36844	2.72478	1.60323	5.13953	4.73241	1.08603	1.47623	1.24394	2.39678	1.24394	1.2611	0.314916	UP
Ero1b	ENSRNOG00000002609	endoplasmic reticulum oxidoreductase beta [Source:RGD Symbol;Acc:1563548]	1.12944	1.42411	0.793085	1.15177	2.41446	0.47703	1.66255	2.50652	2.30627	1.08683	0.772004	6.85798	0.11257	9.65468	5.65861	0.813414	2.07674	0.391678	0.653184	3.62364	0.180256	2.1729	0.804935	1.74043	0.462492	3.81783	2.6111	1.46215	0.316309	1.2446	5.65861	1.2446	2.50045	0.315685	UP
Glmp	ENSRNOG00000019281	glycosylated lysosomal membrane protein [Source:RGD Symbol;Acc:1303130]	11.2845	22.8749	0.493314	11.8133	18.5511	0.636798	0.774679	16.2153	9.8719	1.64257	13.3104	31.0684	0.428422	3.834	2.30434	16.6623	21.9522	0.759026	18.7931	21.8807	0.858889	0.88373	16.3442	11.6401	1.40413	17.3076	19.7962	0.874289	1.60602	1.24488	2.30434	1.24488	1.20435	0.316003	UP
Fuom	ENSRNOG00000018476	fucose mutarotase [Source:RGD Symbol;Acc:1311186]	13.3227	5.58933	2.3836	7.01175	8.23442	0.851517	2.79923	9.75728	9.62648	1.01359	10.2608	5.95794	1.72221	0.58854	1.69389	10.5819	11.2073	0.944197	8.86361	5.45244	1.62562	0.580822	6.21031	3.76791	1.64821	7.03288	8.15737	0.86215	1.91174	1.24628	1.69389	1.24628	0.760337	0.317632	UP
Evi2a	ENSRNOG00000022764	ecotropic viral integration site 2A [Source:RGD Symbol;Acc:1593824]	98.1343	32.5741	3.01265	42.1853	39.6784	1.06318	2.83362	83.5093	40.5444	2.0597	77.5604	15.4814	5.00991	0.411125	1.62237	45.1236	43.8942	1.02801	53.8777	78.2901	0.68818	1.49381	65.7306	44.4708	1.47806	69.3468	46.8644	1.47973	0.998871	1.24634	1.62237	1.24634	0.698105	0.317696	UP
Slc39a9	ENSRNOG00000005052	solute carrier family 39, member 9 [Source:RGD Symbol;Acc:1311236]	3.75351	0.811045	4.62799	0.905704	1.98464	0.456357	10.1412	0.631255	6.20749	0.101692	2.86234	5.20657	0.549755	0.184978	5.16307	0.288128	0.692236	0.416228	0.637547	1.93039	0.330268	1.26027	0.301897	0.576777	0.523421	1.05475	2.48577	0.424315	1.23357	1.24692	5.16307	1.24692	2.36823	0.318367	UP
Cdyl2	ENSRNOG00000042888	chromodomain protein, Y-like 2 [Source:RGD Symbol;Acc:1309548]	2.94765	3.65573	0.80631	4.04215	0.387121	10.4416	0.0772211	6.03046	0	100	2.3147	5.63355	0.410878	243.381	121.729	6.38393	4.41579	1.44571	1.47829	2.44866	0.603714	2.39469	2.33543	4.18488	0.558064	3.57541	0.637948	5.60455	0.0995734	1.24713	121.729	1.24713	6.92753	0.318611	UP
Hnrnpa1	ENSRNOG00000036839	heterogeneous nuclear ribonucleoprotein A1 [Source:RGD Symbol;Acc:69234]	98.8292	86.2816	1.14543	60.5714	68.6386	0.882468	1.29798	90.9851	91.0737	0.999027	45.7001	90.6584	0.504091	1.98184	1.63991	60.8818	65.3001	0.932339	52.5739	84.0783	0.625297	1.49103	68.7898	74.1595	0.927593	65.1959	70.567	0.923887	1.00401	1.24752	1.63991	1.24752	0.713616	0.319066	UP
Abca5	ENSRNOG00000004378	ATP-binding cassette, subfamily A (ABC1), member 5 [Source:RGD Symbol;Acc:628661]	0.456035	0.058682	7.77129	0.0900224	0.48147	0.186974	41.5635	0.183404	0.610577	0.300378	0.922283	0.110398	8.35416	0.0359555	20.7997	0.0779446	1.51363	0.0514951	0.448928	0.165428	2.71374	0.0189757	0.945066	0.652767	1.44778	0.495949	0.848592	0.584438	2.47723	1.2481	20.7997	1.2481	4.37849	0.319735	UP
Scamp5	ENSRNOG00000054008	secretory carrier membrane protein 5 [Source:RGD Symbol;Acc:68356]	8.30914	3.67767	2.25935	5.46246	6.41902	0.85098	2.655	6.3593	6.04804	1.05146	11.3654	4.62246	2.45873	0.427645	1.54132	4.71036	5.52715	0.852222	2.14125	5.80433	0.368906	2.31014	2.29143	7.58055	0.302278	9.16064	5.6774	1.61353	0.18734	1.24874	1.54132	1.24874	0.624166	0.320471	UP
Htra3	ENSRNOG00000008182	HtrA serine peptidase 3 [Source:RGD Symbol;Acc:1308120]	5.14977	4.40294	1.16962	5.33809	6.33985	0.84199	1.38911	6.84746	1.88932	3.6243	3.39403	5.32402	0.637494	5.68523	3.53717	8.23127	6.3056	1.30539	2.37231	3.56332	0.665758	1.96076	1.33083	2.25831	0.589304	2.432	2.23482	1.08823	0.541524	1.25114	3.53717	1.25114	1.8226	0.323244	UP
Zfp777	ENSRNOG00000033639	zinc finger protein 777 [Source:RGD Symbol;Acc:1566056]	9.66258	12.1688	0.794045	6.90166	11.1645	0.618179	1.28449	12.3325	9.96789	1.23722	9.40368	18.6105	0.505289	2.44854	1.86652	8.94658	9.08731	0.984514	9.45068	13.9126	0.679289	1.44933	8.37665	8.43289	0.993331	10.1746	10.7967	0.942381	1.05407	1.2517	1.86652	1.2517	0.900349	0.323886	UP
Fam222b	ENSRNOG00000029570	family with sequence similarity 222, member B [Source:RGD Symbol;Acc:1566149]	15.3832	17.6368	0.872222	9.59233	19.4073	0.494264	1.76469	10.8477	16.4156	0.660817	10.8813	22.7137	0.479063	1.37939	1.57204	12.2044	14.8155	0.823759	12.7628	18.8368	0.677546	1.2158	9.61351	10.8697	0.884432	10.2942	14.9992	0.686317	1.28866	1.25223	1.57204	1.25223	0.652638	0.324501	UP
Pccb	ENSRNOG00000015869	propionyl CoA carboxylase, beta polypeptide [Source:RGD Symbol;Acc:3265]	32.8039	10.99	2.98489	25.5537	13.2906	1.92269	1.55245	26.5074	10.6181	2.49644	26.7215	18.2127	1.46719	1.70151	1.62698	31.1482	21.2515	1.46569	25.5919	16.3631	1.564	0.937144	37.0875	13.5549	2.7361	32.2693	18.5629	1.73838	1.57394	1.25554	1.62698	1.25554	0.702197	0.328309	UP
Brd3	ENSRNOG00000007681	bromodomain containing 3 [Source:RGD Symbol;Acc:1308925]	19.0463	19.0276	1.00098	18.3721	26.2742	0.699245	1.43152	25.9095	25.5162	1.01541	16.5151	30.1174	0.548357	1.85174	1.64163	16.7961	11.9136	1.40983	19.3925	26.5289	0.730995	1.92864	14.81	26.5667	0.557465	19.1217	19.9979	0.956185	0.583009	1.25582	1.64163	1.25582	0.715128	0.328634	UP
Elovl1	ENSRNOG00000028448	ELOVL fatty acid elongase 1 [Source:RGD Symbol;Acc:1587151]	40.7981	16.0643	2.53967	16.7447	17.6452	0.948966	2.67625	22.809	22.2064	1.02714	21.0747	9.06032	2.32604	0.441581	1.55892	25.427	20.1196	1.26379	15.9701	24.1691	0.660765	1.91262	25.6293	31.602	0.811002	28.2417	21.0039	1.34459	0.603158	1.25789	1.55892	1.25789	0.640545	0.331005	UP
LOC100910973	NA	NA	63.3934	71.8421	0.882399	52.9178	164.535	0.32162	2.7436	43.1241	143.5	0.300516	36.1147	81.8274	0.441352	0.680899	1.71225	111.327	403.968	0.275584	138.289	477.06	0.289878	0.95069	119.726	417.194	0.286979	151.653	832.28	0.182214	1.57496	1.26282	1.71225	1.26282	0.775895	0.336653	UP
Champ1	ENSRNOG00000000112	chromosome alignment maintaining phosphoprotein 1 [Source:RGD Symbol;Acc:1311283]	17.2842	12.7471	1.35593	11.3844	15.0056	0.758677	1.78723	17.4124	12.0895	1.44029	12.6994	14.0095	0.906485	1.58887	1.68805	18.0996	13.0381	1.38821	16.6078	11.6343	1.42749	0.972485	18.7506	10.8968	1.72074	18.8596	17.0423	1.10663	1.55493	1.26371	1.68805	1.26371	0.755361	0.337665	UP
Higd1b	ENSRNOG00000002814	HIG1 hypoxia inducible domain family, member 1B [Source:RGD Symbol;Acc:1306907]	15.5171	22.5642	0.687687	11.0553	17.9537	0.615767	1.1168	5.91516	5.65706	1.04562	2.46529	7.68251	0.320896	3.25845	2.18762	31.1822	17.256	1.80704	13.8419	15.306	0.904345	1.99817	10.153	23.1331	0.438895	15.705	19.0499	0.824414	0.532372	1.26527	2.18762	1.26527	1.12936	0.339447	UP
Xpc	ENSRNOG00000008274	xeroderma pigmentosum, complementation group C [Source:RGD Symbol;Acc:1305760]	11.0337	5.64416	1.95489	6.60313	7.96649	0.828863	2.35852	13.7739	6.00472	2.29385	6.19986	11.0849	0.559307	4.10123	3.22987	9.90438	8.99596	1.10098	8.81008	5.60155	1.57279	0.700016	8.64553	7.46697	1.15784	6.0103	9.5091	0.632058	1.83185	1.26593	3.22987	1.26593	1.69148	0.340203	UP
Dnajb14	ENSRNOG00000060107	DnaJ (Hsp40) homolog, subfamily B, member 14 [Source:RGD Symbol;Acc:1591949]	24.1298	13.0901	1.84336	15.5073	16.5193	0.938738	1.96366	8.90127	15.7942	0.563578	11.3686	21.7206	0.523402	1.07676	1.52021	13.9643	17.6104	0.792958	5.74711	16.6756	0.344642	2.30082	4.23355	32.0581	0.132059	9.61756	16.9125	0.568666	0.232225	1.26652	1.52021	1.26652	0.604271	0.340871	UP
Chd5	ENSRNOG00000011268	chromodomain helicase DNA binding protein 5 [Source:RGD Symbol;Acc:1582725]	31.9801	21.0525	1.51906	23.0708	32.4951	0.709978	2.13959	26.171	36.4887	0.717236	27.2898	33.4055	0.816925	0.87797	1.50878	43.4649	25.177	1.72637	31.3107	23.7114	1.32049	1.30737	40.264	30.3296	1.32755	38.3535	35.5684	1.0783	1.23115	1.26926	1.50878	1.26926	0.593384	0.343986	UP
Acbd4	ENSRNOG00000003108	acyl-CoA binding domain containing 4 [Source:RGD Symbol;Acc:1308404]	23.6739	22.1086	1.0708	17.4478	31.7248	0.549974	1.947	31.1134	11.295	2.75462	29.2244	26.7436	1.09276	2.52078	2.23389	18.6306	20.9747	0.888242	25.881	21.1524	1.22355	0.725955	35.138	16.9412	2.07412	20.9837	18.3388	1.14422	1.81268	1.26932	2.23389	1.26932	1.15956	0.344054	UP
Birc2	ENSRNOG00000010602	baculoviral IAP repeat-containing 2 [Source:RGD Symbol;Acc:620690]	15.6413	13.6914	1.14242	12.4711	6.75322	1.84669	0.61863	12.2955	6.96917	1.76427	9.17121	13.3842	0.685227	2.57473	1.59668	13.2158	7.0297	1.87999	14.1843	7.0379	2.01542	0.932807	13.5058	14.807	0.912123	9.35871	16.5171	0.566607	1.6098	1.2713	1.59668	1.2713	0.675073	0.346307	UP
Ftcd	ENSRNOG00000001261	formimidoyltransferase cyclodeaminase [Source:RGD Symbol;Acc:70915]	2.01362	0.814546	2.47208	1.54711	3.09311	0.500179	4.94238	6.76517	2.51966	2.68495	4.25475	0.107648	39.5247	0.0679311	2.50516	0.260866	2.96304	0.08804	3.46927	1.24869	2.77833	0.0316881	3.24586	1.56298	2.07671	2.56756	3.10517	0.826866	2.51155	1.27162	2.50516	1.27162	1.3249	0.346664	UP
Pdzd7	ENSRNOG00000032946	PDZ domain containing 7 [Source:RGD Symbol;Acc:1309882]	0.315116	1.16594	0.270268	0.42914	1.37736	0.311567	0.867447	0.472467	0.0186462	25.3385	0.318493	0.119957	2.65506	9.54348	5.20546	0.0924308	0.489978	0.188643	0.112584	1.36839	0.0822748	2.29284	1.39209	0.989657	1.40664	0.998134	0.1785	5.59179	0.251554	1.2722	5.20546	1.2722	2.38003	0.347321	UP
Ypel4	ENSRNOG00000060130	yippee-like 4 [Source:RGD Symbol;Acc:1560142]	53.4025	32.2686	1.65494	28.5818	49.0487	0.582723	2.84001	45.5633	46.1122	0.988096	31.1861	34.2467	0.910631	1.08507	1.96254	55.936	54.9016	1.01884	49.1972	55.4911	0.886578	1.14918	58.3574	36.3606	1.60496	55.252	48.0449	1.15001	1.39561	1.2724	1.96254	1.2724	0.97272	0.347549	UP
Efnb2	ENSRNOG00000014648	ephrin B2 [Source:RGD Symbol;Acc:1309497]	1.81627	1.23927	1.4656	1.48222	2.57404	0.575834	2.54517	1.31293	2.76659	0.474566	1.62844	5.43635	0.299547	1.58428	2.06473	0.222295	0.74698	0.297592	0.975029	1.91755	0.508476	0.585261	1.6304	0.841995	1.93635	1.26675	1.28212	0.988012	1.95985	1.27255	2.06473	1.27255	1.04595	0.347728	UP
Pygo2	ENSRNOG00000020663	pygopus family PHD finger 2 [Source:RGD Symbol;Acc:1308535]	42.6739	30.5179	1.39832	29.881	44.7912	0.667118	2.09607	30.0709	34.1703	0.88003	23.132	24.9101	0.928619	0.947676	1.52187	31.9267	35.7509	0.893032	26.4545	27.5431	0.960476	0.92978	45.2731	25.5157	1.77432	29.3229	26.7575	1.09588	1.61909	1.27444	1.52187	1.27444	0.605847	0.349859	UP
Tmem206	ENSRNOG00000003915	transmembrane protein 206 [Source:RGD Symbol;Acc:1359339]	14.5015	11.5061	1.26033	7.02774	16.4134	0.428171	2.94352	9.01488	9.2801	0.971421	13.1048	9.48794	1.38121	0.703313	1.82342	13.0762	33.5954	0.389226	18.4183	17.6286	1.0448	0.372538	24.8125	22.2892	1.11321	13.7775	26.946	0.5113	2.17721	1.27487	1.82342	1.27487	0.866646	0.350353	UP
Mboat2	ENSRNOG00000061050	membrane bound O-acyltransferase domain containing 2 [Source:RGD Symbol;Acc:1305798]	9.66434	8.35233	1.15708	6.0846	12.6776	0.479949	2.41085	14.0622	7.72819	1.8196	9.15301	9.96491	0.918524	1.981	2.19592	17.0184	12.987	1.31042	17.1998	8.13119	2.11529	0.619499	14.1916	5.9685	2.37775	11.5394	9.38982	1.22893	1.93482	1.27716	2.19592	1.27716	1.13483	0.352938	UP
Nfxl1	ENSRNOG00000058588	nuclear transcription factor, X-box binding-like 1 [Source:RGD Symbol;Acc:1359201]	0.830381	0.567633	1.46288	0.302355	0.610699	0.495097	2.95474	0.833401	2.05405	0.405735	1.29405	1.20374	1.07502	0.37742	1.66608	2.47834	2.02277	1.22522	1.79791	1.58111	1.13712	1.07748	2.80654	2.02025	1.3892	1.66335	1.76832	0.940639	1.47687	1.27718	1.66608	1.27718	0.736459	0.352957	UP
Ncam2	ENSRNOG00000002126	neural cell adhesion molecule 2 [Source:RGD Symbol;Acc:1303131]	16.7583	26.1252	0.641461	15.9205	27.3328	0.582469	1.10128	20.633	19.962	1.03361	15.9559	30.6504	0.520577	1.98551	1.5434	16.7101	17.6098	0.948909	18.527	17.6609	1.04904	0.90455	22.157	26.8757	0.824425	11.594	23.3205	0.497159	1.65827	1.28141	1.5434	1.28141	0.62611	0.357733	UP
Osbpl5	ENSRNOG00000020713	oxysterol binding protein-like 5 [Source:RGD Symbol;Acc:1308402]	3.95729	2.71432	1.45793	6.18039	2.61627	2.36229	0.617168	7.12138	2.83872	2.50866	3.45448	5.40913	0.638639	3.92813	2.27265	8.69662	3.29971	2.63557	7.58411	2.42394	3.12884	0.842349	8.0864	7.74227	1.04445	3.08933	5.09438	0.606419	1.72232	1.28233	2.27265	1.28233	1.18438	0.358773	UP
Apmap	ENSRNOG00000006795	adipocyte plasma membrane associated protein [Source:RGD Symbol;Acc:1308874]	25.3194	6.8873	3.67624	17.8713	26.5695	0.672625	5.46552	26.6044	10.0343	2.65135	17.5226	13.8648	1.26382	2.09788	3.7817	24.4674	16.8449	1.45251	17.1917	21.9303	0.783925	1.85287	19.8756	24.3982	0.814634	16.0051	14.0106	1.14236	0.713117	1.28299	3.7817	1.28299	1.91904	0.359514	UP
Snx2	ENSRNOG00000017832	sorting nexin 2 [Source:RGD Symbol;Acc:1310291]	31.9222	41.3531	0.771942	26.4256	30.7121	0.86043	0.897159	36.4276	24.6241	1.47935	18.4461	43.2592	0.426409	3.46932	2.18324	29.8428	31.3546	0.951784	20.3178	35.8124	0.56734	1.67763	16.6293	30.1144	0.552204	22.2008	35.7492	0.621015	0.889196	1.28341	2.18324	1.28341	1.12647	0.359983	UP
Ormdl1	ENSRNOG00000042961	ORMDL sphingolipid biosynthesis regulator 1 [Source:RGD Symbol;Acc:2300146]	3.84552	0.114794	33.4993	2.78445	1.34026	2.07754	16.1245	0.567281	0	100	0.693253	2.06685	0.335415	298.138	157.131	0.611869	0.930864	0.657313	0.676884	1.67167	0.404915	1.62334	1.19063	0.357124	3.33394	6.34712	1.79624	3.53356	0.943508	1.28342	157.131	1.28342	7.29583	0.359996	UP
Mthfd1l	ENSRNOG00000019582	methylenetetrahydrofolate dehydrogenase (NADP+ dependent) 1-like [Source:RGD Symbol;Acc:1307311]	6.66663	5.8447	1.14063	5.68379	7.13807	0.796264	1.43247	5.30248	4.57704	1.1585	3.77344	6.43858	0.586067	1.97673	1.7046	5.9622	7.38388	0.807462	4.9983	6.78306	0.73688	1.09578	7.44471	8.63467	0.862188	6.42089	10.9639	0.585639	1.47222	1.284	1.7046	1.284	0.769434	0.360646	UP
Glrb	ENSRNOG00000010199	glycine receptor, beta [Source:RGD Symbol;Acc:2706]	19.0367	8.93797	2.12987	10.2014	11.7826	0.865802	2.45999	17.4838	6.79083	2.57462	16.5526	10.0097	1.65366	1.55693	2.00846	14.9449	15.4916	0.96471	11.2506	12.931	0.870049	1.1088	19.4208	16.2803	1.1929	14.1842	17.3775	0.816239	1.46146	1.28513	2.00846	1.28513	1.00609	0.361915	UP
Ccdc42	ENSRNOG00000004075	coiled-coil domain containing 42 [Source:RGD Symbol;Acc:1565925]	4.56392	3.50647	1.30157	2.26612	0.208775	10.8544	0.119912	3.32185	1.13185	2.93489	0.407477	9.12571	0.0446515	65.7286	32.9243	1.57402	6.84214	0.230048	0.393925	1.82362	0.216013	1.06497	5.24755	5.34225	0.982273	3.71322	5.69325	0.652214	1.50606	1.28552	32.9243	1.28552	5.04108	0.362348	UP
RGD1566099	ENSRNOG00000043374	similar to novel protein [Source:RGD Symbol;Acc:1566099]	44.8599	21.9859	2.04039	30.1216	39.5145	0.762292	2.67666	23.6471	36.3592	0.650375	38.4495	46.6273	0.824613	0.788702	1.73268	59.4393	30.9691	1.91931	38.5935	37.3602	1.03301	1.85798	35.266	48.7062	0.724056	32.1275	31.6895	1.01382	0.714184	1.28608	1.73268	1.28608	0.793004	0.362981	UP
Ap4b1	ENSRNOG00000019455	adaptor-related protein complex 4, beta 1 subunit [Source:RGD Symbol;Acc:1310529]	12.3595	1.88613	6.55284	14.603	5.10096	2.86279	2.28896	14.1388	3.12378	4.52618	19.2568	4.17768	4.60945	0.981936	1.63545	5.00493	8.6782	0.576724	6.42352	9.08608	0.706963	0.815778	13.7873	6.94805	1.98434	7.40463	6.55869	1.12898	1.75764	1.28671	1.63545	1.28671	0.709688	0.363686	UP
Gfpt1	ENSRNOG00000018507	glutamine fructose-6-phosphate transaminase 1 [Source:RGD Symbol;Acc:1549703]	6.82567	5.19656	1.3135	4.07807	7.34457	0.55525	2.3656	5.21613	9.93537	0.525006	5.75275	8.60889	0.668234	0.785662	1.57563	4.77207	5.32584	0.896022	5.56036	9.33942	0.595365	1.505	4.77798	9.15069	0.522144	4.75203	9.73347	0.488215	1.0695	1.28725	1.57563	1.28725	0.655929	0.364288	UP
Wnt10a	ENSRNOG00000052510	wingless-type MMTV integration site family, member 10A [Source:RGD Symbol;Acc:1307015]	1.48959	6.39288	0.233008	1.677	3.87096	0.433226	0.537843	1.3951	2.12865	0.655392	0.67764	10.7505	0.0630333	10.3975	5.46769	17.4277	12.8603	1.35516	9.01617	11.4459	0.78772	1.72035	11.7771	9.67531	1.21723	13.9131	9.78138	1.42241	0.855755	1.28805	5.46769	1.28805	2.45093	0.365192	UP
Zdhhc16	ENSRNOG00000046530	zinc finger, DHHC-type containing 16 [Source:RGD Symbol;Acc:1591893]	12.2308	6.66322	1.83557	12.3581	16.4381	0.751796	2.44158	18.6042	9.27805	2.00518	11.1266	6.99033	1.59171	1.25976	1.85067	22.3701	8.98355	2.49012	21.8493	11.102	1.96805	1.26527	17.7035	11.2571	1.57265	21.704	18.1293	1.19718	1.31363	1.28945	1.85067	1.28945	0.888049	0.366758	UP
Heca	ENSRNOG00000060972	hdc homolog, cell cycle regulator [Source:RGD Symbol;Acc:1304818]	9.51138	9.59384	0.991405	9.59329	10.1738	0.942941	1.0514	8.49764	4.878	1.74203	7.02331	10.2497	0.685221	2.54229	1.79685	10.087	8.61349	1.17107	10.1038	9.74532	1.03678	1.12952	10.519	9.86378	1.06643	9.28567	12.6231	0.735609	1.44972	1.28962	1.79685	1.28962	0.845466	0.366946	UP
Osbpl8	ENSRNOG00000026962	oxysterol binding protein-like 8 [Source:RGD Symbol;Acc:1561474]	11.4871	10.3195	1.11315	13.8264	9.97138	1.38661	0.802782	10.9838	6.44066	1.70538	10.7118	17.4066	0.615387	2.77124	1.78701	12.1205	11.441	1.05939	13.6443	11.7988	1.15641	0.916101	11.608	13.0033	0.892696	7.1422	13.314	0.536443	1.6641	1.2901	1.78701	1.2901	0.837548	0.367485	UP
Mtfr1l	ENSRNOG00000016937	mitochondrial fission regulator 1-like [Source:RGD Symbol;Acc:1305453]	41.2186	54.4023	0.757663	38.9761	58.9824	0.660809	1.14657	56.6133	40.6643	1.39221	40.5075	57.3556	0.706252	1.97127	1.55892	51.5941	41.4525	1.24466	46.2939	67.4044	0.686808	1.81223	37.2639	53.9383	0.690862	45.5918	50.7376	0.89858	0.768837	1.29053	1.55892	1.29053	0.640545	0.367969	UP
Clk3	ENSRNOG00000030126	CDC-like kinase 3 [Source:RGD Symbol;Acc:621259]	28.8554	15.4086	1.87268	37.4341	44.6859	0.837716	2.23546	39.9426	7.79508	5.12408	36.0827	11.1709	3.23006	1.58637	1.91092	37.5755	24.4583	1.53631	17.2248	20.725	0.831112	1.8485	18.9729	30.0513	0.63135	21.2845	24.7282	0.860738	0.733499	1.291	1.91092	1.291	0.934264	0.368487	UP
Szrd1	ENSRNOG00000009183	SUZ RNA binding domain containing 1 [Source:RGD Symbol;Acc:1560286]	9.74163	17.2512	0.564693	19.7346	20.7046	0.953151	0.592449	15.6163	8.48867	1.83966	15.7221	21.1671	0.742761	2.47679	1.53462	12.6651	20.3699	0.621756	16.212	25.4527	0.636946	0.976151	13.6923	15.7546	0.869099	9.92506	18.3423	0.541102	1.60616	1.29116	1.53462	1.29116	0.617881	0.368665	UP
Plaa	ENSRNOG00000007753	phospholipase A2, activating protein [Source:RGD Symbol;Acc:621245]	11.2364	16.0868	0.698486	17.8924	14.9988	1.19292	0.585525	23.1452	8.03403	2.8809	15.7543	16.8463	0.935179	3.08058	1.83305	19.9833	17.4484	1.14528	17.1059	11.6629	1.46669	0.780858	21.9293	17.5788	1.24749	12.986	18.7627	0.692118	1.80242	1.29164	1.83305	1.29164	0.874249	0.369202	UP
Nes	ENSRNOG00000018681	nestin [Source:RGD Symbol;Acc:3162]	0.0415422	0.470005	0.0883867	0.935116	0.187211	4.99498	0.0176951	1.28143	1.06891	1.19882	0.0821863	1.06205	0.0773846	15.4917	7.7547	0.250643	0.216622	1.15705	0.0896938	0.179053	0.500934	2.30979	0.191922	1.06267	0.180604	0.493279	0.747317	0.660067	0.273614	1.2917	7.7547	1.2917	2.95507	0.369272	UP
Smpd5	ENSRNOG00000037299	sphingomyelin phosphodiesterase 5 [Source:RGD Symbol;Acc:2323312]	0.214997	0.620069	0.346731	1.02698	1.06467	0.964599	0.359456	1.78191	0.426577	4.17723	0.174431	0.347311	0.502233	8.31732	4.33839	0.337241	0.22704	1.48538	0.574469	0.618985	0.928082	1.60048	0.298068	0.182789	1.63067	2.75649	1.66326	1.65728	0.983941	1.29221	4.33839	1.29221	2.11716	0.369844	UP
Erp44	ENSRNOG00000005841	endoplasmic reticulum protein 44 [Source:RGD Symbol;Acc:1309176]	21.7554	23.5553	0.923588	22.8883	12.0578	1.89822	0.486556	40.0814	8.11607	4.93852	24.0003	14.0626	1.70668	2.89365	1.6901	10.2119	15.0801	0.677177	17.2365	26.7317	0.644796	1.05022	18.8411	17.1537	1.09837	15.7623	22.0659	0.714328	1.53763	1.29392	1.6901	1.29392	0.757111	0.371751	UP
Tceanc2	ENSRNOG00000009398	transcription elongation factor A (SII) N-terminal and central domain containing 2 [Source:RGD Symbol;Acc:1359481]	11.7613	12.5175	0.939589	10.9406	5.81384	1.88182	0.499298	6.27477	3.91346	1.60338	7.31271	12.009	0.608936	2.63309	1.56619	5.20052	5.11908	1.01591	12.5445	13.7207	0.914276	1.11116	8.61036	9.4587	0.910311	5.6888	9.23511	0.615997	1.47779	1.29447	1.56619	1.29447	0.647262	0.372366	UP
Cxcl16	ENSRNOG00000026647	chemokine (C-X-C motif) ligand 16 [Source:RGD Symbol;Acc:1562928]	2.84494	4.24878	0.66959	0.748928	8.0444	0.0930993	7.19221	0.720518	0	100	2.63037	0.830479	3.16729	31.5727	19.3825	1.58154	20.1569	0.0784615	12.1764	19.4851	0.624908	0.125557	7.45709	15.9608	0.467213	8.11691	42.8528	0.189414	2.46663	1.29609	19.3825	1.29609	4.27668	0.374167	UP
Zbtb44	ENSRNOG00000005578	zinc finger and BTB domain containing 44 [Source:RGD Symbol;Acc:1308984]	3.36264	3.37457	0.996465	3.54695	1.50485	2.35701	0.422766	2.65823	0.260876	10.1896	2.19012	2.55763	0.856308	11.8995	6.16113	1.79702	2.2634	0.793947	3.30628	2.81853	1.17305	0.676822	4.11032	1.79599	2.28861	1.78698	1.49745	1.19335	1.9178	1.29731	6.16113	1.29731	2.62319	0.375527	UP
Gbas	ENSRNOG00000023919	glioblastoma amplified sequence [Source:RGD Symbol;Acc:1566421]	3.07993	3.78164	0.814443	4.41485	10.7136	0.412079	1.97642	7.4712	5.23382	1.42749	3.67285	5.46243	0.672384	2.12302	2.04972	2.70044	9.96414	0.271016	1.51984	6.57594	0.231121	1.17261	4.24414	5.07456	0.836356	1.98243	3.37907	0.586679	1.42558	1.29909	2.04972	1.29909	1.03543	0.377507	UP
Zbtb11	ENSRNOG00000001613	zinc finger and BTB domain containing 11 [Source:RGD Symbol;Acc:1308275]	21.2737	10.9851	1.9366	10.654	11.3688	0.937126	2.06653	18.6901	7.98196	2.34154	16.6595	7.09059	2.34952	0.996604	1.53157	22.2156	20.3129	1.09367	18.863	15.4984	1.21709	0.898591	18.9343	15.037	1.25918	15.3228	20.6841	0.740801	1.69976	1.29917	1.53157	1.29917	0.615007	0.377594	UP
Tmem200a	ENSRNOG00000047783	transmembrane protein 200A [Source:RGD Symbol;Acc:1564024]	3.28953	1.90579	1.72607	2.50741	4.66609	0.537369	3.21208	1.75288	6.28807	0.278763	1.90099	4.29681	0.442419	0.630088	1.92108	5.70264	5.48109	1.04042	5.05874	6.12741	0.825592	1.26021	2.63094	1.97842	1.32982	4.70581	4.76156	0.988292	1.34557	1.30289	1.92108	1.30289	0.941921	0.381718	UP
Efcab14	ENSRNOG00000010091	EF-hand calcium binding domain 14 [Source:RGD Symbol;Acc:1310351]	11.7146	11.582	1.01145	9.33232	16.1683	0.577199	1.75234	13.7854	18.4628	0.746658	6.01681	19.336	0.311171	2.39951	2.07592	12.431	13.3051	0.934303	12.7416	18.9234	0.673325	1.3876	11.2108	15.688	0.71461	10.4835	17.8985	0.585719	1.22005	1.30383	2.07592	1.30383	1.05375	0.382751	UP
LOC690806	NA	NA	0.82648	1.04392	0.791708	0.480227	0.733411	0.654786	1.20911	0.703207	0.944454	0.744565	0.363997	1.86034	0.195662	3.80537	2.50724	0.935389	0.919377	1.01742	1.23549	1.15784	1.06706	0.953472	0.77593	0.852784	0.909879	0.948072	1.72788	0.548691	1.65827	1.30587	2.50724	1.30587	1.3261	0.385013	UP
Csk	ENSRNOG00000019374	c-src tyrosine kinase [Source:RGD Symbol;Acc:1308800]	29.3998	26.7251	1.10008	33.6676	23.6708	1.42233	0.773439	30.914	17.3068	1.78623	16.8581	27.1824	0.620184	2.88017	1.8268	27.1323	32.2015	0.842579	30.4854	26.7584	1.13928	0.739569	24.8454	22.3434	1.11198	24.3602	41.0213	0.593843	1.87251	1.30604	1.8268	1.30604	0.869321	0.385201	UP
Tmed5	ENSRNOG00000000073	transmembrane p24 trafficking protein 5 [Source:RGD Symbol;Acc:1359437]	5.25074	7.51992	0.698244	5.2962	4.13664	1.28031	0.545369	6.30741	5.75944	1.09514	3.69321	13.9588	0.264579	4.13919	2.34228	8.4123	5.77511	1.45665	9.48842	8.27074	1.14723	1.26971	5.18287	3.26462	1.58759	7.5659	6.40742	1.1808	1.3445	1.3071	2.34228	1.3071	1.22791	0.386375	UP
Slamf8	ENSRNOG00000008736	SLAM family member 8 [Source:RGD Symbol;Acc:1306263]	3.22476	1.268	2.54319	0.983267	1.52367	0.645328	3.94092	0.86503	1.05463	0.820221	0.188349	1.14654	0.164276	4.99295	4.46693	0.424616	7.92146	0.0536032	0.0398639	1.66787	0.0239011	2.24271	0.242678	2.29966	0.105528	0.732619	2.58035	0.283922	0.371678	1.3072	4.46693	1.3072	2.15928	0.386475	UP
Samd12	ENSRNOG00000043390	sterile alpha motif domain containing 12 [Source:RGD Symbol;Acc:1561402]	25.7274	20.5232	1.25358	28.2461	27.9859	1.0093	1.24203	20.381	29.9859	0.679686	12.0686	35.5515	0.339468	2.00221	1.62212	21.6794	18.2011	1.1911	28.3506	12.6442	2.24218	0.531225	23.0679	18.8033	1.2268	15.8058	26.8948	0.58769	2.0875	1.30936	1.62212	1.30936	0.69788	0.388863	UP
Ttc9	ENSRNOG00000007254	tetratricopeptide repeat domain 9 [Source:RGD Symbol;Acc:1565985]	33.6282	23.1374	1.45341	19.9201	23.3221	0.85413	1.70163	33.6514	15.3189	2.19672	33.6682	20.4622	1.64539	1.33508	1.51836	23.1318	23.938	0.966321	25.0185	31.4449	0.79563	1.21454	27.4095	26.9907	1.01552	19.1501	26.5887	0.720235	1.40998	1.31226	1.51836	1.31226	0.60251	0.392052	UP
Fhdc1	ENSRNOG00000024594	FH2 domain containing 1 [Source:RGD Symbol;Acc:1311955]	3.79986	1.8005	2.11045	1.17221	2.37371	0.49383	4.27363	0.265351	0.48699	0.54488	2.09453	2.34388	0.893617	0.609747	2.44169	0.901928	3.10249	0.290711	2.79685	0.906988	3.08367	0.0942744	2.28882	1.58559	1.44351	1.44255	2.52895	0.570415	2.53064	1.31246	2.44169	1.31246	1.28788	0.39227	UP
Tdrp	ENSRNOG00000027245	testis development related protein [Source:RGD Symbol;Acc:1559733]	13.4374	8.54931	1.57175	10.5135	8.89034	1.18258	1.32909	15.6571	15.0232	1.04219	11.5942	18.6577	0.621416	1.67713	1.50311	12.1059	5.8511	2.069	10.0322	9.01046	1.11339	1.85828	12.2705	9.45483	1.2978	9.41829	5.57142	1.69046	0.767719	1.313	1.50311	1.313	0.587951	0.392865	UP
Gsdmd	ENSRNOG00000007728	gasdermin D [Source:RGD Symbol;Acc:1307261]	5.83441	0.660103	8.83864	3.5713	4.1562	0.85927	10.2862	7.86808	1.57729	4.98835	5.29435	5.48641	0.964994	5.16931	7.72776	3.47986	3.50057	0.994084	4.26096	2.74661	1.55135	0.640785	4.47315	6.03672	0.74099	1.56579	4.19864	0.372928	1.98695	1.31387	7.72776	1.31387	2.95005	0.393822	UP
Dscam	ENSRNOG00000027992	Down syndrome cell adhesion molecule [Source:RGD Symbol;Acc:619992]	8.25895	4.81824	1.7141	6.08252	9.12585	0.666515	2.57173	3.89289	6.53956	0.595283	6.14109	7.20686	0.852117	0.698593	1.63516	7.60689	8.39149	0.906501	4.33533	6.59844	0.657023	1.37971	9.16904	7.27564	1.26024	8.70193	8.62086	1.0094	1.2485	1.3141	1.63516	1.3141	0.709435	0.394078	UP
Hist1h4b	ENSRNOG00000048215	histone cluster 1, H4b [Source:RGD Symbol;Acc:620814]	26.574	17.19	1.5459	13.4215	49.7806	0.269613	5.73377	30.9782	14.4925	2.13753	24.5719	31.8606	0.771232	2.77158	4.25268	25.8011	24.8606	1.03783	30.6701	32.2993	0.949559	1.09296	25.8563	37.4505	0.690413	20.1818	44.9589	0.448894	1.53803	1.31549	4.25268	1.31549	2.08837	0.395606	UP
Atf1	ENSRNOG00000061088	activating transcription factor 1 [Source:RGD Symbol;Acc:1307360]	11.4919	6.49469	1.76943	13.3723	14.8293	0.901749	1.96222	14.16	11.7125	1.20896	7.09907	11.7181	0.605821	1.99558	1.9789	7.5925	10.4415	0.727146	13.3875	12.9102	1.03697	0.701222	5.44321	8.24668	0.660049	5.06258	14.813	0.341766	1.93129	1.31625	1.9789	1.31625	0.9847	0.396439	UP
Spata13	ENSRNOG00000013707	spermatogenesis associated 13 [Source:RGD Symbol;Acc:1307364]	1.99653	0.191953	10.4011	2.55935	0.822475	3.11177	3.34252	0.497407	1.12876	0.440667	1.10084	2.26339	0.486368	0.906036	2.12428	0.699563	0.180064	3.88508	0.482062	0.252521	1.909	2.03514	0.38178	0.597795	0.638647	1.02222	0.959518	1.06535	0.599473	1.31731	2.12428	1.31731	1.08697	0.397592	UP
LOC100912041	NA	NA	26.7219	3.44702	7.75217	10.5297	13.0023	0.809834	9.57255	18.5187	5.49313	3.37125	8.14232	9.60937	0.847331	3.97866	6.77561	4.41496	12.6482	0.349058	12.0607	14.6657	0.822375	0.424452	32.2993	9.8107	3.29225	11.3412	7.61512	1.4893	2.2106	1.31753	6.77561	1.31753	2.76035	0.397833	UP
Neurl2	ENSRNOG00000015797	neuralized E3 ubiquitin protein ligase 2 [Source:RGD Symbol;Acc:1306409]	14.5605	2.13916	6.80664	11.411	5.02996	2.26861	3.00036	3.03234	1.42389	2.12962	9.87745	4.94657	1.99683	1.0665	2.03343	9.59474	5.52218	1.73749	7.29753	7.78426	0.937473	1.85338	7.40531	9.41323	0.786692	7.84655	7.81311	1.00428	0.783339	1.31836	2.03343	1.31836	1.02392	0.398743	UP
Csmd1	ENSRNOG00000030719	CUB and Sushi multiple domains 1 [Source:RGD Symbol;Acc:1305103]	1.32543	0.263972	5.0211	1.62777	1.15015	1.41527	3.54781	0.547597	0.908787	0.602558	1.91324	0.350151	5.46404	0.110277	1.82904	1.72364	0.533239	3.2324	1.2152	0.474552	2.56073	1.26229	1.61909	0.878575	1.84286	1.31949	0.985066	1.33949	1.37579	1.31904	1.82904	1.31904	0.871089	0.399489	UP
Anxa5	ENSRNOG00000014453	annexin A5 [Source:RGD Symbol;Acc:2120]	59.1931	35.0803	1.68736	55.2916	46.11	1.19912	1.40716	65.1808	75.2634	0.866036	29.5242	58.9992	0.500417	1.73063	1.56889	74.8409	50.5341	1.481	46.7282	55.1301	0.847599	1.74729	78.1861	88.8529	0.87995	57.9218	58.6894	0.986921	0.891611	1.31945	1.56889	1.31945	0.649748	0.399936	UP
Itgb8	ENSRNOG00000006569	integrin, beta 8 [Source:RGD Symbol;Acc:1311374]	15.5339	8.30571	1.87027	11.3828	11.8396	0.961418	1.94532	15.4353	9.05036	1.70549	8.05172	8.44021	0.953972	1.78778	1.86655	6.18327	6.29995	0.981479	5.90825	5.76158	1.02546	0.957114	11.2272	8.08284	1.38902	6.46486	7.83631	0.824988	1.68368	1.3204	1.86655	1.3204	0.900375	0.400973	UP
Taf3	ENSRNOG00000019223	TAF3 RNA polymerase II, TATA box binding protein (TBP)-associated factor, 140kDa [Source:RGD Symbol;Acc:2324594]	12.5006	9.64186	1.29649	9.31482	15.9647	0.583464	2.22206	8.12283	12.1894	0.666385	13.6187	23.5677	0.577854	1.15321	1.68763	15.1634	11.5984	1.30737	7.97001	13.3409	0.597412	2.18839	5.65893	9.19592	0.615374	15.4705	11.393	1.3579	0.453182	1.32079	1.68763	1.32079	0.755002	0.401397	UP
Lonp1	ENSRNOG00000046502	lon peptidase 1, mitochondrial [Source:RGD Symbol;Acc:621598]	37.6115	16.4692	2.28375	43.2915	23.4417	1.84677	1.23662	46.8437	13.6398	3.43434	39.8394	23.1871	1.71817	1.99883	1.61772	41.0993	24.6719	1.66583	34.6703	25.5045	1.35938	1.22544	41.4988	19.4574	2.1328	27.3114	18.1397	1.50561	1.41657	1.321	1.61772	1.321	0.693966	0.401632	UP
Pf4	ENSRNOG00000028015	platelet factor 4 [Source:RGD Symbol;Acc:3305]	8.1856	2.57627	3.17731	13.9277	26.8826	0.518093	6.13269	34.824	16.9196	2.0582	12.0294	6.546	1.83767	1.12001	3.62635	25.1394	27.6881	0.90795	16.4145	41.8707	0.392028	2.31603	11.2315	18.8856	0.594712	20.9868	11.5099	1.82337	0.326161	1.3211	3.62635	1.3211	1.85852	0.401735	UP
Cchcr1	ENSRNOG00000050233	coiled-coil alpha-helical rod protein 1 [Source:RGD Symbol;Acc:1302992]	6.31852	4.29215	1.47211	3.46909	5.46137	0.635205	2.31754	4.09179	3.1617	1.29417	6.35084	5.24231	1.21146	1.06828	1.69291	7.68302	5.4039	1.42175	5.00199	7.12267	0.702263	2.02453	1.98501	6.61907	0.299893	2.09608	4.37263	0.479364	0.625606	1.32507	1.69291	1.32507	0.759503	0.406067	UP
Gtf2a1	ENSRNOG00000004300	general transcription factor IIA, 1 [Source:RGD Symbol;Acc:69246]	10.9817	20.3853	0.538707	2.44305	17.3095	0.141139	3.81685	4.50645	18.7568	0.240257	11.6092	29.2212	0.397287	0.604744	2.21079	4.89623	9.56475	0.511904	6.16921	16.6955	0.369513	1.38535	5.72666	9.61942	0.595323	8.43585	17.9466	0.470053	1.2665	1.32592	2.21079	1.32592	1.14457	0.406998	UP
Cox6b2	ENSRNOG00000038616	cytochrome c oxidase subunit VIb polypeptide 2 [Source:RGD Symbol;Acc:1591896]	21.3894	27.8993	0.766664	11.4841	38.3004	0.299843	2.55689	12.115	36.7655	0.329521	10.9621	19.8761	0.551522	0.597476	1.57718	13.47	24.6903	0.545558	20.6691	27.8951	0.740958	0.736288	10.9961	15.2516	0.72098	7.52148	19.9902	0.376258	1.91618	1.32624	1.57718	1.32624	0.657349	0.407337	UP
Tnfaip2	ENSRNOG00000010165	tumor necrosis factor, alpha-induced protein 2 [Source:RGD Symbol;Acc:1594556]	3.50627	0.646058	5.42718	0.832476	1.02717	0.810456	6.69645	0.703667	0.566197	1.2428	1.19533	1.26632	0.94394	1.3166	4.00653	1.36438	1.48071	0.921436	0.8398	1.99197	0.421593	2.18561	0.546148	2.60475	0.209674	1.00262	2.27553	0.440609	0.475872	1.33074	4.00653	1.33074	2.00235	0.412229	UP
Zfp444	ENSRNOG00000015517	zinc finger protein 444 [Source:RGD Symbol;Acc:1304847]	34.9991	16.6009	2.10827	17.3717	30.1845	0.575517	3.66325	28.108	38.5255	0.729595	17.4406	47.627	0.366191	1.99239	2.82782	19.1434	17.7463	1.07873	26.7415	33.5461	0.797157	1.35322	28.5678	20.2728	1.40917	24.5002	22.7864	1.07521	1.3106	1.33191	2.82782	1.33191	1.49969	0.413493	UP
Rab13	ENSRNOG00000016733	RAB13, member RAS oncogene family [Source:RGD Symbol;Acc:620880]	26.1888	28.8582	0.907499	8.88381	26.1629	0.339558	2.67259	27.0397	26.0491	1.03803	14.4049	41.7841	0.344746	3.01099	2.84179	18.8591	21.6897	0.869496	32.3317	23.2651	1.38971	0.625668	16.8677	24.6464	0.684388	11.9044	35.5017	0.335319	2.041	1.33334	2.84179	1.33334	1.5068	0.415041	UP
Icam2	ENSRNOG00000025143	intercellular adhesion molecule 2 [Source:RGD Symbol;Acc:1359660]	2.30602	0.484458	4.76	0.641261	2.8273	0.22681	20.9867	0.326613	2.24412	0.145542	4.72786	0.152156	31.0725	0.00468395	10.4957	0.599591	0.620333	0.966563	1.57137	1.87748	0.836957	1.15485	0.434937	0.538222	0.8081	0.569196	1.06582	0.534045	1.51317	1.33401	10.4957	1.33401	3.39172	0.41577	UP
Plekhd1	ENSRNOG00000038297	pleckstrin homology domain containing, family D (with coiled-coil domains) member 1 [Source:RGD Symbol;Acc:1566112]	6.20976	2.28154	2.72174	6.91613	0.944462	7.32283	0.371679	2.50262	1.72343	1.45212	1.89379	5.37075	0.352612	4.11817	2.24493	0.625256	0.722178	0.865792	1.86477	1.76813	1.05466	0.820923	4.47376	2.84599	1.57195	3.11604	3.66466	0.850294	1.84872	1.33482	2.24493	1.33482	1.16667	0.416644	UP
Slc45a3	ENSRNOG00000007591	solute carrier family 45, member 3 [Source:RGD Symbol;Acc:1309764]	0.641763	0.189743	3.38227	1.06175	1.22218	0.868735	3.89334	0.190863	0.0214549	8.89601	0.943864	0.218216	4.32537	2.05671	2.97502	0.702554	0.748453	0.938675	0.968122	2.27323	0.425879	2.20409	0.622895	0.59084	1.05425	1.46863	0.650741	2.25686	0.467133	1.33561	2.97502	1.33561	1.5729	0.417498	UP
Mboat7	ENSRNOG00000054459	membrane bound O-acyltransferase domain containing 7 [Source:RGD Symbol;Acc:1306945]	0.33945	0.240828	1.40951	0.24196	1.21907	0.198479	7.10156	0.492949	0.871195	0.565831	0.510072	0.374232	1.36298	0.415141	3.75835	0.313819	0.410901	0.763734	0.324234	0.581872	0.557226	1.3706	0.493233	0.428396	1.15135	0.297615	0.33691	0.883366	1.30336	1.33698	3.75835	1.33698	1.9101	0.418981	UP
LOC688613	ENSRNOG00000043197	hypothetical protein LOC688613 [Source:RGD Symbol;Acc:1586487]	42.692	38.2708	1.11552	32.6544	23.1689	1.40941	0.791485	44.5161	19.2951	2.30712	20.5866	26.4382	0.778669	2.9629	1.87719	21.0039	29.8198	0.704361	20.2796	38.9176	0.521091	1.3517	19.1249	21.9687	0.870552	15.5371	23.6017	0.658304	1.32242	1.33706	1.87719	1.33706	0.908577	0.419065	UP
Myh7b	ENSRNOG00000018997	myosin, heavy chain 7B, cardiac muscle, beta [Source:RGD Symbol;Acc:1307994]	1.91366	0.916475	2.08807	1.68223	2.83748	0.592861	3.52202	2.37695	0.52668	4.51308	1.9574	1.59459	1.22753	3.67657	3.59929	1.78571	2.53435	0.704603	1.66152	1.69914	0.977859	0.720556	2.92485	0.94789	3.08564	0.881669	0.558607	1.57834	1.955	1.33778	3.59929	1.33778	1.84771	0.419838	UP
Hmha1	ENSRNOG00000013220	histocompatibility (minor) HA-1 [Source:RGD Symbol;Acc:1308662]	2.91802	4.33015	0.673884	1.50218	3.281	0.457842	1.47187	1.74127	0.623211	2.79403	3.47755	2.33733	1.48783	1.87792	1.6749	4.43855	2.48418	1.78673	6.58058	7.04659	0.933867	1.91326	2.67774	3.66024	0.731575	5.52437	5.84517	0.945117	0.774058	1.34366	1.6749	1.34366	0.744072	0.426164	UP
Ybx1	ENSRNOG00000023786	Y box binding protein 1 [Source:RGD Symbol;Acc:61843]	31.1934	30.5308	1.0217	24.0485	37.5653	0.640179	1.59597	32.2408	30.3934	1.06078	23.4702	39.3233	0.596852	1.7773	1.68663	27.5356	39.3423	0.699898	17.563	38.0081	0.462086	1.51465	37.1134	40.1074	0.92535	32.5199	41.2152	0.789027	1.17277	1.34371	1.68663	1.34371	0.754144	0.426224	UP
Ninj1	ENSRNOG00000016587	ninjurin 1 [Source:RGD Symbol;Acc:3179]	66.026	46.0535	1.43368	74.1032	85.15	0.870267	1.6474	70.2562	69.5585	1.01003	48.2163	88.772	0.543148	1.85959	1.7535	56.3749	63.3303	0.890173	38.6436	58.0442	0.665762	1.33707	44.179	68.1896	0.647885	34.4089	71.8491	0.478905	1.35285	1.34496	1.7535	1.34496	0.810234	0.427563	UP
Med1	ENSRNOG00000005606	mediator complex subunit 1 [Source:RGD Symbol;Acc:1559552]	3.99854	4.26583	0.937342	6.23477	4.80038	1.29881	0.721694	4.95781	3.30666	1.49934	3.75069	7.405	0.506508	2.96015	1.84092	7.36304	5.55572	1.32531	7.63246	4.58298	1.66539	0.795793	7.33254	4.37507	1.67598	6.47214	7.31957	0.884224	1.89543	1.34561	1.84092	1.34561	0.88043	0.428261	UP
Rexo1	ENSRNOG00000017916	REX1, RNA exonuclease 1 homolog [Source:RGD Symbol;Acc:1309872]	44.1466	27.4213	1.60994	32.5743	38.4954	0.846187	1.90258	35.9293	33.5444	1.0711	41.2314	45.7161	0.901901	1.1876	1.54509	36.5597	30.5916	1.19509	33.4367	31.095	1.07531	1.11139	48.6813	35.2097	1.38261	29.8407	34.1724	0.87324	1.58331	1.34735	1.54509	1.34735	0.62769	0.430127	UP
Mark3	ENSRNOG00000010330	MAP/microtubule affinity-regulating kinase 3 [Source:RGD Symbol;Acc:619883]	30.6431	23.1209	1.32534	22.3127	28.9813	0.7699	1.72145	25.7251	26.4996	0.970773	20.3146	33.6858	0.603061	1.60974	1.66559	30.9023	35.1594	0.87892	17.5642	31.9774	0.549269	1.60016	32.173	28.6813	1.12174	30.2155	29.52	1.02356	1.09592	1.34804	1.66559	1.34804	0.736037	0.430865	UP
Crabp2	ENSRNOG00000048421	cellular retinoic acid binding protein 2 [Source:RGD Symbol;Acc:62070]	29.6346	56.2542	0.526798	22.9825	97.2641	0.23629	2.22946	53.3435	89.2124	0.597938	28.6903	67.2081	0.426888	1.40069	1.81508	20.4783	49.601	0.412861	22.7809	75.2126	0.302887	1.36309	29.301	52.9539	0.55333	20.9421	50.4554	0.415062	1.33313	1.34811	1.81508	1.34811	0.86003	0.430935	UP
Hist1h2bk	ENSRNOG00000055512	histone cluster 1, H2bk [Source:RGD Symbol;Acc:1593016]	4.73573	0.314857	15.0409	1.72851	5.74693	0.300771	50.0078	3.51995	3.67779	0.957083	3.31307	10.1086	0.327748	2.92018	26.464	10.9927	4.32552	2.54136	3.00314	2.95449	1.01647	2.50019	1.5353	7.50277	0.204631	3.74766	3.64065	1.02939	0.198788	1.34949	26.464	1.34949	4.72596	0.432413	UP
B4galnt1	ENSRNOG00000004839	beta-1,4-N-acetyl-galactosaminyl transferase 1 [Source:RGD Symbol;Acc:620490]	37.708	35.5604	1.06039	26.8653	56.8989	0.472159	2.24584	39.9608	52.8445	0.756196	24.2992	46.7124	0.520187	1.4537	1.84977	41.8478	32.051	1.30566	36.7862	42.9497	0.856495	1.52443	45.6451	35.0755	1.30134	37.3761	33.7519	1.10738	1.17515	1.34979	1.84977	1.34979	0.887346	0.432734	UP
Sf3b4	ENSRNOG00000021181	splicing factor 3b, subunit 4 [Source:RGD Symbol;Acc:1309667]	24.5145	18.4508	1.32864	10.5461	23.4933	0.448898	2.95978	26.2125	30.7152	0.853405	16.1466	13.401	1.20488	0.70829	1.83404	10.4426	18.9244	0.551806	10.658	17.9345	0.594274	0.928539	16.5821	15.7876	1.05032	14.4816	24.4464	0.592382	1.77305	1.3508	1.83404	1.3508	0.875023	0.43381	UP
Prkar2a	ENSRNOG00000020284	protein kinase, cAMP dependent regulatory, type II alpha [Source:RGD Symbol;Acc:3393]	7.73086	5.07524	1.52325	2.79602	7.72757	0.361824	4.20992	2.94313	5.4483	0.540192	0.883669	6.99396	0.126347	4.27545	4.24269	5.23145	3.11337	1.68032	7.31376	7.10284	1.0297	1.63186	2.7829	4.84072	0.574894	2.63517	4.91303	0.536364	1.07184	1.35185	4.24269	1.35185	2.08498	0.434933	UP
Arl5a	ENSRNOG00000006839	ADP-ribosylation factor-like 5A [Source:RGD Symbol;Acc:621327]	13.088	11.5594	1.13224	3.64532	8.77973	0.415197	2.72699	4.44274	7.5177	0.590971	5.00309	3.14642	1.59009	0.371659	1.54932	3.92924	17.101	0.229767	5.50332	10.9286	0.50357	0.456275	10.7041	3.92488	2.72724	10.0229	8.27279	1.21155	2.25104	1.35366	1.54932	1.35366	0.631639	0.436861	UP
Actr8	ENSRNOG00000015280	ARP8 actin-related protein 8 homolog (yeast) [Source:RGD Symbol;Acc:1311878]	27.0372	20.1923	1.33899	44.5373	25.0222	1.77991	0.752277	44.3746	15.839	2.8016	36.8351	29.8594	1.23362	2.27105	1.51166	39.488	30.7683	1.2834	26.2548	23.7515	1.1054	1.16103	43.9655	29.5891	1.48587	37.9509	39.6885	0.956219	1.5539	1.35747	1.51166	1.35747	0.596135	0.440915	UP
Hivep1	ENSRNOG00000014460	human immunodeficiency virus type I enhancer binding protein 1 [Source:MGI Symbol;Acc:MGI:96100]	1.07565	1.23207	0.873043	0.790884	2.35077	0.336436	2.59497	1.25881	1.43827	0.875225	1.54678	2.90122	0.533148	1.64162	2.1183	4.41698	3.07112	1.43823	2.64861	2.94308	0.899945	1.59813	2.13093	3.26464	0.65273	2.48798	4.27051	0.582596	1.12038	1.35926	2.1183	1.35926	1.0829	0.442819	UP
P2rx6	ENSRNOG00000001873	purinergic receptor P2X, ligand-gated ion channel, 6 [Source:RGD Symbol;Acc:3243]	1.01883	0.13768	7.39999	1.05907	0.667351	1.58698	4.66295	1.84943	0.404672	4.5702	1.24388	1.75683	0.708025	6.45485	5.5589	0.470949	0.146819	3.20768	1.75709	1.42302	1.23476	2.59782	0.109659	1.62254	0.0675848	1.09177	1.95499	0.558453	0.121021	1.35942	5.5589	1.35942	2.4748	0.442991	UP
Gchfr	ENSRNOG00000012290	GTP cyclohydrolase I feedback regulator [Source:RGD Symbol;Acc:621746]	42.3683	6.24439	6.78502	17.4349	18.3347	0.950924	7.13519	17.2052	24.1787	0.711585	7.44017	6.39936	1.16264	0.612041	3.87361	11.6808	6.90617	1.69136	15.756	12.3005	1.28092	1.32042	13.7066	10.8019	1.26891	17.9159	19.8499	0.902569	1.40588	1.36315	3.87361	1.36315	1.95368	0.446946	UP
Mbip	ENSRNOG00000008610	MAP3K12 binding inhibitory protein 1 [Source:RGD Symbol;Acc:1306310]	3.79567	13.6361	0.278355	3.87052	5.18212	0.746899	0.37268	5.63903	1.47747	3.81668	7.53908	11.2885	0.667855	5.71483	3.04376	2.99299	4.3587	0.68667	8.14859	5.32619	1.52991	0.448831	6.43499	4.26792	1.50776	6.04935	9.14358	0.661595	2.27897	1.3639	3.04376	1.3639	1.60585	0.44774	UP
Ccnt1	ENSRNOG00000053054	cyclin T1 [Source:RGD Symbol;Acc:1311151]	0.690664	1.99714	0.345827	0.913699	1.14771	0.796106	0.434398	0.823353	1.69758	0.485016	0.259249	1.40399	0.184652	2.62665	1.53053	0.971982	0.681597	1.42604	0.690305	1.12589	0.613119	2.32587	0.0318264	1.2077	0.0263529	0.115248	1.75961	0.0654963	0.402357	1.36411	1.53053	1.36411	0.614027	0.447964	UP
RGD1310352	ENSRNOG00000006148	similar to HTGN29 protein; keratinocytes associated transmembrane protein 2 [Source:RGD Symbol;Acc:1310352]	51.8535	33.5925	1.5436	23.8734	41.2659	0.578526	2.66817	38.3272	28.7975	1.33092	27.9518	16.6016	1.68368	0.790483	1.72932	28.9406	27.7626	1.04243	48.9732	18.5436	2.64098	0.394714	49.249	25.707	1.91578	23.6628	28.8861	0.819176	2.33867	1.36669	1.72932	1.36669	0.790208	0.450688	UP
Kctd4	ENSRNOG00000050996	potassium channel tetramerization domain containing 4 [Source:RGD Symbol;Acc:1594637]	24.0293	33.8095	0.710726	22.8879	30.9624	0.739216	0.96146	31.4816	24.8286	1.26796	14.6085	32.6326	0.447666	2.83237	1.89692	16.6744	13.3182	1.252	9.93111	16.5072	0.601623	2.08104	9.72356	9.58339	1.01463	22.3488	14.4746	1.544	0.657141	1.36909	1.89692	1.36909	0.923656	0.453217	UP
Hmgb2	ENSRNOG00000033321	high mobility group box 2 [Source:RGD Symbol;Acc:69291]	12.8522	13.2734	0.968267	11.3458	24.1343	0.470111	2.05966	13.8029	16.831	0.820088	8.12298	19.9707	0.406745	2.01622	2.03794	14.5918	37.9481	0.38452	19.9636	37.7533	0.528791	0.727168	20.7367	31.991	0.648204	22.461	69.7892	0.321841	2.01405	1.37061	2.03794	1.37061	1.02711	0.454819	UP
Tfeb	ENSRNOG00000014666	transcription factor EB [Source:RGD Symbol;Acc:1309583]	7.89287	8.38138	0.941715	9.8757	6.76583	1.45964	0.645168	7.28803	4.52903	1.60918	5.70417	10.3887	0.549074	2.93072	1.78794	11.9227	10.5028	1.13519	5.46265	11.0449	0.494586	2.29524	5.73391	11.1663	0.513501	9.12603	7.93505	1.15009	0.446488	1.37086	1.78794	1.37086	0.8383	0.455085	UP
Ctsz	ENSRNOG00000050697	cathepsin Z [Source:RGD Symbol;Acc:708479]	47.0757	26.2336	1.79448	23.3128	40.4452	0.576405	3.11323	30.8776	51.3923	0.600822	38.7872	24.1691	1.60483	0.374384	1.74381	72.9077	96.088	0.75876	69.0813	100.305	0.688712	1.10171	51.5607	99.3899	0.518772	52.5825	166.608	0.315606	1.64373	1.37272	1.74381	1.37272	0.802241	0.457037	UP
Slc2a5	ENSRNOG00000017693	solute carrier family 2 (facilitated glucose/fructose transporter), member 5 [Source:RGD Symbol;Acc:68328]	5.82239	3.90358	1.49155	3.84977	6.04775	0.636562	2.34313	8.46413	2.63935	3.2069	2.36692	6.25827	0.378207	8.47922	5.41118	6.43464	5.10441	1.2606	5.7022	6.78714	0.840148	1.50046	5.28919	8.98757	0.588501	6.10287	12.9313	0.471946	1.24697	1.37371	5.41118	1.37371	2.43594	0.458079	UP
Ubiad1	ENSRNOG00000009575	UbiA prenyltransferase domain containing 1 [Source:RGD Symbol;Acc:1309588]	4.6343	3.95662	1.17128	3.95408	4.267	0.926665	1.26397	4.56335	1.53046	2.98169	5.92783	5.0733	1.16844	2.55186	1.90791	7.17797	5.03985	1.42424	2.92222	3.69334	0.791213	1.80007	2.4449	4.56199	0.535928	3.24323	5.73824	0.565196	0.948217	1.37415	1.90791	1.37415	0.931997	0.458535	UP
Slc22a23	ENSRNOG00000017210	solute carrier family 22, member 23 [Source:RGD Symbol;Acc:620302]	9.31783	5.26434	1.76999	7.91573	11.2333	0.704666	2.51181	8.06343	9.00429	0.89551	10.2218	6.07641	1.68221	0.532341	1.52208	7.92054	7.1719	1.10439	6.97202	7.19163	0.969463	1.13917	7.18318	6.66002	1.07855	7.52942	11.2457	0.669538	1.61089	1.37503	1.52208	1.37503	0.606041	0.459465	UP
Zdhhc17	ENSRNOG00000003803	zinc finger, DHHC-type containing 17 [Source:RGD Symbol;Acc:1595790]	7.04048	2.25918	3.11639	1.48793	6.06377	0.24538	12.7002	3.15169	2.72464	1.15674	3.66026	6.0069	0.609343	1.89833	7.29928	1.75716	5.36793	0.327344	2.59711	3.79072	0.685123	0.477789	5.71622	3.06251	1.86651	2.05339	2.50316	0.820319	2.27535	1.37657	7.29928	1.37657	2.86775	0.461078	UP
Ltb	ENSRNOG00000000836	lymphotoxin beta (TNF superfamily, member 3) [Source:RGD Symbol;Acc:1303162]	0.119929	0	100	0.063844	0.0961882	0.66374	150.661	0.195051	0.0652834	2.98776	0.33597	0.241989	1.38837	2.15199	76.4066	0.165133	0.0616863	2.67698	0.170423	0	100	0.0267698	0.172966	0.0641963	2.69433	0.418135	0.423251	0.987913	2.7273	1.37703	76.4066	1.37703	6.25563	0.461563	UP
Prkaa2	ENSRNOG00000007706	protein kinase, AMP-activated, alpha 2 catalytic subunit [Source:RGD Symbol;Acc:620893]	0.362353	2.97124	0.121953	1.34385	1.7119	0.785005	0.155354	3.73821	1.54326	2.42228	1.49841	4.45454	0.336378	7.20107	3.67821	3.30829	2.83558	1.16671	2.33294	2.26665	1.02925	1.13355	1.68639	2.59071	0.650937	1.67441	4.17844	0.400726	1.62439	1.37897	3.67821	1.37897	1.879	0.463596	UP
Cadm3	ENSRNOG00000003365	cell adhesion molecule 3 [Source:RGD Symbol;Acc:1307035]	21.7966	10.7303	2.03131	10.0441	12.7952	0.78499	2.58769	12.71	14.2894	0.889471	9.5906	12.7165	0.754186	1.17938	1.88354	5.91881	15.9131	0.371946	8.83013	10.8764	0.811861	0.458139	13.9254	9.22061	1.51025	8.32919	12.6934	0.656183	2.30156	1.37985	1.88354	1.37985	0.913444	0.464514	UP
Hecw2	ENSRNOG00000013257	HECT, C2 and WW domain containing E3 ubiquitin protein ligase 2 [Source:RGD Symbol;Acc:1593244]	0.936493	0.915936	1.02244	1.94447	1.98425	0.979952	1.04336	3.51424	0.556794	6.31156	1.36274	2.50092	0.544895	11.5831	6.31322	3.8452	2.41622	1.59141	1.59453	1.45242	1.09784	1.44958	1.70725	2.75097	0.620599	0.730835	1.54344	0.47351	1.31063	1.38011	6.31322	1.38011	2.65837	0.46478	UP
Zdhhc12	ENSRNOG00000015791	zinc finger, DHHC-type containing 12 [Source:RGD Symbol;Acc:1306593]	23.6212	14.4378	1.63607	17.5816	22.7573	0.77257	2.11769	13.7557	21.9242	0.627421	15.6946	26.0346	0.602836	1.04078	1.57924	19.885	17.6871	1.12427	15.5243	18.1081	0.857312	1.31138	14.0711	17.5277	0.802792	15.1103	27.3975	0.551521	1.4556	1.38349	1.57924	1.38349	0.659229	0.468312	UP
Clstn3	ENSRNOG00000011156	calsyntenin 3 [Source:RGD Symbol;Acc:621153]	37.2993	20.5527	1.81481	33.8151	28.5852	1.18296	1.53413	39.5866	15.2719	2.59212	37.3617	38.6972	0.965488	2.68478	2.10945	27.9893	22.5851	1.23928	25.0781	24.5681	1.02076	1.21408	41.9491	26.776	1.56667	29.5658	29.338	1.00776	1.5546	1.38434	2.10945	1.38434	1.07687	0.469196	UP
[truncated: 13,463 more rows]
