# Supplementary material for: CPEB2-activated axonal translation of VGLUT2 mRNA promotes glutamatergic transmission and presynaptic plasticity
Source: J Biomed Sci. 2024 Jul 11;31:69. doi: 10.1186/s12929-024-01061-2 (PMC11241979; doi:10.1186/s12929-024-01061-2)
Supplement: Supplementary file 4 — Supplementary Material 4. [file 12929_2024_1061_MOESM4_ESM.xlsx]

## Sheet: axon & CPEB2
Gene symbol	Ensembl Gene ID	description	TRAP trained axon#1	YFP-IP trained axon#1	TRAP/YFP-IP trained axon#1	TRAP untrained axon#1	YFP-IP untrained axon#1	TRAP/YFP-IP untrained axon#1	trained/untrained axon#1	TRAP trained axon#2	YFP-IP trained axon#2	TRAP/YFP-IP trained axon#2	TRAP untrained axon#2	YFP-IP untrained axon#2	TRAP/YFP-IP untrained axon#2	trained/untrained axon#2	trained/untrained axon average	TRAP trained soma#1	YFP-IP trained soma#1	TRAP/YFP-IP trained soma#1	TRAP untrained soma#1	YFP-IP untrained soma#1	TRAP/YFP-IP untrained soma#1	trained/untrained soma#1	TRAP trained soma#2	YFP-IP trained soma#2	TRAP/YFP-IP trained soma#2	TRAP untrained soma#2	YFP-IP untrained soma#2	TRAP/YFP-IP untrained soma#2	trained/untrained soma#2	trained/untrained soma average	axon FC	soma FC	axon log2FC	soma log2FC	axon	CPEB2-RIP FC	CPEB2-RIP log2FC	CPEB2-RIP p-value	-log10(p)	Ensembl_ID	Transcript_ID most CPE	nt_Number most CPE	TTTTAT	TTTTAAT
Dpp10	ENSRNOG00000002595	dipeptidylpeptidase 10 [Source:RGD Symbol;Acc:1306427]	4.18661	4.55314	0.9195	2.84609	3.02171	0.941881	0.976238	4.5904	2.8062	1.63581	6.71866	11.7112	0.573695	2.85135	1.91379	5.40911	6.90527	0.783331	10.118	8.14436	1.24233	0.630532	2.12203	6.35958	0.333675	3.91411	8.48851	0.461107	0.723638	0.677085	1.91379	0.677085	0.936436	-0.56259	UP	1.90919	0.932959	0.0099406	2.00259	ENSMUSG00000036815	ENSMUST00000112606	12778	12	4
Tmco1	ENSRNOG00000003928	transmembrane and coiled-coil domains 1 [Source:RGD Symbol;Acc:1359178]	60.5433	56.3161	1.07506	42.8767	68.6626	0.624455	1.7216	74.9871	64.3516	1.16527	45.7555	54.5327	0.839047	1.3888	1.5552	40.594	70.7298	0.573931	80.801	65.3261	1.23689	0.464012	59.92	56.5902	1.05884	71.6617	60.5211	1.18408	0.894232	0.679122	1.5552	0.679122	0.637102	-0.558257	UP	3.57923	1.83965	0.0149279	1.826	ENSMUSG00000052428	ENSMUST00000097473	3271	1	2
Dnajc8	ENSRNOG00000013255	DnaJ (Hsp40) homolog, subfamily C, member 8 [Source:RGD Symbol;Acc:1306024]	279.694	232.559	1.20268	147.978	234.215	0.631804	1.90356	239.759	235.366	1.01866	178.601	366.665	0.487096	2.0913	1.99743	212.571	224.195	0.948152	277.138	245.641	1.12822	0.840394	199.386	265.01	0.752372	297.443	208.631	1.42569	0.527725	0.684059	1.99743	0.684059	0.998147	-0.547807	UP	2.1188	1.08324	0.0117069	1.93156	ENSMUSG00000049721	ENSMUST00000078757	260	2	0
Luzp1	ENSRNOG00000022402	leucine zipper protein 1 [Source:RGD Symbol;Acc:61839]	22.0696	15.6633	1.409	12.4966	19.6492	0.635985	2.21546	18.6637	21.8105	0.855721	13.7016	20.2345	0.677141	1.26373	1.73959	21.4942	19.487	1.103	34.5418	26.6303	1.29709	0.850369	21.2106	28.714	0.738685	28.9138	20.3523	1.42066	0.519957	0.685163	1.73959	0.685163	0.798751	-0.545481	UP	6.33215	2.6627	0.00166787	2.77784	ENSMUSG00000001089	ENSMUST00000105849	3926	3	1
Extl3	ENSRNOG00000013581	exostosin-like glycosyltransferase 3 [Source:RGD Symbol;Acc:62065]	0.238308	0.0484336	4.9203	1.42428	1.50712	0.945034	5.20648	1.32093	0.788614	1.675	0.470679	1.41788	0.33196	5.0458	5.12614	0.14715	0.268504	0.548037	0.608312	0.546126	1.11387	0.492012	0.944394	0.581714	1.62347	0.174373	0.0949156	1.83714	0.883694	0.687853	5.12614	0.687853	2.35787	-0.539827	UP	3.4846	1.80099	9.30656e-05	4.03121	ENSMUSG00000021978	ENSMUST00000022550	2553	1	0
Timp2	ENSRNOG00000003148	TIMP metallopeptidase inhibitor 2 [Source:RGD Symbol;Acc:61312]	209.412	136.099	1.53867	130.956	157.337	0.832328	1.84864	178.041	173.654	1.02526	122.662	150.899	0.812875	1.26128	1.55496	100.787	134.591	0.748839	121.341	129.152	0.939521	0.797044	88.0613	118.752	0.741556	115.316	90.6363	1.27229	0.58285	0.689947	1.55496	0.689947	0.636877	-0.535443	UP	3.49711	1.80616	0.000655152	3.18366	ENSMUSG00000017466	ENSMUST00000017610	2630	2	0
Hnrnpa2b1	ENSRNOG00000011175	heterogeneous nuclear ribonucleoprotein A2/B1 [Source:RGD Symbol;Acc:1310403]	507.2	649.077	0.781417	299.013	603.714	0.495289	1.5777	454.701	607.746	0.748176	299.149	976.784	0.306259	2.44295	2.01033	306.588	485.746	0.631169	420.131	533.598	0.787355	0.801633	389.449	747.459	0.521031	415.802	472.336	0.88031	0.591872	0.696752	2.01033	0.696752	1.00743	-0.521282	UP	2.76539	1.46749	0.00358668	2.44531	ENSMUSG00000004980	ENSMUST00000069949	523	1	0
Calm2	ENSRNOG00000030871	calmodulin 2 [Source:RGD Symbol;Acc:2258]	1490.81	1524.09	0.978164	848.551	1826.3	0.464628	2.10526	1492.9	1718.22	0.868864	1007.66	2049.21	0.491731	1.76695	1.93611	1279.11	1721.8	0.742891	1899.92	1882.07	1.00948	0.735912	1410.97	1876.05	0.752096	1806.06	1590.16	1.13577	0.662189	0.69905	1.93611	0.69905	0.953158	-0.516532	UP	1.88293	0.912978	0.0110057	1.95838	ENSMUSG00000036438	ENSMUST00000040440	615	2	0
Homer1	ENSRNOG00000047014	homer scaffolding protein 1 [Source:RGD Symbol;Acc:628725]	29.7559	31.0853	0.957234	20.2261	35.77	0.565449	1.69287	25.7839	30.2922	0.851173	26.342	48.2952	0.545437	1.56053	1.6267	33.667	48.6532	0.691979	56.6903	55.8823	1.01446	0.682116	40.6707	55.538	0.732304	50.4604	50.0342	1.00852	0.726119	0.704118	1.6267	0.704118	0.701952	-0.506112	UP	4.51971	2.17623	0.00519965	2.28403	ENSMUSG00000007617	ENSMUST00000102752	4349	12	3
Slc1a2	ENSRNOG00000005479	solute carrier family 1 (glial high affinity glutamate transporter), member 2 [Source:MGI Symbol;Acc:MGI:101931]	30.8438	24.4897	1.25946	17.3946	45.0373	0.386227	3.26094	29.1166	44.0703	0.660685	21.7786	45.9167	0.474307	1.39295	2.32694	41.1238	30.0391	1.36901	36.0771	22.7577	1.58527	0.863581	30.7599	38.8755	0.791241	40.0913	27.7862	1.44285	0.548388	0.705984	2.32694	0.705984	1.21844	-0.502292	UP	2.31447	1.21068	0.000147315	3.83175	ENSMUSG00000005089	ENSMUST00000080210	9250	10	2
Edem1	ENSRNOG00000055365	ER degradation enhancer, mannosidase alpha-like 1 [Source:RGD Symbol;Acc:1563633]	3.38141	1.69645	1.99323	3.72868	3.16945	1.17644	1.69428	3.85742	1.58291	2.43692	5.85597	3.76758	1.55431	1.56785	1.63107	5.03925	6.14761	0.819709	3.70186	2.82712	1.30941	0.626014	2.27652	2.26461	1.00526	6.28118	4.91203	1.27873	0.786136	0.706075	1.63107	0.706075	0.705815	-0.502107	UP	3.6361	1.86239	0.000723693	3.14045	ENSMUSG00000030104	ENSMUST00000204804	4358	9	0
Clstn2	ENSRNOG00000043085	calsyntenin 2 [Source:RGD Symbol;Acc:621151]	1.8099	0.93012	1.94588	0.700075	1.10235	0.635075	3.06401	0.784452	1.22593	0.639883	1.10711	0.666892	1.6601	0.385448	1.72473	2.94751	1.51867	1.94085	2.06545	1.34842	1.53176	1.26708	0.95192	2.62419	0.362748	3.38784	1.3799	2.45513	0.147751	0.707413	1.72473	0.707413	0.786371	-0.499375	UP	3.79445	1.92389	0.0068731	2.16285	ENSMUSG00000032452	ENSMUST00000035027	1258	1	0
Psip1	ENSRNOG00000011498	PC4 and SFRS1 interacting protein 1 [Source:RGD Symbol;Acc:631439]	201.09	184.34	1.09086	107.953	235.395	0.458604	2.37867	171.161	237.412	0.720945	112.26	367.679	0.305321	2.36127	2.36997	104.052	152.994	0.680105	129.672	164.594	0.787829	0.863264	109.37	215.126	0.5084	145.337	158.074	0.919424	0.552955	0.70811	2.36997	0.70811	1.24487	-0.497956	UP	2.51338	1.32963	0.00765743	2.11592	ENSMUSG00000028484	ENSMUST00000030207	1339	4	2
Golph3	ENSRNOG00000012186	golgi phosphoprotein 3 (coat-protein) [Source:RGD Symbol;Acc:621226]	52.7142	21.3987	2.46343	33.7361	41.4694	0.813518	3.02812	47.0045	30.288	1.55192	29.4859	23.2347	1.26905	1.2229	2.12551	35.9425	40.1851	0.894424	60.9575	27.3862	2.22585	0.401835	38.2082	31.7884	1.20195	43.7175	37.3898	1.16924	1.02798	0.714909	2.12551	0.714909	1.08781	-0.484169	UP	1.93657	0.953506	0.00708255	2.14981	ENSMUSG00000022200	ENSMUST00000059680	1473	6	2
Fos	ENSRNOG00000008015	FBJ osteosarcoma oncogene [Source:RGD Symbol;Acc:2626]	24.0983	42.9811	0.560672	9.50291	29.1696	0.325781	1.72101	16.3784	31.3255	0.522846	10.8183	70.217	0.15407	3.39357	2.55729	36.2132	62.7653	0.576962	26.8327	48.113	0.557702	1.03454	51.1082	85.0541	0.60089	28.7545	19.0998	1.50549	0.399134	0.716835	2.55729	0.716835	1.35461	-0.480288	UP	1.80692	0.853529	0.00386051	2.41336	ENSMUSG00000021250	ENSMUST00000021674	815	2	0
Pmp22	ENSRNOG00000003338	peripheral myelin protein 22 [Source:RGD Symbol;Acc:3359]	25.0261	24.0502	1.04058	12.3539	34.5174	0.357904	2.90742	10.21	16.9577	0.602086	12.3629	24.0462	0.514131	1.17108	2.03925	8.52636	23.0827	0.369383	11.338	21.4773	0.527906	0.699714	10.1298	22.4445	0.451327	14.1718	23.1066	0.613323	0.735871	0.717793	2.03925	0.717793	1.02804	-0.478361	UP	2.17861	1.12341	0.00814453	2.08913	ENSMUSG00000018217	ENSMUST00000018361	1132	3	1
Kit	ENSRNOG00000002227	v-kit Hardy-Zuckerman 4 feline sarcoma viral oncogene homolog [Source:RGD Symbol;Acc:620568]	0.0164394	0.160547	0.102396	0.75705	0.0403038	18.7836	0.00545136	0.215212	0.653581	0.329281	0.0185649	1.71187	0.0108448	30.363	15.1842	1.76762	0.633229	2.79144	1.70103	0.377151	4.51021	0.618916	0.127734	0.0535687	2.38449	1.06881	0.373707	2.86002	0.833731	0.726323	15.1842	0.726323	3.9245	-0.461316	UP	4.26903	2.09391	0.000284972	3.5452	ENSMUSG00000005672	ENSMUST00000005815	2177	3	0
Snrpb2	ENSRNOG00000004967	small nuclear ribonucleoprotein polypeptide B'' [Source:RGD Symbol;Acc:1310194]	119.322	151.037	0.790018	54.6169	121.111	0.450966	1.75184	105.32	132.27	0.79625	62.9913	131.544	0.478861	1.6628	1.70732	100.903	108.568	0.929399	110.085	98.1117	1.12204	0.828314	83.6454	125.039	0.668954	116.915	109.933	1.06351	0.629005	0.72866	1.70732	0.72866	0.771732	-0.456683	UP	1.8143	0.859416	0.00271052	2.56695	ENSMUSG00000008333	ENSMUST00000008477	1298	1	0
Cxcl14	ENSRNOG00000011984	chemokine (C-X-C motif) ligand 14 [Source:RGD Symbol;Acc:1307406]	66.7333	76.409	0.87337	43.5118	73.2798	0.593776	1.47087	82.1994	73.4834	1.11861	45.8425	65.7375	0.697357	1.60407	1.53747	96.9172	108.554	0.892802	124.607	106.197	1.17336	0.760895	77.1534	99.9973	0.771555	135.757	122.727	1.10617	0.697501	0.729198	1.53747	0.729198	0.620562	-0.455618	UP	1.69555	0.76175	0.00314127	2.50289	ENSMUSG00000021508	ENSMUST00000021970	1149	1	0
Hspe1	NA	NA	718.595	486.771	1.47625	392.196	580.73	0.67535	2.1859	654.725	626.362	1.04528	406.039	492.26	0.824847	1.26724	1.72657	627.512	762.541	0.822922	746.802	606.147	1.23205	0.667931	566.056	612.773	0.923761	716.152	614.866	1.16473	0.793113	0.730522	1.72657	0.730522	0.787911	-0.453001	UP	2.18616	1.1284	0.00370369	2.43137	ENSMUSG00000073676	ENSMUST00000075242	187	1	0
Calm1	ENSRNOG00000016770	calmodulin 1 [Source:RGD Symbol;Acc:2257]	5269	7030.46	0.749453	3249.28	8488.28	0.382796	1.95784	4562.09	7584.54	0.601499	3651.29	10640.1	0.343163	1.75281	1.85532	4681.39	6832.49	0.685166	6654.93	7926.51	0.839579	0.816083	5190.19	7532.67	0.689024	6313.24	6105.81	1.03397	0.666385	0.741234	1.85532	0.741234	0.89167	-0.431999	UP	3.03628	1.60231	0.00912904	2.03958	ENSMUSG00000001175	ENSMUST00000110082	3386	4	0
Pip4k2b	ENSRNOG00000013030	phosphatidylinositol-5-phosphate 4-kinase, type II, beta [Source:RGD Symbol;Acc:621710]	2.34667	4.054	0.578853	3.21371	4.69372	0.684683	0.845432	6.07969	3.95623	1.53674	3.49849	12.3956	0.282236	5.44486	3.14515	3.69338	6.13022	0.602487	3.75226	4.78962	0.783415	0.769053	5.8209	4.71168	1.23542	6.25406	3.61502	1.73002	0.714107	0.74158	3.14515	0.74158	1.65313	-0.431327	UP	3.54799	1.827	0.00260045	2.58495	ENSMUSG00000018547	ENSMUST00000018691	3702	1	1
Anp32a	ENSRNOG00000014846	acidic (leucine-rich) nuclear phosphoprotein 32 family, member A [Source:RGD Symbol;Acc:2116]	66.4965	136.451	0.487329	44.2896	127.538	0.347266	1.40333	50.0948	149.882	0.334228	46.6152	279.947	0.166514	2.0072	1.70527	58.4405	91.3114	0.640013	71.4554	93.6437	0.763056	0.83875	78.0673	132.507	0.589156	92.2212	100.899	0.913995	0.644594	0.741672	1.70527	0.741672	0.769998	-0.431147	UP	9.14207	3.19252	0.0104208	1.9821	ENSMUSG00000032249	ENSMUST00000085519	1197	2	0
Lin54	ENSRNOG00000002203	lin-54 DREAM MuvB core complex component [Source:RGD Symbol;Acc:1311361]	1.88254	3.0955	0.608154	2.20281	4.01513	0.548627	1.1085	3.82413	0.704131	5.43099	2.43747	3.29852	0.738959	7.34952	4.22901	4.87462	3.34863	1.45571	7.4402	4.95321	1.5021	0.969116	0.970891	1.88878	0.514031	1.4	1.40444	0.996839	0.515661	0.742388	4.22901	0.742388	2.08032	-0.429754	UP	4.32133	2.11147	0.00289011	2.53909	ENSMUSG00000118665	ENSMUST00000239514	3265	5	3
Cln8	ENSRNOG00000012565	ceroid-lipofuscinosis, neuronal 8 [Source:RGD Symbol;Acc:1359518]	7.72921	7.48285	1.03292	5.83091	20.9575	0.278225	3.71254	10.99	10.7761	1.01985	5.15988	15.1045	0.341612	2.9854	3.34897	5.49969	12.1625	0.452184	10.2499	5.89796	1.73787	0.260194	9.23713	8.73694	1.05725	6.62217	7.67458	0.862871	1.22527	0.742732	3.34897	0.742732	1.74372	-0.429086	UP	1.6361	0.710261	0.00442063	2.35452	ENSMUSG00000026317	ENSMUST00000027554	4866	2	2
Ascl1	ENSRNOG00000004294	achaete-scute family bHLH transcription factor 1 [Source:RGD Symbol;Acc:71010]	7.02545	12.0087	0.58503	1.06366	9.84325	0.10806	5.41395	4.72801	6.8404	0.691189	5.44961	14.9686	0.364069	1.89851	3.65623	2.96393	12.1218	0.244512	11.1212	13.6522	0.814609	0.300159	7.47962	11.3572	0.65858	7.32982	13.2476	0.553294	1.19029	0.745224	3.65623	0.745224	1.87036	-0.424254	UP	3.45114	1.78707	0.0015809	2.8011	ENSMUSG00000020052	ENSMUST00000020243	1213	4	0
Sarnp	ENSRNOG00000030520	SAP domain containing ribonucleoprotein [Source:RGD Symbol;Acc:1305692]	299.85	201.409	1.48876	218.586	201.652	1.08398	1.37343	280.19	184.446	1.51909	206.499	228.828	0.90242	1.68335	1.52839	238.652	274.908	0.868116	277.929	221.089	1.25709	0.690575	226.633	264.06	0.858263	253.622	238.424	1.06374	0.806833	0.748704	1.52839	0.748704	0.612011	-0.417533	UP	2.48651	1.31412	0.0164199	1.78463	ENSMUSG00000078427	ENSMUST00000220381	636	2	1
Morf4l1	ENSRNOG00000058412	mortality factor 4 like 1 [Source:RGD Symbol;Acc:1307938]	154.63	142.803	1.08282	106.491	161.332	0.660074	1.64045	159.661	168.463	0.947751	129.411	204.665	0.632306	1.49888	1.56967	107.765	138.591	0.777576	141.606	130.078	1.08862	0.714274	130.541	151.284	0.862887	146.779	134.848	1.08848	0.792747	0.75351	1.56967	0.75351	0.650458	-0.408301	UP	5.53536	2.46868	0.00466521	2.33113	ENSMUSG00000062270	ENSMUST00000085248	653	2	1
Cyb5r4	ENSRNOG00000010024	cytochrome b5 reductase 4 [Source:RGD Symbol;Acc:621834]	10.4746	13.7623	0.761108	14.1844	9.93335	1.42796	0.533005	12.3894	7.26282	1.70587	8.98343	15.0682	0.596185	2.86131	1.69716	8.76756	14.1856	0.618061	15.6436	19.4465	0.804443	0.768309	12.7374	14.5686	0.874305	12.8808	10.9127	1.18035	0.740717	0.754513	1.69716	0.754513	0.763118	-0.406383	UP	4.42575	2.14592	0.00336583	2.47291	ENSMUSG00000032872	ENSMUST00000168529	892	4	0
Eif2ak3	ENSRNOG00000006069	eukaryotic translation initiation factor 2 alpha kinase 3 [Source:RGD Symbol;Acc:70884]	5.7332	2.30653	2.48564	4.25341	3.60012	1.18146	2.10386	4.90846	0.690477	7.1088	4.45414	1.77273	2.51259	2.82927	2.46657	5.24002	1.47515	3.55219	5.39	1.92835	2.79514	1.27085	1.86168	5.26699	0.353462	4.16084	2.8429	1.46359	0.241503	0.756176	2.46657	0.756176	1.30251	-0.403206	UP	10.2184	3.3531	0.00497182	2.30348	ENSMUSG00000031668	ENSMUST00000034093	957	3	0
Igfbp5	ENSRNOG00000017206	insulin-like growth factor binding protein 5 [Source:RGD Symbol;Acc:2876]	0.328848	3.58522	0.0917232	1.4478	5.35234	0.270499	0.33909	1.78765	3.28629	0.543972	0.924464	7.67067	0.120519	4.51357	2.42633	0.265262	0.594943	0.445861	1.29145	1.96494	0.657247	0.678377	0.873525	2.70046	0.323473	2.15753	5.60272	0.385086	0.840001	0.759189	2.42633	0.759189	1.27877	-0.397469	UP	2.35427	1.23528	0.0090665	2.04256	ENSMUSG00000026185	ENSMUST00000027377	4445	1	1
Tmem68	ENSRNOG00000008872	transmembrane protein 68 [Source:RGD Symbol;Acc:1309006]	17.7662	9.51533	1.86711	15.8175	16.9005	0.935919	1.99495	12.6543	10.513	1.20368	8.78475	8.84207	0.993517	1.21154	1.60324	10.7228	19.7793	0.542122	11.1952	11.8019	0.948593	0.571501	14.3357	8.64664	1.65795	13.4156	7.68615	1.74543	0.949883	0.760692	1.60324	0.760692	0.680994	-0.394615	UP	3.68336	1.88102	0.00999604	2.00017	ENSMUSG00000028232	ENSMUST00000154922	2038	3	1
Mllt10	ENSRNOG00000022249	myeloid/lymphoid or mixed-lineage leukemia; translocated to, 10 [Source:RGD Symbol;Acc:1310874]	8.54521	6.70494	1.27446	5.0912	9.87205	0.515719	2.47124	8.8108	7.9819	1.10385	7.07483	5.16388	1.37006	0.805692	1.63847	8.36495	8.91808	0.937977	10.082	7.15968	1.40816	0.666099	6.57055	7.70796	0.852437	8.19291	8.23981	0.994308	0.857317	0.761708	1.63847	0.761708	0.712346	-0.39269	UP	4.32197	2.11169	0.00312682	2.5049	ENSMUSG00000026743	ENSMUST00000114669	1574	2	0
Pigp	ENSRNOG00000039850	phosphatidylinositol glycan anchor biosynthesis, class P [Source:RGD Symbol;Acc:1307205]	162.683	149.312	1.08955	85.6629	148.909	0.57527	1.89398	120.067	145.226	0.82676	95.1983	128.632	0.740083	1.11712	1.50555	67.9402	123.841	0.548608	86.7997	131.92	0.657972	0.833786	77.8286	123.439	0.630503	107.61	117.802	0.913482	0.690219	0.762003	1.50555	0.762003	0.59029	-0.392132	UP	1.78809	0.838421	0.00380016	2.4202	ENSMUSG00000022940	ENSMUST00000113914	216	0	2
Cables1	ENSRNOG00000012795	Cdk5 and Abl enzyme substrate 1 [Source:RGD Symbol;Acc:1305516]	31.8528	13.4588	2.36669	14.49	17.5211	0.827003	2.86177	17.3414	13.9119	1.24652	11.0737	18.7744	0.58983	2.11335	2.48756	27.3026	27.0354	1.00988	16.3234	19.6185	0.832041	1.21374	10.6443	21.0578	0.50548	24.4166	15.9198	1.53373	0.329577	0.771659	2.48756	0.771659	1.31473	-0.373964	UP	2.18014	1.12442	0.00349151	2.45699	ENSMUSG00000040957	ENSMUST00000046948	963	2	0
Slc30a5	ENSRNOG00000018746	solute carrier family 30 (zinc transporter), member 5 [Source:RGD Symbol;Acc:1306931]	18.5598	8.32906	2.22832	11.125	12.3016	0.904354	2.46399	18.2139	12.5185	1.45496	12.74	6.94568	1.83423	0.793224	1.62861	12.2101	18.3663	0.66481	15.7483	11.5964	1.35803	0.489539	26.3559	16.2656	1.62035	16.5132	10.7482	1.53637	1.05466	0.772099	1.62861	0.772099	0.703638	-0.373142	UP	6.98633	2.80453	0.00619053	2.20827	ENSMUSG00000021629	ENSMUST00000067246	643	1	0
Mbnl1	ENSRNOG00000014076	muscleblind-like splicing regulator 1 [Source:RGD Symbol;Acc:628668]	4.75408	3.47848	1.36671	3.39517	10.5255	0.322566	4.237	2.54495	5.30414	0.479804	4.24922	12.6907	0.334829	1.43298	2.83499	3.59086	5.32171	0.674757	3.59195	4.35713	0.824384	0.818498	3.76241	6.76068	0.556514	5.82388	7.7183	0.754555	0.737539	0.778018	2.83499	0.778018	1.50334	-0.362124	UP	5.91721	2.56492	0.0115751	1.93647	ENSMUSG00000027763	ENSMUST00000194069	3395	5	3
Pllp	ENSRNOG00000016558	plasmolipin [Source:RGD Symbol;Acc:621478]	147.023	108.855	1.35063	140.142	161.555	0.867457	1.557	169.605	95.542	1.77519	130.886	110.284	1.18681	1.49577	1.52638	108.502	136.646	0.794037	153.493	132.593	1.15763	0.685919	146.068	148.47	0.983822	137.202	123.12	1.11438	0.882845	0.784382	1.52638	0.784382	0.610118	-0.350372	UP	3.63524	1.86205	0.000217863	3.66182	ENSMUSG00000031775	ENSMUST00000034227	1269	1	0
Hp1bp3	ENSRNOG00000014445	heterochromatin protein 1, binding protein 3 [Source:RGD Symbol;Acc:735099]	153.937	158.771	0.969554	108.766	180.112	0.60388	1.60554	137.436	149.99	0.916301	115.801	223.195	0.518833	1.76608	1.68581	155.635	153.286	1.01532	192.258	161.441	1.19089	0.852578	136.874	169.249	0.808714	182.911	164.113	1.11454	0.725601	0.78909	1.68581	0.78909	0.753442	-0.341739	UP	2.91738	1.54467	0.00330035	2.48144	ENSMUSG00000028759	ENSMUST00000105825	2943	3	3
Sox4	NA	NA	13.7169	10.5226	1.30357	9.56632	16.9512	0.564345	2.30987	12.8054	8.92059	1.43549	13.2422	13.0156	1.01741	1.41092	1.8604	12.5396	12.9561	0.967853	12.2015	6.71342	1.81748	0.532525	16.5205	12.7294	1.29782	12.0583	9.72911	1.2394	1.04713	0.78983	1.8604	0.78983	0.895612	-0.340387	UP	5.71974	2.51595	0.00418216	2.3786	ENSMUSG00000076431	ENSMUST00000067230	2780	6	1
Smarcad1	ENSRNOG00000006391	SWI/SNF-related, matrix-associated actin-dependent regulator of chromatin, subfamily a, containing DEAD/H box 1` [Source:RGD Symbol;Acc:1309640]	1.08975	3.82085	0.285211	6.60265	2.25092	2.93331	0.0972319	4.02135	1.85037	2.17327	2.43344	4.41449	0.551239	3.94251	2.01987	0.288826	5.31299	0.0543622	4.5905	3.64999	1.25767	0.0432244	5.83841	3.21668	1.81504	4.52778	3.85449	1.17468	1.54514	0.794183	2.01987	0.794183	1.01426	-0.332456	UP	2.93181	1.55179	0.000119202	3.92371	ENSMUSG00000029920	ENSMUST00000031984	1699	7	0
Smndc1	ENSRNOG00000014833	survival motor neuron domain containing 1 [Source:RGD Symbol;Acc:1309151]	12.8026	17.1152	0.748025	9.91027	18.3846	0.539053	1.38767	13.0407	19.3239	0.674848	6.44205	17.0258	0.37837	1.78357	1.58562	9.34514	12.7719	0.731695	10.8509	13.28	0.817086	0.895494	9.59305	14.7962	0.648346	11.3869	12.2641	0.928474	0.698291	0.796893	1.58562	0.796893	0.665044	-0.327543	UP	9.06278	3.17995	0.00427146	2.36942	ENSMUSG00000025024	ENSMUST00000235830	1554	2	0
Fmr1	ENSRNOG00000057464	fragile X mental retardation 1 [Source:RGD Symbol;Acc:2623]	14.1661	16.2987	0.869155	14.247	9.94855	1.43207	0.606923	25.2142	15.6855	1.60748	11.9719	17.9899	0.665479	2.41553	1.51123	19.1563	16.091	1.1905	18.9284	13.4653	1.40572	0.846897	20.841	20.8783	0.998213	18.8775	14.1889	1.33044	0.750287	0.798592	1.51123	0.798592	0.59572	-0.324469	UP	3.05696	1.6121	0.0024638	2.6084	ENSMUSG00000000838	ENSMUST00000088546	2288	4	0
Rps13	ENSRNOG00000028021	ribosomal protein S13 [Source:RGD Symbol;Acc:621027]	490.14	499.15	0.981949	288.374	572.58	0.50364	1.94971	507.299	523.77	0.968553	273.611	437.397	0.625544	1.54834	1.74902	374.03	499.932	0.748162	501.168	546.994	0.916222	0.816572	378.725	484.448	0.781766	489.928	492.797	0.994178	0.786344	0.801458	1.74902	0.801458	0.806548	-0.319301	UP	2.35558	1.23608	0.000557129	3.25404	ENSMUSG00000090862	ENSMUST00000205906	929	1	0
Atf2	ENSRNOG00000001597	activating transcription factor 2 [Source:RGD Symbol;Acc:621862]	11.8896	7.88507	1.50786	4.80516	10.8242	0.443927	3.39664	11.1105	11.1254	0.998661	7.23365	13.7799	0.524942	1.90242	2.64953	9.1284	11.4971	0.793974	14.1945	10.5837	1.34117	0.592003	13.6047	8.43683	1.61254	11.8176	7.42082	1.59249	1.01259	0.802295	2.64953	0.802295	1.40574	-0.317796	UP	3.76417	1.91233	1.72876e-05	4.76227	ENSMUSG00000027104	ENSMUST00000124737	2514	5	1
Nucks1	ENSRNOG00000047287	nuclear casein kinase and cyclin-dependent kinase substrate 1 [Source:RGD Symbol;Acc:620993]	161.882	147.203	1.09972	97.6896	207.508	0.470775	2.33598	143.463	169.553	0.846125	106.251	210.88	0.503846	1.67933	2.00765	154.789	183.246	0.844706	211.345	180.398	1.17155	0.721017	168.415	179.249	0.939559	196.773	192.86	1.02029	0.920875	0.820946	2.00765	0.820946	1.00551	-0.284641	UP	1.84011	0.879789	0.00241811	2.61652	ENSMUSG00000026434	ENSMUST00000062264	5115	7	1
Syt1	ENSRNOG00000006426	synaptotagmin I [Source:RGD Symbol;Acc:3803]	209.221	303.333	0.68974	105.205	385.689	0.272772	2.52864	174.218	378.367	0.460447	102.737	509.736	0.201549	2.28454	2.40659	202.602	382.247	0.530029	255.922	385.56	0.663767	0.798517	245.765	444.223	0.553247	239.532	365.501	0.655353	0.844197	0.821357	2.40659	0.821357	1.26699	-0.283919	UP	1.66094	0.732003	2.27426e-05	4.64316	ENSMUSG00000035864	ENSMUST00000105276	2890	3	3
Bag5	ENSRNOG00000011527	BCL2-associated athanogene 5 [Source:RGD Symbol;Acc:1310847]	0.619123	0.277047	2.23472	0.208917	0.661202	0.315965	7.07268	0.212815	0.572628	0.371646	0.220175	0.264981	0.830909	0.447277	3.75998	0.421348	0.540294	0.779849	0.590719	0.446243	1.32376	0.589117	0.220745	0.457556	0.482444	0.228383	0.503701	0.45341	1.06403	0.826575	3.75998	0.826575	1.91072	-0.274782	UP	1.65171	0.723961	0.00727975	2.13788	ENSMUSG00000049792	ENSMUST00000054636	556	1	2
G0s2	ENSRNOG00000006019	G0/G1switch 2 [Source:RGD Symbol;Acc:1311675]	49.928	23.5568	2.11947	38.2536	80.2718	0.476551	4.44753	43.2204	62.5246	0.691254	32.147	30.3041	1.06081	0.651627	2.54958	50.7988	77.7515	0.653348	44.9532	73.0363	0.615491	1.06151	69.6778	55.3933	1.25787	89.957	43.5477	2.06571	0.60893	0.835219	2.54958	0.835219	1.35026	-0.259774	UP	7.24893	2.85777	0.000597845	3.22341	ENSMUSG00000009633	ENSMUST00000009777	302	3	0
Zfp422	ENSRNOG00000013379	zinc finger protein 422 [Source:RGD Symbol;Acc:620229]	24.152	14.5273	1.66253	15.0031	17.2419	0.870154	1.91061	16.6133	14.2434	1.16639	9.91084	15.608	0.634985	1.83687	1.87374	15.0064	10.6466	1.4095	15.1161	14.0844	1.07325	1.3133	16.4601	22.495	0.731723	19.8232	10.1209	1.95864	0.373587	0.843444	1.87374	0.843444	0.905922	-0.245636	UP	4.17445	2.06159	0.00121925	2.91391	ENSMUSG00000059878	ENSMUST00000079749	2307	4	3
Rbpj	ENSRNOG00000046327	recombination signal binding protein for immunoglobulin kappa J region [Source:RGD Symbol;Acc:1593096]	5.30136	3.01469	1.75851	3.53566	5.64962	0.625823	2.80992	3.8088	3.64731	1.04428	4.12444	6.81706	0.605017	1.72603	2.26797	4.75346	9.11187	0.521678	2.98172	6.57083	0.453781	1.14962	3.15024	6.85718	0.459408	5.41649	6.59204	0.821671	0.559114	0.854369	2.26797	0.854369	1.1814	-0.227069	UP	3.72653	1.89783	0.00441103	2.35546	ENSMUSG00000039191	ENSMUST00000037618	3742	4	1
P4hb	ENSRNOG00000036689	prolyl 4-hydroxylase, beta polypeptide [Source:RGD Symbol;Acc:3244]	45.2715	36.816	1.22967	26.684	45.3013	0.589034	2.0876	41.2761	33.2434	1.24163	30.3818	39.3465	0.77216	1.608	1.8478	27.3528	37.6026	0.727418	24.1817	35.9357	0.672916	1.08099	24.8601	42.9706	0.578537	32.1139	34.8702	0.920955	0.628193	0.854593	1.8478	0.854593	0.88581	-0.22669	UP	3.05584	1.61157	0.00217599	2.66234	ENSMUSG00000025130	ENSMUST00000026122	885	0	1
Zhx3	ENSRNOG00000027988	zinc fingers and homeoboxes 3 [Source:RGD Symbol;Acc:631431]	2.48544	3.52436	0.705217	1.12454	3.00246	0.37454	1.88289	2.99744	1.48785	2.01461	1.14623	1.39339	0.82262	2.44902	2.16596	0.291965	1.07476	0.271656	1.44177	0.280993	5.13098	0.0529443	0.832799	0.912223	0.912934	1.52214	2.78408	0.54673	1.66981	0.861376	2.16596	0.861376	1.115	-0.215286	UP	1.77084	0.824432	0.0115557	1.9372	ENSMUSG00000035877	ENSMUST00000103112	5833	1	1
Map4k5	ENSRNOG00000004923	mitogen-activated protein kinase kinase kinase kinase 5 [Source:RGD Symbol;Acc:1562028]	8.11171	2.68351	3.0228	4.97693	1.3118	3.79397	0.796738	10.3691	0.90767	11.4239	8.4004	3.39599	2.47362	4.61827	2.7075	2.5698	5.39333	0.476477	1.52029	4.23184	0.35925	1.32631	2.52555	3.82	0.661139	5.34259	3.2241	1.65708	0.398978	0.862644	2.7075	0.862644	1.43696	-0.213162	UP	1.68179	0.749993	0.00860107	2.06545	ENSMUSG00000034761	ENSMUST00000049239	1505	7	0
Arid4a	ENSRNOG00000026239	AT rich interactive domain 4A (Rbp1 like) [Source:RGD Symbol;Acc:1307442]	30.0264	22.1739	1.35413	20.4765	30.7211	0.666529	2.03162	23.011	35.256	0.652683	19.1505	30.4637	0.628633	1.03826	1.53494	22.9805	20.141	1.14098	19.5831	19.3022	1.01455	1.12461	15.2492	27.066	0.563408	23.9372	25.8083	0.9275	0.607448	0.866031	1.53494	0.866031	0.61818	-0.207509	UP	3.48082	1.79943	0.0032913	2.48263	ENSMUSG00000048118	ENSMUST00000046305	988	6	1
Uap1	ENSRNOG00000002926	UDP-N-acetylglucosamine pyrophosphorylase 1 [Source:RGD Symbol;Acc:1561967]	14.2712	13.4626	1.06006	10.9115	11.8361	0.921883	1.14989	22.293	13.253	1.68211	12.6381	16.5453	0.763848	2.20215	1.67602	18.8953	15.6126	1.21026	15.4469	14.3954	1.07304	1.12787	11.4771	13.6887	0.838436	18.4256	13.3547	1.37971	0.607691	0.867783	1.67602	0.867783	0.745039	-0.204594	UP	6.11787	2.61303	0.00708959	2.14938	ENSMUSG00000026670	ENSMUST00000111350	542	1	0
Fam3c	ENSRNOG00000060349	family with sequence similarity 3, member C [Source:RGD Symbol;Acc:735193]	55.1027	51.2285	1.07563	23.8172	36.732	0.648405	1.65888	45.2847	47.2405	0.958599	32.2929	47.9693	0.673199	1.42395	1.54141	41.7627	57.2315	0.729715	52.2862	54.3243	0.962483	0.758159	52.0909	34.3513	1.51642	44.8119	29.1342	1.53812	0.98589	0.872025	1.54141	0.872025	0.624253	-0.197559	UP	2.72007	1.44364	0.00258523	2.5875	ENSMUSG00000029672	ENSMUST00000165576	1929	2	3
Dnajc19	ENSRNOG00000049819	DnaJ (Hsp40) homolog, subfamily C, member 19 [Source:RGD Symbol;Acc:1560220]	35.9065	29.6711	1.21015	24.5909	36.5382	0.673019	1.79809	40.3065	30.5796	1.31808	24.9938	28.6813	0.871432	1.51255	1.65532	37.2823	36.8663	1.01128	40.3014	45.0549	0.894495	1.13056	34.2048	42.7386	0.800326	45.0152	35.2234	1.27799	0.626237	0.8784	1.65532	0.8784	0.727112	-0.187049	UP	2.29461	1.19825	0.000941708	3.02608	ENSMUSG00000027679	ENSMUST00000011029	1901	2	1
Tpm3	ENSRNOG00000017441	tropomyosin 3 [Source:RGD Symbol;Acc:621546]	351.003	399.844	0.87785	220.381	401.826	0.548449	1.6006	292.861	375.394	0.780143	256.919	561.948	0.457194	1.70637	1.65349	299.609	304.624	0.983537	314.672	329.402	0.955283	1.02958	374.298	427.609	0.875328	410.183	354.156	1.1582	0.755766	0.892672	1.65349	0.892672	0.725514	-0.163798	UP	2.59813	1.37747	0.00270879	2.56723	ENSMUSG00000027940	ENSMUST00000118566	1365	2	0
Crtc1	ENSRNOG00000022421	CREB regulated transcription coactivator 1 [Source:RGD Symbol;Acc:1589158]	4.34678	6.83767	0.635711	2.82319	5.75252	0.490774	1.29532	3.82187	4.6943	0.814151	3.87545	8.86703	0.437063	1.86278	1.57905	3.24234	4.60984	0.703352	3.01759	3.88642	0.776445	0.905862	2.59004	2.10182	1.23228	1.67496	1.19812	1.39799	0.881469	0.893665	1.57905	0.893665	0.659057	-0.162193	UP	2.7529	1.46095	0.00639776	2.19397	ENSMUSG00000003575	ENSMUST00000076615	3769	3	0
H2afv	ENSRNOG00000052275	H2A histone family, member V [Source:RGD Symbol;Acc:1587865]	64.1167	29.7897	2.15231	33.0781	33.6116	0.984128	2.18702	46.4633	32.6514	1.42301	35.0144	23.1698	1.51121	0.941638	1.56433	48.0707	38.5052	1.24842	44.6564	34.2844	1.30253	0.95846	50.4693	39.2667	1.2853	55.7559	36.4594	1.52926	0.840469	0.899464	1.56433	0.899464	0.645546	-0.152862	UP	5.52456	2.46586	0.0015578	2.80749	ENSMUSG00000041126	ENSMUST00000109737	1142	4	0
Dek	ENSRNOG00000016152	DEK proto-oncogene [Source:RGD Symbol;Acc:1303246]	65.0355	56.0506	1.1603	50.5396	80.5038	0.627791	1.84822	71.1381	90.2259	0.788444	38.61	89.558	0.431117	1.82884	1.83853	94.8699	82.3523	1.152	87.0379	82.2517	1.05819	1.08865	67.6281	75.3861	0.89709	91.9447	75.3014	1.22102	0.734704	0.911678	1.83853	0.911678	0.878554	-0.133404	UP	2.74932	1.45907	0.0062846	2.20172	ENSMUSG00000021377	ENSMUST00000021807	1286	4	1
Rnf168	ENSRNOG00000043345	ring finger protein 168, E3 ubiquitin protein ligase [Source:RGD Symbol;Acc:1585168]	13.7997	11.4932	1.20068	6.52727	13.9481	0.467968	2.56574	18.2172	12.379	1.47162	8.19824	24.0613	0.340723	4.31911	3.44242	17.6705	12.6255	1.39959	11.5835	11.7634	0.984707	1.42132	11.4655	21.9027	0.523474	12.857	10.3028	1.24791	0.41948	0.920402	3.44242	0.920402	1.78343	-0.119664	UP	1.60189	0.679779	0.00499343	2.3016	ENSMUSG00000014074	ENSMUST00000171474	2108	3	1
Ccdc47	ENSRNOG00000009006	coiled-coil domain containing 47 [Source:RGD Symbol;Acc:1308813]	58.6763	75.9626	0.772437	45.9527	61.0791	0.752347	1.0267	64.8319	49.7547	1.30303	40.6349	74.9526	0.542141	2.40349	1.7151	53.8677	49.7552	1.08265	64.6045	52.9058	1.22112	0.886606	44.8084	55.6069	0.805806	44.6609	53.5253	0.834389	0.965745	0.926175	1.7151	0.926175	0.778289	-0.110643	UP	2.0164	1.01178	0.0109738	1.95964	ENSMUSG00000078622	ENSMUST00000002043	3528	9	0
Tomm70a	ENSRNOG00000001640	translocase of outer mitochondrial membrane 70 homolog A (S. cerevisiae) [Source:RGD Symbol;Acc:1303049]	27.2427	24.0176	1.13428	22.2206	37.4577	0.593218	1.91208	18.4145	29.708	0.61985	19.3127	42.9684	0.449463	1.37909	1.64558	19.2922	23.3189	0.82732	16.2857	23.8463	0.682945	1.2114	18.0179	25.7704	0.69917	19.5799	18.118	1.08069	0.646968	0.929185	1.64558	0.929185	0.7186	-0.105962	UP	7.64853	2.93518	0.0136378	1.86526	ENSMUSG00000022752	ENSMUST00000166897	3969	10	4
Zfp652	ENSRNOG00000017001	zinc finger protein 652 [Source:RGD Symbol;Acc:1566329]	4.99843	2.60022	1.92231	4.51664	4.11081	1.09872	1.74959	5.57927	3.87516	1.43975	5.11713	5.88322	0.869784	1.6553	1.70244	2.37992	6.09946	0.390185	3.45686	5.35846	0.645122	0.604824	5.62262	5.80879	0.96795	3.61911	4.71783	0.767113	1.26181	0.933317	1.70244	0.933317	0.767606	-0.0995617	UP	7.24666	2.85732	0.0166292	1.77913	ENSMUSG00000075595	ENSMUST00000107717	8294	12	2
Fam133b	ENSRNOG00000009163	family with sequence similarity 133, member B [Source:RGD Symbol;Acc:1306302]	53.9471	46.7507	1.15393	37.1466	46.0826	0.806087	1.43152	56.8134	46.5167	1.22135	38.3298	63.6553	0.602146	2.02834	1.72993	64.7008	50.8699	1.27189	67.2781	52.7791	1.27471	0.997785	59.5192	47.0655	1.2646	85.8415	59.0728	1.45315	0.870251	0.934018	1.72993	0.934018	0.790713	-0.0984774	UP	5.11109	2.35363	0.00766813	2.11531	ENSMUSG00000058503	ENSMUST00000197082	1165	1	1
Rplp2	ENSRNOG00000002116	ribosomal protein, large P2 [Source:RGD Symbol;Acc:621775]	17.4078	16.7882	1.03691	11.6791	28.0034	0.41706	2.48623	22.0899	21.7132	1.01735	10.9807	17.7024	0.620294	1.64011	2.06317	14.1973	18.2257	0.778971	27.059	23.1443	1.16914	0.666276	16.9976	20.403	0.833093	17.8535	26.1132	0.683696	1.21851	0.942394	2.06317	0.942394	1.04486	-0.0855971	UP	2.34615	1.2303	0.00432725	2.36379	ENSMUSG00000025508	ENSMUST00000084434	277	1	0
Rtf1	ENSRNOG00000005183	Rtf1, Paf1/RNA polymerase II complex component, homolog (S. cerevisiae) [Source:RGD Symbol;Acc:1310654]	89.8088	60.6064	1.48184	49.1331	88.6699	0.554113	2.67425	87.8975	72.0974	1.21915	59.6349	91.6788	0.650476	1.87424	2.27425	87.3848	65.3676	1.33682	90.0772	62.7476	1.43555	0.931227	82.2754	71.2438	1.15484	101.45	85.0952	1.19219	0.96867	0.949949	2.27425	0.949949	1.18539	-0.0740786	UP	4.88666	2.28885	0.00726461	2.13879	ENSMUSG00000027304	ENSMUST00000028767	2516	2	1
Cebpb	ENSRNOG00000057347	CCAAT/enhancer binding protein (C/EBP), beta [Source:RGD Symbol;Acc:2327]	43.6991	55.7043	0.784483	35.697	57.1455	0.624669	1.25584	46.8485	31.6452	1.48043	22.8599	54.111	0.422463	3.50428	2.38006	49.0262	52.0626	0.941678	34.7107	51.8487	0.669461	1.40662	38.9396	60.5502	0.643096	59.125	45.7067	1.29357	0.497147	0.951884	2.38006	0.951884	1.251	-0.071143	UP	2.4782	1.30929	0.0130006	1.88604	ENSMUSG00000056501	ENSMUST00000070642	506	0	1
Tmem35	ENSRNOG00000001506	transmembrane protein 35 [Source:RGD Symbol;Acc:1303093]	145.833	70.3337	2.07344	83.0249	73.7781	1.12533	1.84252	125.171	62.8574	1.99135	79.0574	53.8222	1.46886	1.35571	1.59911	79.9847	51.5482	1.55165	82.9456	37.8173	2.19332	0.707442	62.4805	31.8192	1.96361	81.1369	49.6312	1.6348	1.20113	0.954288	1.59911	0.954288	0.677271	-0.0675034	UP	4.88429	2.28815	0.000881453	3.0548	ENSMUSG00000033578	ENSMUST00000037687	1129	0	1
Sgcb	ENSRNOG00000002135	sarcoglycan, beta [Source:RGD Symbol;Acc:1594202]	16.4151	12.8401	1.27842	20.2997	11.7094	1.73362	0.737429	20.697	5.40573	3.82872	11.0182	13.2284	0.83292	4.59674	2.66708	15.2453	14.759	1.03295	12.9175	8.60702	1.50081	0.688261	14.4608	11.6453	1.24177	10.983	11.4087	0.962686	1.2899	0.989082	2.66708	0.989082	1.41526	-0.0158382	UP	4.00741	2.00267	0.00134488	2.87132	ENSMUSG00000029156	ENSMUST00000081170	2746	0	2
Eea1	ENSRNOG00000021681	early endosome antigen 1 [Source:RGD Symbol;Acc:1310167]	15.4273	15.8897	0.970899	10.0127	18.8601	0.530893	1.8288	14.9522	17.3623	0.861188	10.0336	22.6495	0.442994	1.94402	1.88641	11.0027	19.49	0.564531	14.7816	16.967	0.871197	0.647994	11.5368	12.048	0.95757	14.735	20.8154	0.707889	1.35271	1.00035	1.88641	1.00035	0.915643	0.000508536	UP	5.06087	2.33939	0.000789534	3.10263	ENSMUSG00000036499	ENSMUST00000053484	3314	3	4
Cdk19	ENSRNOG00000000583	cyclin-dependent kinase 19 [Source:RGD Symbol;Acc:1305435]	11.9463	11.7296	1.01847	10.2914	20.0905	0.512252	1.98823	10.2731	13.2662	0.774382	11.1446	15.3343	0.726776	1.0655	1.52687	19.7309	14.455	1.36499	22.1339	19.8917	1.11272	1.22671	16.7707	21.7395	0.771439	21.4648	21.5767	0.994814	0.775461	1.00109	1.52687	1.00109	0.610573	0.00156674	UP	2.09612	1.06772	0.0114381	1.94165	ENSMUSG00000038481	ENSMUST00000044672	4015	6	2
Rnf111	ENSRNOG00000060750	ring finger protein 111 [Source:RGD Symbol;Acc:1310097]	14.2901	12.76	1.11991	6.62469	13.2248	0.500929	2.23567	13.4532	9.75485	1.37913	10.3746	14.2623	0.727414	1.89593	2.0658	11.4952	11.4614	1.00295	11.921	15.5402	0.767107	1.30744	12.3673	15.5099	0.797381	16.9477	15.5445	1.09027	0.731361	1.0194	2.0658	1.0194	1.0467	0.0277232	UP	2.6755	1.41981	0.000616383	3.21015	ENSMUSG00000032217	ENSMUST00000034739	1561	5	2
Esf1	ENSRNOG00000004777	ESF1 nucleolar pre-rRNA processing protein homolog [Source:RGD Symbol;Acc:1306067]	32.8457	43.0112	0.763655	26.7666	44.49	0.601632	1.26931	40.1305	41.1597	0.974995	26.7571	59.0978	0.45276	2.15345	1.71138	44.8823	34.8298	1.28862	36.4422	40.9472	0.88998	1.44792	36.4777	42.3136	0.86208	46.4388	32.0382	1.44948	0.59475	1.02133	1.71138	1.02133	0.775158	0.0304544	UP	4.37835	2.13039	0.0120713	1.91825	ENSMUSG00000045624	ENSMUST00000046030	729	2	0
Npy1r	ENSRNOG00000014149	neuropeptide Y receptor Y1 [Source:RGD Symbol;Acc:3198]	5.80457	1.61044	3.60434	2.80344	3.63035	0.772223	4.66748	6.51218	3.99213	1.63125	5.27541	1.97103	2.67647	0.609479	2.63848	6.93444	10.2265	0.678085	15.3145	10.9568	1.39772	0.485138	7.36097	9.78904	0.75196	8.33723	17.586	0.474083	1.58614	1.03564	2.63848	1.03564	1.39971	0.0505179	UP	3.55436	1.82959	0.00203783	2.69083	ENSMUSG00000036437	ENSMUST00000039303	1604	1	0
Pmepa1	ENSRNOG00000050404	prostate transmembrane protein, androgen induced 1 [Source:RGD Symbol;Acc:1308255]	187.486	125.957	1.48849	145.844	197.029	0.740216	2.01089	159.361	184.194	0.86518	145.683	192.176	0.758071	1.14129	1.57609	151.487	126.654	1.19607	167.673	174.847	0.95897	1.24724	168.358	176.621	0.953216	140.085	122.894	1.13988	0.836239	1.04174	1.57609	1.04174	0.656351	0.0589976	UP	3.58765	1.84304	0.000601004	3.22112	ENSMUSG00000038400	ENSMUST00000036248	3364	1	1
Sgms1	ENSRNOG00000012536	sphingomyelin synthase 1 [Source:RGD Symbol;Acc:727912]	8.25749	2.73849	3.01534	0.771694	2.20629	0.34977	8.62093	3.5217	2.8576	1.2324	1.00859	1.88017	0.536436	2.29738	5.45916	1.70808	1.34784	1.26727	2.59195	1.18758	2.18255	0.580639	1.56602	1.46762	1.06705	1.3415	1.89089	0.709454	1.50404	1.04234	5.45916	1.04234	2.44868	0.0598249	UP	2.07264	1.05147	0.00970981	2.01279	ENSMUSG00000040451	ENSMUST00000099514	1618	3	1
Tmpo	ENSRNOG00000008797	thymopoietin [Source:RGD Symbol;Acc:3875]	12.5412	13.6506	0.918729	8.44323	16.2986	0.518034	1.77349	16.8473	14.0018	1.20322	9.04528	25.6325	0.352883	3.40969	2.59159	9.88168	14.9278	0.661965	16.5555	11.9994	1.37969	0.479791	9.8111	8.24704	1.18965	9.98517	13.5283	0.738095	1.61179	1.04579	2.59159	1.04579	1.37384	0.0645912	UP	1.5019	0.586792	0.00900377	2.04558	ENSMUSG00000019961	ENSMUST00000072239	1905	2	4
Zcchc10	ENSRNOG00000006943	zinc finger, CCHC domain containing 10 [Source:RGD Symbol;Acc:1308149]	39.1395	12.4879	3.13419	19.7161	25.538	0.77203	4.05968	31.9784	21.851	1.46348	26.6039	27.943	0.952077	1.53714	2.79841	51.2295	33.1609	1.54488	33.1091	39.8743	0.830337	1.86054	14.3561	25.6543	0.559598	53.6188	23.6994	2.26245	0.247341	1.05394	2.79841	1.05394	1.48461	0.075795	UP	4.45708	2.1561	0.00268675	2.57077	ENSMUSG00000018239	ENSMUST00000018383	708	1	0
Qser1	ENSRNOG00000037514	glutamine and serine rich 1 [Source:RGD Symbol;Acc:1311804]	0.757657	2.2021	0.344061	0.56489	1.25921	0.448607	0.766955	1.57044	0.765391	2.05181	1.50185	3.44656	0.435753	4.70866	2.73781	1.01905	2.69053	0.378754	1.32741	1.22391	1.08457	0.349222	1.47355	0.944014	1.56094	1.68025	1.89578	0.886311	1.76117	1.05519	2.73781	1.05519	1.45302	0.077509	UP	7.33622	2.87504	0.00976482	2.01034	ENSMUSG00000074994	ENSMUST00000238887	8834	10	1
Snx1	ENSRNOG00000017029	sorting nexin 1 [Source:RGD Symbol;Acc:68935]	13.0302	14.6135	0.891655	14.7514	8.29965	1.77735	0.501676	21.1004	15.0569	1.40138	11.1876	21.2791	0.525755	2.66546	1.58357	10.2184	14.2064	0.719281	13.1413	18.7002	0.702736	1.02354	10.0202	10.0692	0.995134	12.038	13.156	0.91502	1.08755	1.05555	1.58357	1.05555	0.663177	0.0779942	UP	5.15155	2.36501	0.000249626	3.60271	ENSMUSG00000032382	ENSMUST00000034946	386	1	0
Rp9	ENSRNOG00000029456	retinitis pigmentosa 9 [Source:RGD Symbol;Acc:1559759]	75.3777	36.4685	2.06693	35.6045	49.5422	0.71867	2.87604	57.5621	57.2186	1.006	41.1687	61.1321	0.673438	1.49383	2.18494	71.6244	58.951	1.21498	72.5807	59.0629	1.22887	0.988697	78.7639	55.2154	1.42648	85.356	67.3967	1.26647	1.12635	1.05752	2.18494	1.05752	1.12759	0.0806869	UP	2.40529	1.26621	0.00186433	2.72948	ENSMUSG00000032239	ENSMUST00000034763	345	1	0
Thap1	ENSRNOG00000056956	THAP domain containing, apoptosis associated protein 1 [Source:RGD Symbol;Acc:1307589]	6.79201	12.6192	0.538228	11.6722	10.0352	1.16313	0.462743	10.8166	1.81709	5.9527	6.31199	10.121	0.623653	9.5449	5.00382	4.60742	9.45248	0.48743	4.24848	13.8298	0.307198	1.5867	3.43774	9.50094	0.361832	6.56855	9.63936	0.68143	0.530989	1.05884	5.00382	1.05884	2.32303	0.0824893	UP	2.12372	1.08659	0.00624602	2.2044	ENSMUSG00000037214	ENSMUST00000036807	1352	1	0
Arid5b	ENSRNOG00000000635	AT rich interactive domain 5B (Mrf1 like) [Source:RGD Symbol;Acc:1311735]	19.5366	13.0176	1.50078	14.4102	19.1943	0.750754	1.99903	16.0335	21.1023	0.759799	14.0213	27.8571	0.503329	1.50955	1.75429	16.2137	18.6473	0.869493	11.9262	16.7192	0.713324	1.21893	17.0343	20.0301	0.850435	16.7038	17.7367	0.941765	0.903023	1.06098	1.75429	1.06098	0.810887	0.0853941	UP	4.49786	2.16924	0.00684401	2.16469	ENSMUSG00000019947	ENSMUST00000219238	3984	1	1
Neurod1	ENSRNOG00000005609	neuronal differentiation 1 [Source:RGD Symbol;Acc:3165]	9.72983	19.2748	0.504795	10.3136	23.1218	0.446055	1.13169	10.8628	19.1067	0.568534	9.76059	33.7475	0.289224	1.96572	1.5487	22.9349	19.616	1.16919	12.6436	17.5284	0.721321	1.62091	14.2003	18.9863	0.747924	18.7598	12.6774	1.47978	0.505428	1.06317	1.5487	1.06317	0.631061	0.0883684	UP	18.1922	4.18525	0.0138266	1.85928	ENSMUSG00000034701	ENSMUST00000041099	1443	4	1
Lrrc8b	ENSRNOG00000002129	leucine rich repeat containing 8 family, member B [Source:RGD Symbol;Acc:1563429]	13.6633	15.5195	0.880396	10.6944	26.477	0.403913	2.17967	14.0107	19.5091	0.718162	14.6488	22.0497	0.664354	1.08099	1.63033	15.9742	24.1467	0.661548	19.239	27.0552	0.711102	0.930314	24.3036	29.5181	0.823346	20.3775	29.7935	0.683958	1.2038	1.06705	1.63033	1.06705	0.705165	0.0936345	UP	1.99947	0.999618	0.0138232	1.85939	ENSMUSG00000070639	ENSMUST00000112707	3999	5	4
Ift80	ENSRNOG00000009808	intraflagellar transport 80 [Source:RGD Symbol;Acc:1312006]	1.77019	4.93438	0.358746	6.15647	3.93258	1.5655	0.229157	4.36582	1.87798	2.32474	6.56546	9.74394	0.673799	3.4502	1.83968	5.22356	2.89783	1.80258	12.0451	5.34594	2.25313	0.800032	3.09082	3.09434	0.998862	5.8264	7.79284	0.747661	1.33598	1.06801	1.83968	1.06801	0.879454	0.0949222	UP	1.55646	0.638272	0.00185779	2.731	ENSMUSG00000027778	ENSMUST00000029347	1546	2	1
Sema5a	ENSRNOG00000011977	sema domain, seven thrombospondin repeats (type 1 and type 1-like), transmembrane domain (TM) and short cytoplasmic domain, (semaphorin) 5A [Source:RGD Symbol;Acc:1308650]	5.18882	2.34858	2.20934	4.26269	3.94003	1.08189	2.04211	3.85975	3.50994	1.09966	4.06925	4.65215	0.874703	1.25718	1.64965	1.87874	2.4755	0.758934	1.55185	3.33058	0.46594	1.62882	2.73795	4.35827	0.628219	2.31693	1.87077	1.23849	0.507246	1.06803	1.64965	1.06803	0.722157	0.0949584	UP	4.16651	2.05884	0.011712	1.93137	ENSMUSG00000022231	ENSMUST00000067458	6926	4	1
Tmem9b	ENSRNOG00000013591	TMEM9 domain family, member B [Source:RGD Symbol;Acc:1310775]	132.847	63.3705	2.09635	93.4595	80.1491	1.16607	1.79779	149.039	97.5988	1.52706	73.8966	66.8886	1.10477	1.38224	1.59002	90.973	88.3069	1.03019	135.868	91.6272	1.48283	0.694744	91.5474	66.1901	1.3831	81.2418	85.0871	0.954807	1.44856	1.07165	1.59002	1.07165	0.669041	0.0998383	UP	1.79883	0.847055	0.0059887	2.22267	ENSMUSG00000031021	ENSMUST00000033333	1002	0	1
Mospd1	ENSRNOG00000002332	motile sperm domain containing 1 [Source:RGD Symbol;Acc:1359486]	0.738134	3.05113	0.241922	1.29408	1.34374	0.963043	0.251205	3.08659	1.75295	1.7608	0.665347	2.64323	0.251717	6.99514	3.62317	0.682211	1.74555	0.390829	1.77615	1.45028	1.22469	0.319123	0.800605	1.18123	0.677772	0.621141	1.68714	0.368162	1.84096	1.08004	3.62317	1.08004	1.85725	0.111088	UP	3.2918	1.71888	0.00198086	2.70315	ENSMUSG00000023074	ENSMUST00000096447	950	4	1
Vcam1	ENSRNOG00000014333	vascular cell adhesion molecule 1 [Source:RGD Symbol;Acc:3952]	10.5554	10.8295	0.97469	5.25229	15.5615	0.337518	2.88781	5.60397	11.4517	0.489357	6.51611	12.5741	0.518217	0.944309	1.91606	2.87926	18.1874	0.158311	7.02392	8.33448	0.842754	0.187849	10.2822	10.4142	0.987325	5.7008	11.444	0.498148	1.98199	1.08492	1.91606	1.08492	0.938144	0.11759	UP	3.24718	1.69919	0.00523909	2.28074	ENSMUSG00000027962	ENSMUST00000029574	928	7	0
Id4	ENSRNOG00000016099	inhibitor of DNA binding 4 [Source:RGD Symbol;Acc:631428]	170.953	141.513	1.20804	108	168.263	0.641852	1.88211	139.666	160.957	0.867722	118.227	198.404	0.59589	1.45618	1.66914	82.0973	138.971	0.590751	112.941	131.599	0.858221	0.688344	102.947	92.1433	1.11725	80.1707	106.767	0.750894	1.48789	1.08812	1.66914	1.08812	0.739109	0.121835	UP	2.03567	1.02551	0.00161944	2.79063	ENSMUSG00000021379	ENSMUST00000021810	3093	7	1
Kcnb2	ENSRNOG00000028991	potassium channel, voltage gated Shab-related subfamily B, member 2 [Source:RGD Symbol;Acc:621349]	3.90161	2.22366	1.75459	2.03584	1.00806	2.01956	0.868797	2.03106	1.10307	1.84128	1.01793	2.55986	0.397651	4.63039	2.7496	3.43235	5.99544	0.572493	1.97074	1.70752	1.15415	0.496029	0.970479	3.02069	0.321277	0.344321	1.80404	0.190861	1.6833	1.08967	2.7496	1.08967	1.45922	0.123887	UP	1.86246	0.897207	0.0061752	2.20935	ENSMUSG00000092083	ENSMUST00000170146	12121	16	9
Yy1	ENSRNOG00000004339	YY1 transcription factor [Source:RGD Symbol;Acc:3982]	34.6874	32.9583	1.05246	24.152	44.2519	0.545784	1.92835	27.4649	40.9769	0.670253	26.7549	58.17	0.459943	1.45725	1.6928	40.8452	40.1582	1.01711	29.2249	32.8706	0.889089	1.14399	31.9354	44.2613	0.72152	33.1535	48.485	0.683789	1.05518	1.09958	1.6928	1.09958	0.759412	0.136957	UP	2.34538	1.22982	0.00068304	3.16555	ENSMUSG00000021264	ENSMUST00000021692	4493	3	1
Msh2	ENSRNOG00000015796	mutS homolog 2 [Source:RGD Symbol;Acc:620786]	6.70492	2.53266	2.64738	5.73983	9.78356	0.586681	4.51247	3.06964	8.0795	0.379929	7.74057	12.1877	0.635113	0.598207	2.55534	6.20681	4.50629	1.37737	5.83684	6.39725	0.912398	1.50961	5.35462	6.83181	0.783778	5.31586	4.72229	1.1257	0.696261	1.10294	2.55534	1.10294	1.35352	0.141349	UP	2.16585	1.11493	5.7767e-05	4.23832	ENSMUSG00000024151	ENSMUST00000024967	209	1	0
Srsf9	ENSRNOG00000001163	serine/arginine-rich splicing factor 9 [Source:RGD Symbol;Acc:1309495]	36.7954	28.6745	1.28321	34.0726	56.3064	0.605128	2.12056	49.7231	19.8859	2.50042	31.9	45.6584	0.698667	3.57885	2.8497	43.1438	44.0123	0.980267	44.1546	34.946	1.26351	0.775829	33.8726	24.6473	1.37429	37.0534	38.6087	0.959716	1.43198	1.1039	2.8497	1.1039	1.51081	0.142614	UP	2.89543	1.53378	0.00516153	2.28722	ENSMUSG00000029538	ENSMUST00000209604	1205	4	0
Parg	ENSRNOG00000019978	poly (ADP-ribose) glycohydrolase [Source:RGD Symbol;Acc:620387]	13.3101	8.83827	1.50596	6.5705	9.16579	0.71685	2.1008	9.53207	7.76932	1.22689	12.3076	13.2043	0.93209	1.31627	1.70854	12.0761	14.4174	0.837606	10.5933	9.93349	1.06642	0.785435	15.84	9.73176	1.62766	11.5707	10.1348	1.14168	1.42567	1.10555	1.70854	1.10555	0.772763	0.144768	UP	1.78939	0.83947	2.34644e-05	4.62959	ENSMUSG00000021911	ENSMUST00000022470	1230	1	0
Reep3	ENSRNOG00000000645	receptor accessory protein 3 [Source:RGD Symbol;Acc:1560401]	0.900555	0.438462	2.0539	0.632968	1.19384	0.530195	3.87385	2.24271	0.481538	4.65739	0.928326	1.36253	0.681325	6.83578	5.35481	3.30831	1.36252	2.42808	4.62345	3.79617	1.21792	1.99362	0.374081	2.28435	0.163758	0.722214	1.04295	0.692472	0.236483	1.11505	5.35481	1.11505	2.42084	0.157112	UP	3.89146	1.96031	0.00154669	2.8106	ENSMUSG00000019873	ENSMUST00000020023	4541	7	1
Tardbp	ENSRNOG00000012455	TAR DNA binding protein [Source:RGD Symbol;Acc:1310906]	42.6857	64.2732	0.664129	19.6915	45.841	0.429561	1.54607	36.2107	45.0606	0.8036	24.0735	46.3278	0.519634	1.54647	1.54627	36.9432	40.3892	0.91468	26.1156	39.9798	0.65322	1.40026	29.9935	42.0989	0.712453	30.2122	37.5795	0.803954	0.886186	1.14323	1.54627	1.14323	0.628791	0.193109	UP	2.99871	1.58434	0.000172717	3.76266	ENSMUSG00000041459	ENSMUST00000084125	5879	7	3
Slc17a6	ENSRNOG00000016147	solute carrier family 17 (vesicular glutamate transporter), member 6 [Source:RGD Symbol;Acc:620531]	16.4814	8.98245	1.83484	12.8504	13.4598	0.954724	1.92186	19.4803	5.98131	3.25686	17.5625	8.68851	2.02135	1.61123	1.76655	6.43954	1.66023	3.8787	7.71505	3.51387	2.1956	1.76658	5.88872	5.67708	1.03728	3.71761	1.90817	1.94826	0.532414	1.1495	1.76655	1.1495	0.820931	0.201003	UP	3.82234	1.93446	0.00263021	2.58001	ENSMUSG00000030500	ENSMUST00000207945	1765	3	0
Maf	ENSRNOG00000012428	v-maf avian musculoaponeurotic fibrosarcoma oncogene homolog [Source:RGD Symbol;Acc:3034]	3.54456	4.34462	0.81585	0.324598	7.75026	0.0418822	19.4796	2.20436	9.85853	0.223599	2.50855	6.72348	0.373103	0.599296	10.0395	5.42375	7.79868	0.69547	6.24668	10.0127	0.623876	1.11476	3.49473	8.7111	0.401181	2.89775	8.70653	0.332825	1.20538	1.16007	10.0395	1.16007	3.32761	0.214212	UP	2.74579	1.45722	0.0102423	1.9896	ENSMUSG00000055435	ENSMUST00000109104	4316	8	1
Fosb	ENSRNOG00000046667	FBJ osteosarcoma oncogene B [Source:RGD Symbol;Acc:1308198]	4.30205	5.50788	0.781072	3.04245	5.2112	0.583829	1.33784	5.68898	2.62003	2.17134	1.3183	1.92613	0.684429	3.17248	2.25516	8.56504	4.6368	1.84719	4.45394	3.54699	1.2557	1.47105	3.41979	8.15302	0.419451	2.41021	4.90853	0.491025	0.854235	1.16264	2.25516	1.16264	1.17323	0.217406	UP	2.79652	1.48363	0.00171473	2.7658	ENSMUSG00000003545	ENSMUST00000208505	2302	0	1
Bcl11a	ENSRNOG00000007049	B-cell CLL/lymphoma 11A (zinc finger protein) [Source:RGD Symbol;Acc:1309923]	19.22	10.758	1.78658	11.712	11.8173	0.991089	1.80264	11.3479	11.7791	0.963393	11.2985	15.5598	0.726134	1.32674	1.56469	17.8317	15.4065	1.15741	10.936	16.2801	0.67174	1.72301	15.8444	19.0393	0.832194	15.0307	11.1489	1.34818	0.617274	1.17014	1.56469	1.17014	0.645878	0.226682	UP	4.71027	2.23581	0.000233916	3.63094	ENSMUSG00000000861	ENSMUST00000109514	3263	8	2
Fam117b	ENSRNOG00000022066	family with sequence similarity 117, member B [Source:RGD Symbol;Acc:1307676]	27.1572	15.1919	1.78761	20.145	26.1846	0.769345	2.32355	20.9994	21.1163	0.994464	16.4656	21.9666	0.749574	1.3267	1.82513	17.2974	11.8524	1.4594	18.3138	18.8367	0.97224	1.50107	20.5438	22.2417	0.923661	15.8259	15.0013	1.05497	0.875535	1.1883	1.82513	1.1883	0.867996	0.248902	UP	2.07984	1.05647	0.000899021	3.04623	ENSMUSG00000041040	ENSMUST00000036540	3619	6	4
Golga4	ENSRNOG00000029910	golgin A4 [Source:RGD Symbol;Acc:1591925]	25.1907	19.5453	1.28884	24.6811	31.7513	0.777326	1.65804	22.6954	19.9491	1.13767	19.1373	27.1882	0.703883	1.61627	1.63716	24.7674	23.0076	1.07649	19.975	21.985	0.908574	1.18481	20.9881	25.4008	0.826277	18.6271	27.5177	0.676913	1.22065	1.20273	1.63716	1.20273	0.711191	0.266315	UP	4.78532	2.25861	0.00213851	2.66989	ENSMUSG00000038708	ENSMUST00000211840	706	1	1
Usp46	ENSRNOG00000002106	ubiquitin specific peptidase 46 [Source:RGD Symbol;Acc:1564808]	39.8318	28.8663	1.37987	24.8175	29.2066	0.849722	1.62391	30.3869	25.8164	1.17704	28.3632	37.5506	0.755333	1.5583	1.59111	40.7561	36.1455	1.12756	36.6168	35.1443	1.0419	1.08221	38.3952	27.5006	1.39616	32.5576	30.8964	1.05377	1.32492	1.20357	1.59111	1.20357	0.670031	0.267317	UP	1.74839	0.806031	2.52262e-07	6.59815	ENSMUSG00000054814	ENSMUST00000152408	2531	5	1
Taok3	ENSRNOG00000001138	TAO kinase 3 [Source:RGD Symbol;Acc:1562861]	32.9626	32.1859	1.02413	29.6544	56.9818	0.520419	1.9679	28.2426	38.5359	0.732891	20.5723	61.8117	0.332822	2.20205	2.08497	21.5229	37.2292	0.578119	35.5062	49.6374	0.715311	0.808206	35.9128	34.6687	1.03589	32.0909	50.7573	0.632242	1.63843	1.22332	2.08497	1.22332	1.06003	0.2908	UP	7.52245	2.9112	0.000907117	3.04234	ENSMUSG00000061288	ENSMUST00000092889	1385	2	1
Bdnf	ENSRNOG00000047466	brain-derived neurotrophic factor [Source:RGD Symbol;Acc:2202]	10.9151	14.3856	0.758752	8.4115	18.1241	0.464106	1.63487	15.8597	17.0257	0.931515	9.51396	16.9466	0.561408	1.65925	1.64706	15.3379	14.4417	1.06206	18.3825	19.6146	0.937185	1.13324	13.4398	21.5514	0.623616	9.62973	20.2992	0.47439	1.31457	1.2239	1.64706	1.2239	0.719891	0.29149	UP	4.30718	2.10675	0.000453902	3.34304	ENSMUSG00000048482	ENSMUST00000053317	2855	8	0
Cebpd	ENSRNOG00000050869	CCAAT/enhancer binding protein (C/EBP), delta [Source:RGD Symbol;Acc:2328]	20.8012	13.5217	1.53836	6.10936	11.7788	0.518674	2.96594	7.42787	21.6833	0.342562	7.46958	10.8948	0.68561	0.499646	1.73279	7.36375	14.0209	0.525198	6.66412	14.8665	0.448264	1.17163	6.88464	11.4852	0.599436	7.58595	16.187	0.468645	1.27908	1.22536	1.73279	1.22536	0.793099	0.2932	UP	2.25087	1.17048	0.0127297	1.89518	ENSMUSG00000071637	ENSMUST00000096232	2900	5	1
Rab8b	ENSRNOG00000018009	RAB8B, member RAS oncogene family [Source:RGD Symbol;Acc:628764]	26.8139	44.8116	0.59837	19.8517	51.3131	0.386874	1.54668	38.4798	55.3796	0.694837	32.0776	74.3912	0.431202	1.6114	1.57904	18.2235	47.6772	0.382227	18.8784	50.6967	0.372379	1.02644	25.9341	33.0914	0.783711	25.7842	46.9957	0.54865	1.42844	1.22744	1.57904	1.22744	0.659046	0.295652	UP	6.21741	2.63631	9.28672e-05	4.03214	ENSMUSG00000036943	ENSMUST00000041139	4055	4	0
Gar1	ENSRNOG00000061146	GAR1 homolog, ribonucleoprotein [Source:RGD Symbol;Acc:1563995]	22.0276	20.2441	1.0881	13.062	21.0069	0.621796	1.74993	25.8418	22.388	1.15427	13.4731	19.1069	0.705143	1.63693	1.69343	18.913	21.876	0.864555	13.947	29.8791	0.466781	1.85216	15.8632	20.0035	0.793021	28.3915	22.3652	1.26945	0.624697	1.23843	1.69343	1.23843	0.759949	0.308512	UP	4.25632	2.08961	0.0164312	1.78433	ENSMUSG00000028010	ENSMUST00000029643	284	1	0
Elavl2	ENSRNOG00000006853	ELAV like neuron-specific RNA binding protein 2 [Source:RGD Symbol;Acc:628611]	9.61	13.6987	0.701526	11.1188	10.0467	1.10671	0.633884	12.9443	4.68723	2.76161	9.0075	15.1087	0.59618	4.63218	2.63303	15.1753	17.1557	0.884563	10.8613	17.9348	0.605599	1.46064	10.7439	12.4871	0.8604	11.3063	13.476	0.838995	1.02551	1.24308	2.63303	1.24308	1.39672	0.313915	UP	2.85898	1.5155	0.0121058	1.91701	ENSMUSG00000008489	ENSMUST00000008633	2477	7	0
Cnnm2	ENSRNOG00000020113	cyclin and CBS domain divalent metal cation transport mediator 2 [Source:RGD Symbol;Acc:1308162]	3.51551	5.11223	0.687667	7.40283	6.47989	1.14243	0.601933	9.18395	3.09009	2.97207	3.423	4.82761	0.709047	4.19164	2.39678	6.29835	3.69703	1.70362	4.69712	2.78925	1.68401	1.01165	4.36844	2.72478	1.60323	5.13953	4.73241	1.08603	1.47623	1.24394	2.39678	1.24394	1.2611	0.314916	UP	1.59539	0.67391	0.00182647	2.73839	ENSMUSG00000064105	ENSMUST00000099373	2150	2	1
Abca5	ENSRNOG00000004378	ATP-binding cassette, subfamily A (ABC1), member 5 [Source:RGD Symbol;Acc:628661]	0.456035	0.058682	7.77129	0.0900224	0.48147	0.186974	41.5635	0.183404	0.610577	0.300378	0.922283	0.110398	8.35416	0.0359555	20.7997	0.0779446	1.51363	0.0514951	0.448928	0.165428	2.71374	0.0189757	0.945066	0.652767	1.44778	0.495949	0.848592	0.584438	2.47723	1.2481	20.7997	1.2481	4.37849	0.319735	UP	3.80717	1.92872	0.000201065	3.69666	ENSMUSG00000018800	ENSMUST00000043961	3090	7	1
Brd3	ENSRNOG00000007681	bromodomain containing 3 [Source:RGD Symbol;Acc:1308925]	19.0463	19.0276	1.00098	18.3721	26.2742	0.699245	1.43152	25.9095	25.5162	1.01541	16.5151	30.1174	0.548357	1.85174	1.64163	16.7961	11.9136	1.40983	19.3925	26.5289	0.730995	1.92864	14.81	26.5667	0.557465	19.1217	19.9979	0.956185	0.583009	1.25582	1.64163	1.25582	0.715128	0.328634	UP	6.93271	2.79342	0.000804303	3.09458	ENSMUSG00000026918	ENSMUST00000028282	2886	2	1
Efnb2	ENSRNOG00000014648	ephrin B2 [Source:RGD Symbol;Acc:1309497]	1.81627	1.23927	1.4656	1.48222	2.57404	0.575834	2.54517	1.31293	2.76659	0.474566	1.62844	5.43635	0.299547	1.58428	2.06473	0.222295	0.74698	0.297592	0.975029	1.91755	0.508476	0.585261	1.6304	0.841995	1.93635	1.26675	1.28212	0.988012	1.95985	1.27255	2.06473	1.27255	1.04595	0.347728	UP	4.46137	2.15749	0.00438248	2.35828	ENSMUSG00000001300	ENSMUST00000001319	3154	3	4
Snx2	ENSRNOG00000017832	sorting nexin 2 [Source:RGD Symbol;Acc:1310291]	31.9222	41.3531	0.771942	26.4256	30.7121	0.86043	0.897159	36.4276	24.6241	1.47935	18.4461	43.2592	0.426409	3.46932	2.18324	29.8428	31.3546	0.951784	20.3178	35.8124	0.56734	1.67763	16.6293	30.1144	0.552204	22.2008	35.7492	0.621015	0.889196	1.28341	2.18324	1.28341	1.12647	0.359983	UP	1.97012	0.978284	0.00070072	3.15446	ENSMUSG00000034484	ENSMUST00000037850	443	4	0
Erp44	ENSRNOG00000005841	endoplasmic reticulum protein 44 [Source:RGD Symbol;Acc:1309176]	21.7554	23.5553	0.923588	22.8883	12.0578	1.89822	0.486556	40.0814	8.11607	4.93852	24.0003	14.0626	1.70668	2.89365	1.6901	10.2119	15.0801	0.677177	17.2365	26.7317	0.644796	1.05022	18.8411	17.1537	1.09837	15.7623	22.0659	0.714328	1.53763	1.29392	1.6901	1.29392	0.757111	0.371751	UP	3.81668	1.93232	0.0168869	1.77245	ENSMUSG00000028343	ENSMUST00000030028	1285	2	1
Zbtb44	ENSRNOG00000005578	zinc finger and BTB domain containing 44 [Source:RGD Symbol;Acc:1308984]	3.36264	3.37457	0.996465	3.54695	1.50485	2.35701	0.422766	2.65823	0.260876	10.1896	2.19012	2.55763	0.856308	11.8995	6.16113	1.79702	2.2634	0.793947	3.30628	2.81853	1.17305	0.676822	4.11032	1.79599	2.28861	1.78698	1.49745	1.19335	1.9178	1.29731	6.16113	1.29731	2.62319	0.375527	UP	3.08938	1.62732	0.0114828	1.93995	ENSMUSG00000047412	ENSMUST00000115222	7130	18	3
Tmem200a	ENSRNOG00000047783	transmembrane protein 200A [Source:RGD Symbol;Acc:1564024]	3.28953	1.90579	1.72607	2.50741	4.66609	0.537369	3.21208	1.75288	6.28807	0.278763	1.90099	4.29681	0.442419	0.630088	1.92108	5.70264	5.48109	1.04042	5.05874	6.12741	0.825592	1.26021	2.63094	1.97842	1.32982	4.70581	4.76156	0.988292	1.34557	1.30289	1.92108	1.30289	0.941921	0.381718	UP	2.93561	1.55366	0.00600257	2.22166	ENSMUSG00000049420	ENSMUST00000066049	1708	0	1
Tmed5	ENSRNOG00000000073	transmembrane p24 trafficking protein 5 [Source:RGD Symbol;Acc:1359437]	5.25074	7.51992	0.698244	5.2962	4.13664	1.28031	0.545369	6.30741	5.75944	1.09514	3.69321	13.9588	0.264579	4.13919	2.34228	8.4123	5.77511	1.45665	9.48842	8.27074	1.14723	1.26971	5.18287	3.26462	1.58759	7.5659	6.40742	1.1808	1.3445	1.3071	2.34228	1.3071	1.22791	0.386375	UP	3.43727	1.78126	0.000741145	3.1301	ENSMUSG00000063406	ENSMUST00000002837	2914	12	0
Atf1	ENSRNOG00000061088	activating transcription factor 1 [Source:RGD Symbol;Acc:1307360]	11.4919	6.49469	1.76943	13.3723	14.8293	0.901749	1.96222	14.16	11.7125	1.20896	7.09907	11.7181	0.605821	1.99558	1.9789	7.5925	10.4415	0.727146	13.3875	12.9102	1.03697	0.701222	5.44321	8.24668	0.660049	5.06258	14.813	0.341766	1.93129	1.31625	1.9789	1.31625	0.9847	0.396439	UP	12.5013	3.644	0.0090134	2.04511	ENSMUSG00000023027	ENSMUST00000023769	1285	5	1
Csmd1	ENSRNOG00000030719	CUB and Sushi multiple domains 1 [Source:RGD Symbol;Acc:1305103]	1.32543	0.263972	5.0211	1.62777	1.15015	1.41527	3.54781	0.547597	0.908787	0.602558	1.91324	0.350151	5.46404	0.110277	1.82904	1.72364	0.533239	3.2324	1.2152	0.474552	2.56073	1.26229	1.61909	0.878575	1.84286	1.31949	0.985066	1.33949	1.37579	1.31904	1.82904	1.31904	0.871089	0.399489	UP	9.52597	3.25187	0.000816847	3.08786	ENSMUSG00000060924	ENSMUST00000082104	3180	4	0
Gtf2a1	ENSRNOG00000004300	general transcription factor IIA, 1 [Source:RGD Symbol;Acc:69246]	10.9817	20.3853	0.538707	2.44305	17.3095	0.141139	3.81685	4.50645	18.7568	0.240257	11.6092	29.2212	0.397287	0.604744	2.21079	4.89623	9.56475	0.511904	6.16921	16.6955	0.369513	1.38535	5.72666	9.61942	0.595323	8.43585	17.9466	0.470053	1.2665	1.32592	2.21079	1.32592	1.14457	0.406998	UP	2.50458	1.32457	2.09677e-05	4.67845	ENSMUSG00000020962	ENSMUST00000021345	4482	7	4
Arl5a	ENSRNOG00000006839	ADP-ribosylation factor-like 5A [Source:RGD Symbol;Acc:621327]	13.088	11.5594	1.13224	3.64532	8.77973	0.415197	2.72699	4.44274	7.5177	0.590971	5.00309	3.14642	1.59009	0.371659	1.54932	3.92924	17.101	0.229767	5.50332	10.9286	0.50357	0.456275	10.7041	3.92488	2.72724	10.0229	8.27279	1.21155	2.25104	1.35366	1.54932	1.35366	0.631639	0.436861	UP	3.84162	1.94172	0.00947324	2.0235	ENSMUSG00000036093	ENSMUST00000036541	4433	2	3
Ubiad1	ENSRNOG00000009575	UbiA prenyltransferase domain containing 1 [Source:RGD Symbol;Acc:1309588]	4.6343	3.95662	1.17128	3.95408	4.267	0.926665	1.26397	4.56335	1.53046	2.98169	5.92783	5.0733	1.16844	2.55186	1.90791	7.17797	5.03985	1.42424	2.92222	3.69334	0.791213	1.80007	2.4449	4.56199	0.535928	3.24323	5.73824	0.565196	0.948217	1.37415	1.90791	1.37415	0.931997	0.458535	UP	8.24079	3.04278	1.68458e-05	4.77351	ENSMUSG00000047719	ENSMUST00000051633	1660	1	0
Zdhhc17	ENSRNOG00000003803	zinc finger, DHHC-type containing 17 [Source:RGD Symbol;Acc:1595790]	7.04048	2.25918	3.11639	1.48793	6.06377	0.24538	12.7002	3.15169	2.72464	1.15674	3.66026	6.0069	0.609343	1.89833	7.29928	1.75716	5.36793	0.327344	2.59711	3.79072	0.685123	0.477789	5.71622	3.06251	1.86651	2.05339	2.50316	0.820319	2.27535	1.37657	7.29928	1.37657	2.86775	0.461078	UP	1.67024	0.740059	0.00176896	2.75228	ENSMUSG00000035798	ENSMUST00000041723	2613	6	5
Hecw2	ENSRNOG00000013257	HECT, C2 and WW domain containing E3 ubiquitin protein ligase 2 [Source:RGD Symbol;Acc:1593244]	0.936493	0.915936	1.02244	1.94447	1.98425	0.979952	1.04336	3.51424	0.556794	6.31156	1.36274	2.50092	0.544895	11.5831	6.31322	3.8452	2.41622	1.59141	1.59453	1.45242	1.09784	1.44958	1.70725	2.75097	0.620599	0.730835	1.54344	0.47351	1.31063	1.38011	6.31322	1.38011	2.65837	0.46478	UP	5.70779	2.51293	0.0057302	2.24183	ENSMUSG00000042807	ENSMUST00000120904	6346	15	3
Elk3	ENSRNOG00000004367	ELK3, member of ETS oncogene family [Source:RGD Symbol;Acc:1307764]	3.66198	3.7086	0.987429	1.26624	4.06626	0.311402	3.17092	3.56504	3.04673	1.17012	1.81737	2.68237	0.677524	1.72705	2.44899	1.49171	5.29966	0.281473	2.62743	2.26044	1.16235	0.242158	2.96659	3.31765	0.894184	1.51491	4.28313	0.353692	2.52814	1.38515	2.44899	1.38515	1.29218	0.470042	UP	8.49322	3.08631	0.00050596	3.29588	ENSMUSG00000008398	ENSMUST00000008542	2596	3	2
Rab33b	ENSRNOG00000013035	RAB33B, member RAS oncogene family [Source:RGD Symbol;Acc:1308353]	7.14383	3.67882	1.94188	13.1169	8.27882	1.58439	1.22563	10.381	5.2622	1.97275	7.06407	9.5769	0.737616	2.6745	1.95006	8.01524	6.1574	1.30172	4.72853	4.42905	1.06762	1.21928	9.53296	6.99615	1.3626	3.59212	4.10065	0.875988	1.5555	1.38739	1.95006	1.38739	0.963521	0.472375	UP	1.98131	0.986454	0.000269511	3.56942	ENSMUSG00000027739	ENSMUST00000054387	2436	3	2
Hes1	ENSRNOG00000001720	hes family bHLH transcription factor 1 [Source:RGD Symbol;Acc:62081]	15.4472	11.8079	1.30821	13.4949	11.5637	1.16701	1.121	23.6255	8.57007	2.75675	7.62071	10.5219	0.724271	3.80623	2.46361	16.9203	21.6479	0.781614	6.63126	17.5968	0.376845	2.0741	13.5983	18.2505	0.745092	14.6316	14.1639	1.03302	0.721275	1.39769	2.46361	1.39769	1.30078	0.483042	UP	20.3573	4.34748	0.00103792	2.98384	ENSMUSG00000022528	ENSMUST00000023171	368	3	1
Nfatc2ip	ENSRNOG00000057384	nuclear factor of activated T-cells, cytoplasmic, calcineurin-dependent 2 interacting protein [Source:RGD Symbol;Acc:1359096]	5.3261	7.44192	0.715689	5.19108	9.00521	0.576453	1.24154	3.9909	1.80729	2.20822	6.39688	14.6027	0.438061	5.0409	3.14122	10.2747	4.74029	2.16753	7.59673	5.79173	1.31165	1.65252	7.97458	7.3063	1.09147	6.66183	7.38741	0.901782	1.21034	1.43143	3.14122	1.43143	1.65132	0.517458	UP	3.4852	1.80124	0.00628319	2.20182	ENSMUSG00000030722	ENSMUST00000075671	2127	1	2
Tcf12	ENSRNOG00000057754	transcription factor 12 [Source:RGD Symbol;Acc:3829]	8.58279	3.27661	2.61941	11.0001	6.40861	1.71646	1.52606	10.569	4.16569	2.53715	5.01052	12.2324	0.409611	6.19407	3.86006	4.15783	4.95724	0.838739	4.2477	6.62226	0.641428	1.30761	5.68576	6.57153	0.865211	3.83124	6.90314	0.555	1.55894	1.43328	3.86006	1.43328	1.94862	0.519317	UP	5.06243	2.33983	0.00296553	2.5279	ENSMUSG00000032228	ENSMUST00000183404	3884	5	0
Rc3h2	ENSRNOG00000009196	ring finger and CCCH-type domains 2 [Source:RGD Symbol;Acc:1304833]	1.10087	2.90244	0.379291	3.14415	2.52997	1.24276	0.3052	4.00352	2.71387	1.47521	1.65774	3.53498	0.468953	3.14574	1.72547	2.94327	2.60806	1.12853	1.69693	3.71576	0.456685	2.47113	1.13132	2.72121	0.415742	2.69158	2.84475	0.946157	0.4394	1.45527	1.72547	1.45527	0.786992	0.541284	UP	2.73481	1.45144	5.70554e-05	4.2437	ENSMUSG00000075376	ENSMUST00000100143	5160	12	4
Zdhhc21	ENSRNOG00000010484	zinc finger, DHHC-type containing 21 [Source:RGD Symbol;Acc:1305750]	1.72828	0.46612	3.7078	1.57776	0.683384	2.30875	1.60598	1.26989	0.542135	2.34239	0.800997	2.97024	0.269674	8.68599	5.14599	0.775398	2.19587	0.353117	0.365862	1.75197	0.208829	1.69094	1.51898	0.454213	3.3442	3.21172	1.19634	2.68462	1.24569	1.46831	5.14599	1.46831	2.36345	0.554159	UP	2.80245	1.48669	0.00128845	2.88993	ENSMUSG00000028403	ENSMUST00000030110	7591	8	8
Gdap2	ENSRNOG00000019754	ganglioside-induced differentiation-associated-protein 2 [Source:RGD Symbol;Acc:1306050]	12.758	11.1684	1.14233	9.56869	7.09675	1.34832	0.847225	4.73516	2.79811	1.69227	6.61947	13.1227	0.504429	3.35482	2.10102	10.2975	5.43643	1.89417	8.45395	8.48827	0.995957	1.90186	9.58277	6.19177	1.54766	11.704	7.8483	1.49128	1.03781	1.46983	2.10102	1.46983	1.07109	0.555652	UP	2.64916	1.40553	0.0164341	1.78425	ENSMUSG00000027865	ENSMUST00000029459	1162	2	0
Slc38a1	ENSRNOG00000005291	solute carrier family 38, member 1 [Source:RGD Symbol;Acc:69645]	10.5997	10.1105	1.04839	7.54184	12.4391	0.606301	1.72915	14.3587	14.4934	0.990706	9.78838	16.232	0.60303	1.64288	1.68602	13.2673	12.4915	1.06211	8.67677	14.2496	0.608913	1.74427	26.7291	22.8456	1.16999	15.23	16.022	0.950568	1.23083	1.48755	1.68602	1.48755	0.753618	0.572937	UP	2.12021	1.08421	1.61328e-06	5.79229	ENSMUSG00000023169	ENSMUST00000088452	5293	2	0
Sp1	ENSRNOG00000014084	Sp1 transcription factor [Source:RGD Symbol;Acc:3738]	0.795288	3.26101	0.243878	0.963572	1.0893	0.884579	0.275699	1.11185	0.695856	1.59782	1.18725	2.34367	0.506577	3.15414	1.71492	2.14184	1.43579	1.49175	1.12251	2.09477	0.535863	2.78383	0.410162	2.57316	0.1594	1.60249	1.99517	0.803185	0.19846	1.49114	1.71492	1.49114	0.778141	0.576419	UP	11.493	3.52268	4.92142e-05	4.30791	ENSMUSG00000001280	ENSMUST00000001326	5372	4	3
Acvr1	ENSRNOG00000005033	activin A receptor, type I [Source:RGD Symbol;Acc:620200]	2.67905	0.631804	4.24032	0.198674	0	100	0.0424032	1.45714	0	100	4.10319	0.679962	6.03444	16.5715	8.30697	0.583637	1.54038	0.378892	0.0354601	1.78085	0.0199119	19.0284	0	0.521647	0	1.23774	2.07581	0.596268	0	0	8.30697	0	3.05432		UP	5.36407	2.42333	2.54664e-05	4.59403	ENSMUSG00000026834	ENSMUST00000028178	7465	11	5
Angpt1	ENSRNOG00000005854	angiopoietin 1 [Source:RGD Symbol;Acc:628896]	1.07988	1.43754	0.7512	0.669808	3.61561	0.185254	4.05496	1.85739	3.02022	0.614985	1.60776	6.08669	0.264144	2.32822	3.19159	0	1.80382	0	0	0.913689	0	0	0.87607	4.66203	0.187916	1.03722	1.07602	0.963941	0.194945	0	3.19159	0	1.67428		UP	10.1955	3.34986	0.00272302	2.56495	ENSMUSG00000022309	ENSMUST00000022921	2247	1	0
Bach1	ENSRNOG00000001582	BTB and CNC homology 1, basic leucine zipper transcription factor 1 [Source:RGD Symbol;Acc:1306693]	0.470086	0.0238871	19.6795	0.0629026	0.127883	0.491876	40.009	0.192229	0.345726	0.556015	0.773755	0.0799178	9.68189	0.0574284	20.0332	0.217715	0	100	0	0.269346	0	0	0	0.276274	0	0.91156	0.538344	1.69327	0	0	20.0332	0	4.32432		UP	2.93051	1.55115	0.00874524	2.05823	ENSMUSG00000025612	ENSMUST00000026703	3475	4	1
Cd99l2	ENSRNOG00000023841	CD99 molecule-like 2 [Source:RGD Symbol;Acc:620896]	0.060053	0.0183356	3.27521	0.048245	0.0368296	1.30995	2.50025	0.0327634	0.0165881	1.97511	0.0169585	0.015333	1.10601	1.7858	2.14303	0.0278411	0.0312718	0.890294	0.0431674	0.0172294	2.50545	0.355343	0	0	100	0.0527749	0.0359446	1.46823	0	0	2.14303	0	1.09965		UP	1.93676	0.953645	0.00356056	2.44848	ENSMUSG00000033102	ENSMUST00000039318	4163	3	0
Dhx33	ENSRNOG00000007054	DEAH (Asp-Glu-Ala-His) box polypeptide 33 [Source:RGD Symbol;Acc:1307239]	0.471011	0.48765	0.965879	0.251967	0.019188	13.1315	0.0735544	0.231002	0	100	0.664069	3.64753	0.18206	549.27	274.672	0.196156	0	100	0.0225222	0.107814	0.208899	478.701	0	1.55656	0	1.28125	0.1124	11.399	0	0	274.672	0	8.10156		UP	2.88528	1.52871	0.00568134	2.24555	ENSMUSG00000040620	ENSMUST00000108527	3028	2	1
Efna2	ENSRNOG00000016203	ephrin A2 [Source:RGD Symbol;Acc:620389]	6.23746	2.43282	2.56388	2.90917	4.95836	0.58672	4.36985	4.44518	1.03453	4.29681	1.13202	1.07915	1.04899	4.09613	4.23299	0	5.86539	0	1.29474	8.46984	0.152865	0	8.68659	6.86624	1.26512	0.155399	2.93664	0.0529173	23.9074	0	4.23299	0	2.08168		UP	5.26208	2.39563	0.00136062	2.86626	ENSMUSG00000003070	ENSMUST00000003154	1220	1	2
Fam72a	ENSRNOG00000042747	family with sequence similarity 72, member A [Source:RGD Symbol;Acc:1598023]	2.95942	0.243286	12.1644	1.32283	4.94786	0.267354	45.4991	4.71563	1.53294	3.0762	7.16011	0	100	0.030762	22.7649	4.32064	0	100	0	0.228376	0	0	8.85595	1.93631	4.57362	5.20855	0.706175	7.37572	0.620091	0	22.7649	0	4.50874		UP	5.58187	2.48075	0.000394226	3.40425	ENSMUSG00000055184	ENSMUST00000068613	943	3	0
Gpr17	ENSRNOG00000025745	G protein-coupled receptor 17 [Source:RGD Symbol;Acc:1589785]	0.140653	1.51964	0.0925568	0.0747585	2.5284	0.0295675	3.13035	0.152307	1.98293	0.0768091	0.865537	0.14154	6.11514	0.0125605	1.57146	0.579748	1.44221	0.401986	0	1.82408	0	0	0.539946	0	100	0.979309	0.577048	1.6971	58.924	0	1.57146	0	0.652103		UP	1.86949	0.902643	0.00199197	2.70072	ENSMUSG00000052229	ENSMUST00000064016	3992	0	1
Grin3a	ENSRNOG00000005723	glutamate receptor, ionotropic, N-methyl-D-aspartate 3A [Source:RGD Symbol;Acc:621704]	1.23426	2.57687	0.478976	3.08207	5.06231	0.608827	0.78672	5.2105	4.16345	1.25149	2.26597	5.71329	0.396614	3.15543	1.97107	0	1.02316	0	0.134519	4.18686	0.0321289	0	5.04662	2.24344	2.2495	0.599378	1.05549	0.567867	3.96132	0	1.97107	0	0.978982		UP	4.19352	2.06816	0.00352011	2.45344	ENSMUSG00000039579	ENSMUST00000076674	3615	2	1
Itga4	ENSRNOG00000004861	integrin, alpha 4 [Source:RGD Symbol;Acc:1593249]	0.117751	0.410649	0.286744	1.87348	0.26115	7.17396	0.0399701	0.311956	0.130023	2.39924	0.0379905	1.57978	0.024048	99.7688	49.9044	0.498914	0	100	0	0.270111	0	0	0.294059	0.328842	0.894226	0.162561	0.563447	0.288512	3.09944	0	49.9044	0	5.64109		UP	7.16573	2.84111	0.00148016	2.82969	ENSMUSG00000027009	ENSMUST00000099972	6508	9	2
Lpar6	ENSRNOG00000015577	lysophosphatidic acid receptor 6 [Source:RGD Symbol;Acc:1595950]	0.32877	3.45654	0.0951153	2.06771	0.917615	2.25335	0.0422106	0.834566	0	100	1.35663	0.333837	4.06375	24.6078	12.325	0.539362	0.831908	0.648343	0	3.49746	0	0	1.30689	0.157615	8.29166	0.927464	1.77822	0.521569	15.8975	0	12.325	0	3.62352		UP	6.1901	2.62996	9.43716e-06	5.02516	ENSMUSG00000033446	ENSMUST00000044405	3659	7	2
Nxt2	ENSRNOG00000019168	nuclear transport factor 2-like export factor 2 [Source:RGD Symbol;Acc:1560204]	2.31687	0.768971	3.01295	0.872882	0.81418	1.0721	2.81033	1.31941	3.85408	0.342341	0.326493	7.18428	0.0454455	7.53301	5.17167	0	5.11111	0	1.38382	1.20423	1.14913	0	3.13832	0.512988	6.11773	0.0692735	1.19247	0.0580924	105.31	0	5.17167	0	2.37063		UP	5.39527	2.4317	9.61629e-05	4.01699	ENSMUSG00000042271	ENSMUST00000042329	1865	3	2
P2rx7	ENSRNOG00000001296	purinergic receptor P2X, ligand-gated ion channel, 7 [Source:RGD Symbol;Acc:3241]	0.159763	0.346578	0.460973	1.14045	0.405966	2.80923	0.164092	0.697039	0.176358	3.95241	0.220463	0.199278	1.10631	3.57261	1.86835	1.43111	0.535728	2.67134	0.578054	0.162833	3.54998	0.752493	0.103417	0.501089	0.206384	0	0.934028	0	0	0	1.86835	0	0.901766		UP	12.7735	3.67508	0.00336829	2.47259	ENSMUSG00000029468	ENSMUST00000100737	2985	2	0
Ppapdc1b	ENSRNOG00000015568	phosphatidic acid phosphatase type 2 domain containing 1B [Source:RGD Symbol;Acc:1591734]	21.4487	9.66068	2.22021	9.49193	6.66759	1.42359	1.55958	7.43772	4.69078	1.5856	5.94808	6.28675	0.94613	1.67588	1.61773	0.0420281	3.91083	0.0107466	2.951	4.35667	0.677352	0.0158656	0	5.496	0	1.39613	6.15539	0.226814	0	0	1.61773	0	0.693973		UP	2.24523	1.16686	0.00232604	2.63338	ENSMUSG00000031570	ENSMUST00000133117	1596	2	0
Rcc1	ENSRNOG00000050106	regulator of chromosome condensation 1 [Source:RGD Symbol;Acc:1592835]	1.68624	0.36639	4.60231	3.64454	4.19238	0.869325	5.29412	2.67867	0	100	1.74966	0	100	1	3.14706	5.89635	0.491393	11.9993	2.7976	1.0327	2.70902	4.42938	0	3.21061	0	0.0378088	2.09934	0.0180099	0	0	3.14706	0	1.654		UP	3.03103	1.59981	0.000111135	3.95415	ENSMUSG00000028896	ENSMUST00000030726	904	1	1
Ripk3	ENSRNOG00000020465	receptor-interacting serine-threonine kinase 3 [Source:RGD Symbol;Acc:628899]	1.11213	0.397275	2.7994	0.0699034	0.557498	0.125388	22.3259	0.961304	1.29327	0.743313	0.552525	5.25315	0.10518	7.06707	14.6965	0.845885	3.38959	0.249554	0	1.97835	0	0	1.58272	1.66048	0.95317	1.03162	0.466705	2.21043	0.431214	0	14.6965	0	3.8774		UP	2.07858	1.0556	0.00168464	2.77349	ENSMUSG00000024404	ENSMUST00000025270	2060	3	1
Sft2d2	ENSRNOG00000003038	SFT2 domain containing 2 [Source:RGD Symbol;Acc:1310623]	0.366995	1.16636	0.31465	0.32772	1.17176	0.279682	1.12503	0.74779	0.284114	2.63201	0.884794	1.16279	0.760923	3.45896	2.292	0.510743	0	100	0.164262	0.0843087	1.94834	51.3257	0	0.465743	0	0.139826	2.05239	0.0681284	0	0	2.292	0	1.1966		UP	2.83573	1.50372	0.0107362	1.96915	ENSMUSG00000040848	ENSMUST00000043338	4919	3	1
St6gal2	ENSRNOG00000046515	ST6 beta-galactosamide alpha-2,6-sialyltranferase 2 [Source:RGD Symbol;Acc:1559663]	2.16846	0.356662	6.07987	1.25603	2.23341	0.562382	10.8109	0.159933	5.92562	0.0269901	0.703121	3.50787	0.200441	0.134654	5.47279	0.71221	1.71194	0.416025	0.24521	2.63896	0.0929192	4.47728	2.13215	2.21994	0.960454	0	1.30899	0	0	0	5.47279	0	2.45228		UP	2.50086	1.32243	6.49455e-05	4.18745	ENSMUSG00000024172	ENSMUST00000025000	4169	8	0
Tmc7	ENSRNOG00000016679	transmembrane channel-like 7 [Source:RGD Symbol;Acc:1564267]	2.11607	0.144924	14.6012	0.637189	1.69531	0.375854	38.8482	1.20079	0.39318	3.05405	0.873066	0.272859	3.1997	0.95448	19.9013	0.495793	0.3091	1.60399	8.0817	2.0766	3.89179	0.412146	0	0.257784	0	0.339607	0	100	0	0	19.9013	0	4.31479		UP	3.51425	1.81322	0.00464604	2.33292	ENSMUSG00000042246	ENSMUST00000044195	2296	4	2
Tmem136	ENSRNOG00000021793	transmembrane protein 136 [Source:RGD Symbol;Acc:1565079]	1.15352	0	100	0.163347	0.919078	0.177729	562.654	0.249592	0	100	3.78153	0	100	1	281.827	0	2.75475	0	0	0	100	0	0	0	100	0	0	100	0	0	281.827	0	8.13867		UP	7.21929	2.85186	0.00357076	2.44724	ENSMUSG00000048503	ENSMUST00000061833	2670	2	0
Tspan18	ENSRNOG00000008758	tetraspanin 18 [Source:RGD Symbol;Acc:1560411]	0.879652	1.30079	0.676244	0.634041	0.207324	3.05821	0.221124	1.29174	0.0373575	34.5778	2.15852	0.500767	4.31043	8.02189	4.12151	0	0.0528254	0	1.78258	0	100	0	0.0164283	0.349055	0.0470651	0.193196	0	100	0.000470651	0	4.12151	0	2.04317		UP	4.85805	2.28038	0.000294703	3.53062	ENSMUSG00000027217	ENSMUST00000111265	2615	1	0
Ttc21b	ENSRNOG00000005868	tetratricopeptide repeat domain 21B [Source:RGD Symbol;Acc:1565122]	0.466642	0.175195	2.66356	0.576517	1.93484	0.297966	8.93913	0.685152	0.416024	1.6469	1.27657	0.476204	2.68072	0.614352	4.77674	1.31382	1.88634	0.696492	0	1.56392	0	0	0.714464	2.24071	0.318856	0.110351	0.772597	0.142831	2.2324	0	4.77674	0	2.25603		UP	9.96726	3.3172	1.06257e-06	5.97364	ENSMUSG00000034848	ENSMUST00000102718	439	0	1
Ttc39b	ENSRNOG00000042603	tetratricopeptide repeat domain 39B [Source:RGD Symbol;Acc:1305797]	0.334962	0.145695	2.29906	1.35664	1.22792	1.10483	2.08092	1.35588	0.0263556	51.4456	3.04923	0.390031	7.81792	6.58048	4.3307	0.265688	3.0572	0.0869057	0	1.09519	0	0	0.463986	1.16643	0.397783	1.15463	0.342526	3.37093	0.118004	0	4.3307	0	2.1146		UP	5.54806	2.47198	0.00372247	2.42917	ENSMUSG00000038172	ENSMUST00000102823	6834	7	3
Vmac	ENSRNOG00000048897	vimentin-type intermediate filament associated coiled-coil protein [Source:RGD Symbol;Acc:1303340]	13.3848	4.79469	2.79159	1.25942	6.05264	0.208078	13.4161	2.93226	10.8007	0.271488	4.3407	7.06317	0.614554	0.441764	6.92892	4.61311	7.5294	0.61268	0	3.00119	0	0	1.77209	8.84418	0.200368	11.1541	1.55025	7.19503	0.0278481	0	6.92892	0	2.79263		UP	8.33025	3.05836	0.00297261	2.52686	ENSMUSG00000054723	ENSMUST00000067931	1548	1	0
Adam10	ENSRNOG00000054257	ADAM metallopeptidase domain 10 [Source:RGD Symbol;Acc:2032]	3.60087	2.93711	1.22599	3.00327	1.03055	2.91424	0.42069	4.61612	2.84032	1.62521	4.53479	1.20274	3.77038	0.431047	0.425868	6.56757	4.69862	1.39777	4.14927	2.70279	1.53518	0.91049	2.12734	2.16277	0.983618	3.61552	1.84627	1.95828	0.502286	0.706388	0.425868	0.706388	-1.23152	-0.501468	DOWN	6.64928	2.7332	0.0113357	1.94555	ENSMUSG00000054693	ENSMUST00000067880	2135	6	0
Zbtb43	ENSRNOG00000017017	zinc finger and BTB domain containing 43 [Source:RGD Symbol;Acc:1310287]	6.18117	5.98778	1.0323	4.22812	3.05027	1.38615	0.744725	4.37369	5.12031	0.854185	4.80423	2.42215	1.98346	0.430654	0.58769	6.77757	3.89615	1.73956	6.76035	3.04484	2.22026	0.78349	2.89769	4.94316	0.586202	4.99437	5.68	0.87929	0.666676	0.725083	0.58769	0.725083	-0.766874	-0.463782	DOWN	6.36867	2.67099	0.00051369	3.2893	ENSMUSG00000026788	ENSMUST00000028125	3410	3	2
Phlpp2	ENSRNOG00000016108	PH domain and leucine rich repeat protein phosphatase 2 [Source:RGD Symbol;Acc:1562857]	0.40719	0.386779	1.05277	0.516934	0.542594	0.952709	1.10503	0.329112	0.933111	0.352704	1.14134	0.554473	2.05842	0.171347	0.638188	0.880947	1.09944	0.801269	1.0985	0.467287	2.3508	0.340849	0.249084	1.08165	0.230282	0.265064	1.28177	0.206795	1.11357	0.727211	0.638188	0.727211	-0.647946	-0.459555	DOWN	3.16772	1.66344	0.000457574	3.33954	ENSMUSG00000031732	ENSMUST00000034175	3763	5	1
Tubgcp3	ENSRNOG00000017085	tubulin, gamma complex associated protein 3 [Source:RGD Symbol;Acc:1305726]	8.13278	6.13364	1.32593	11.4569	7.87362	1.4551	0.91123	5.65909	4.81542	1.1752	12.1817	3.77413	3.22768	0.364101	0.637665	9.3825	18.925	0.495773	8.02953	8.99521	0.892645	0.555397	9.77887	12.7466	0.767175	6.38652	7.74973	0.824096	0.930929	0.743163	0.637665	0.743163	-0.649129	-0.428249	DOWN	6.2763	2.64992	0.000700343	3.15469	ENSMUSG00000000759	ENSMUST00000164774	2351	2	0
Hmgxb4	ENSRNOG00000013878	HMG box domain containing 4 [Source:RGD Symbol;Acc:1305783]	5.15489	12.6073	0.408881	5.17453	5.9372	0.871544	0.469146	3.77397	10.0788	0.374446	8.19729	18.0967	0.452972	0.826644	0.647895	2.99154	8.34881	0.358319	6.31832	9.52252	0.663513	0.540033	5.27049	8.45627	0.623264	4.44398	6.75263	0.658111	0.94705	0.743542	0.647895	0.743542	-0.626168	-0.427514	DOWN	7.70433	2.94567	0.00136906	2.86358	ENSMUSG00000034518	ENSMUST00000145919	3566	5	4
Rasa2	ENSRNOG00000011909	RAS p21 protein activator 2 [Source:RGD Symbol;Acc:3538]	4.32188	4.06855	1.06227	5.93998	4.91015	1.20973	0.878098	1.9713	10.5691	0.186515	7.96167	4.12042	1.93225	0.0965277	0.487313	1.04608	5.42764	0.192732	3.7952	5.80621	0.653645	0.294857	4.84717	4.51699	1.0731	6.4585	7.40092	0.872662	1.22968	0.76227	0.487313	0.76227	-1.03708	-0.391626	DOWN	4.69548	2.23127	4.4143e-05	4.35514	ENSMUSG00000032413	ENSMUST00000034984	3145	3	3
Dyrk3	ENSRNOG00000004870	dual-specificity tyrosine-(Y)-phosphorylation regulated kinase 3 [Source:RGD Symbol;Acc:1310924]	6.20298	13.0512	0.47528	8.08116	5.69006	1.42022	0.334652	8.19835	8.91956	0.919143	6.25749	4.29959	1.45537	0.631553	0.483102	5.38917	6.84725	0.787056	7.27607	9.02089	0.80658	0.975794	6.9614	12.741	0.546378	8.5462	8.73923	0.977912	0.558719	0.767256	0.483102	0.767256	-1.0496	-0.382219	DOWN	3.25672	1.70342	0.0131239	1.88194	ENSMUSG00000016526	ENSMUST00000016670	1219	5	2
Lrch1	ENSRNOG00000009412	leucine-rich repeats and calponin homology (CH) domain containing 1 [Source:RGD Symbol;Acc:1595678]	0.060416	0.270113	0.223669	2.3281	2.92488	0.795964	0.281004	1.0101	1.59929	0.631593	1.3864	0.575098	2.41072	0.261993	0.271499	1.75326	1.13095	1.55025	0.443351	0.438401	1.01129	1.53295	0.156349	2.70894	0.0577159	0.229866	0.0721816	3.18455	0.0181237	0.775535	0.271499	0.775535	-1.88098	-0.366737	DOWN	4.10856	2.03863	0.00680886	2.16693	ENSMUSG00000068015	ENSMUST00000088970	2358	5	1
Chuk	ENSRNOG00000022485	conserved helix-loop-helix ubiquitous kinase [Source:RGD Symbol;Acc:1306661]	1.76943	3.62023	0.488762	6.37274	3.03623	2.0989	0.232866	4.21079	2.74228	1.53551	3.97523	2.26171	1.75762	0.873628	0.553247	3.34546	3.73844	0.894881	2.51627	1.29104	1.94903	0.459143	4.28635	4.30763	0.99506	4.86669	5.42854	0.896501	1.10994	0.78454	0.553247	0.78454	-0.854005	-0.350081	DOWN	4.04984	2.01786	0.000754685	3.12223	ENSMUSG00000025199	ENSMUST00000026217	1176	4	0
Pkdcc	ENSRNOG00000004205	protein kinase domain containing, cytoplasmic [Source:RGD Symbol;Acc:1311939]	4.94238	4.27155	1.15705	10.2923	2.27706	4.52	0.255984	6.73164	2.37982	2.82863	2.48133	0.866738	2.86284	0.988053	0.622018	4.56184	4.74934	0.960521	3.05097	2.10806	1.44729	0.663669	5.88031	3.2228	1.8246	6.60055	3.29404	2.00379	0.910575	0.787122	0.622018	0.787122	-0.684971	-0.345341	DOWN	9.8576	3.30124	7.57724e-05	4.12049	ENSMUSG00000024247	ENSMUST00000170794	793	1	0
Nup37	ENSRNOG00000004727	nucleoporin 37 [Source:RGD Symbol;Acc:1307774]	10.3839	8.9861	1.15555	5.42822	2.41354	2.24907	0.513791	8.40267	6.26876	1.3404	10.5939	1.56583	6.76568	0.198118	0.355954	6.70618	11.2747	0.594799	3.22469	6.34598	0.508147	1.17053	2.262	5.41383	0.417819	3.48831	3.47928	1.0026	0.416737	0.793631	0.355954	0.793631	-1.49024	-0.333459	DOWN	5.71679	2.51521	0.00265552	2.57585	ENSMUSG00000035351	ENSMUST00000219121	228	1	0
Ext1	ENSRNOG00000024886	exostosin glycosyltransferase 1 [Source:RGD Symbol;Acc:1587375]	8.1163	10.4798	0.774471	10.7944	11.1603	0.967214	0.800723	8.77281	8.65668	1.01342	11.3817	4.2153	2.70009	0.375326	0.588025	17.5023	13.2549	1.32044	11.2754	10.1186	1.11432	1.18497	9.15196	15.8232	0.578389	14.3053	10.0958	1.41696	0.408191	0.79658	0.588025	0.79658	-0.766051	-0.328108	DOWN	3.11454	1.63902	0.000916222	3.038	ENSMUSG00000061731	ENSMUST00000077273	4626	3	3
Maml1	ENSRNOG00000003268	mastermind-like transcriptional coactivator 1 [Source:RGD Symbol;Acc:1308631]	0.350655	0.898994	0.390053	0.36368	0.120434	3.01975	0.129167	0.0246977	0.575635	0.0429051	0.0511412	1.20265	0.0425238	1.00897	0.569068	0.692791	1.10854	0.624958	0.303844	0.753801	0.403083	1.55045	0.0549943	1.21852	0.045132	0.855449	0.854293	1.00135	0.0450711	0.797759	0.569068	0.797759	-0.813327	-0.325975	DOWN	8.21207	3.03775	1.78903e-06	5.74738	ENSMUSG00000050567	ENSMUST00000059458	2215	7	1
Eif2s1	ENSRNOG00000009432	eukaryotic translation initiation factor 2, subunit 1 alpha [Source:RGD Symbol;Acc:620963]	73.0004	27.8614	2.62013	100.027	31.9724	3.12854	0.837491	57.8942	35.3102	1.63959	81.133	17.1621	4.72745	0.346823	0.592157	46.454	34.9847	1.32784	54.8861	18.5764	2.95461	0.449411	70.3332	31.3667	2.24229	60.4291	31.2277	1.93511	1.15874	0.804075	0.592157	0.804075	-0.755948	-0.314598	DOWN	2.59768	1.37722	0.00354567	2.4503	ENSMUSG00000021116	ENSMUST00000071230	2094	4	2
Bbs4	ENSRNOG00000026171	Bardet-Biedl syndrome 4 [Source:RGD Symbol;Acc:1309134]	22.6484	27.5062	0.823393	24.1423	22.0032	1.09722	0.750437	18.2841	24.3699	0.750274	25.0739	13.3327	1.88063	0.398948	0.574692	18.8414	24.7406	0.761558	25.3947	14.4171	1.76143	0.432352	15.5206	15.2571	1.01727	19.9563	23.7644	0.839756	1.21139	0.82187	0.574692	0.82187	-0.799138	-0.283017	DOWN	2.33011	1.2204	0.00425063	2.37155	ENSMUSG00000025235	ENSMUST00000026265	880	1	0
Pgam5	ENSRNOG00000037443	phosphoglycerate mutase family member 5 [Source:RGD Symbol;Acc:1312028]	29.9617	24.1254	1.24192	44.6658	18.9505	2.35697	0.526911	33.0057	30.9899	1.06505	33.4061	15.5441	2.14912	0.495574	0.511243	31.1642	17.517	1.77908	25.7609	15.9125	1.61891	1.09894	23.0423	29.0558	0.793036	17.3449	12.2	1.42171	0.557803	0.828371	0.511243	0.828371	-0.96792	-0.271651	DOWN	3.20014	1.67813	0.000250418	3.60133	ENSMUSG00000029500	ENSMUST00000112505	1157	1	0
Cggbp1	ENSRNOG00000000718	CGG triplet repeat binding protein 1 [Source:RGD Symbol;Acc:1308129]	10.6983	11.4898	0.931113	9.45449	8.90437	1.06178	0.876935	7.77759	9.49655	0.818991	7.51044	4.01817	1.86912	0.438169	0.657552	7.41704	12.5952	0.588878	5.96928	7.91421	0.754248	0.780749	6.7703	5.3013	1.2771	8.15231	5.61388	1.45217	0.879444	0.830096	0.657552	0.830096	-0.604823	-0.26865	DOWN	5.23236	2.38746	0.00175388	2.756	ENSMUSG00000054604	ENSMUST00000067744	3431	7	0
Tnfaip6	ENSRNOG00000050792	tumor necrosis factor alpha induced protein 6 [Source:RGD Symbol;Acc:621359]	1.59885	1.81076	0.882972	3.6218	2.33499	1.5511	0.569256	1.03086	0.491	2.09951	2.24393	0.202209	11.0971	0.189195	0.379225	0.183882	3.96741	0.0463481	0.284765	5.95423	0.0478257	0.969106	8.91095	5.5792	1.59717	11.2591	5.01662	2.24436	0.711639	0.840372	0.379225	0.840372	-1.39887	-0.2509	DOWN	23.0519	4.52681	0.0121628	1.91497	ENSMUSG00000053475	ENSMUST00000065927	715	2	0
Pde9a	ENSRNOG00000001174	phosphodiesterase 9A [Source:RGD Symbol;Acc:621035]	10.1685	9.25535	1.09866	19.5534	9.49804	2.05868	0.533674	17.1074	15.0581	1.13609	23.4079	12.8983	1.81481	0.626014	0.579844	10.8655	13.6786	0.794343	5.41464	6.18559	0.875364	0.907444	5.83132	7.71434	0.755907	10.0548	10.5778	0.950557	0.795225	0.851334	0.579844	0.851334	-0.786264	-0.232202	DOWN	3.69445	1.88536	0.00268927	2.57037	ENSMUSG00000041119	ENSMUST00000137927	1597	2	0
Slc25a32	ENSRNOG00000004403	solute carrier family 25 (mitochondrial folate carrier) , member 32 [Source:RGD Symbol;Acc:1565789]	4.27961	8.23352	0.519779	7.02842	4.59495	1.5296	0.339814	9.77965	6.06161	1.61337	4.98092	1.76499	2.82207	0.5717	0.455757	6.80146	7.48835	0.908272	4.59577	5.53048	0.830989	1.093	3.82074	6.74819	0.566187	5.93513	7.03019	0.844235	0.670652	0.881826	0.455757	0.881826	-1.13366	-0.181434	DOWN	4.66139	2.22076	0.00165856	2.78027	ENSMUSG00000022299	ENSMUST00000022908	4739	5	3
Klhl20	ENSRNOG00000002875	kelch-like family member 20 [Source:RGD Symbol;Acc:1309490]	6.35337	9.99168	0.635866	8.87975	6.76859	1.31191	0.484689	3.11075	4.17318	0.745415	11.3945	6.27322	1.81637	0.410387	0.447538	13.0238	8.60604	1.51333	9.23786	6.16637	1.4981	1.01017	15.2959	8.25269	1.85344	11.3697	4.85881	2.34002	0.792064	0.901115	0.447538	0.901115	-1.15992	-0.150217	DOWN	4.17882	2.0631	0.00119697	2.92192	ENSMUSG00000026705	ENSMUST00000111611	2052	1	2
Lingo2	ENSRNOG00000005634	leucine rich repeat and Ig domain containing 2 [Source:RGD Symbol;Acc:1310773]	9.41131	13.9571	0.674303	17.179	16.9821	1.01159	0.666574	5.15611	19.3437	0.266552	17.9455	10.9195	1.64344	0.162192	0.414383	11.9358	12.8893	0.926024	13.4005	11.0815	1.20927	0.765772	15.5358	15.3618	1.01133	12.175	12.5057	0.973556	1.0388	0.902285	0.414383	0.902285	-1.27096	-0.148346	DOWN	6.60277	2.72307	0.000584578	3.23316	ENSMUSG00000045083	ENSMUST00000164772	1511	1	0
Mettl9	ENSRNOG00000025940	methyltransferase like 9 [Source:RGD Symbol;Acc:2311609]	80.4477	87.8851	0.915374	73.5338	58.9403	1.2476	0.733709	84.7179	97.2546	0.871094	93.2019	51.2952	1.81697	0.479421	0.606565	64.557	98.6104	0.654667	74.8902	82.5164	0.90758	0.721333	67.6421	79.9715	0.845828	59.6878	76.814	0.777043	1.08852	0.904927	0.606565	0.904927	-0.721266	-0.144127	DOWN	2.07191	1.05096	2.13753e-07	6.67009	ENSMUSG00000030876	ENSMUST00000033163	500	1	3
Ankrd32	NA	NA	3.98791	7.28115	0.547703	8.48751	5.38072	1.57739	0.347221	4.67938	16.6338	0.281318	7.45498	5.57614	1.33694	0.210419	0.27882	2.6091	4.56986	0.570937	6.51719	6.82262	0.955233	0.597694	6.86723	5.89616	1.1647	7.49282	7.93782	0.943939	1.23387	0.91578	0.27882	0.91578	-1.8426	-0.126927	DOWN	2.84356	1.5077	0.00422259	2.37442	ENSMUSG00000021597	ENSMUST00000162944	1133	1	0
Cdk5r1	ENSRNOG00000021685	cyclin-dependent kinase 5, regulatory subunit 1 (p35) [Source:RGD Symbol;Acc:629472]	7.8438	15.1631	0.517295	12.2781	10.8562	1.13098	0.457388	4.31722	7.83892	0.550742	12.8626	15.127	0.850307	0.647697	0.552543	10.1598	9.87594	1.02874	9.5984	11.4623	0.837389	1.22851	8.05431	10.5904	0.760529	10.1079	8.27043	1.22217	0.622276	0.925394	0.552543	0.925394	-0.855842	-0.11186	DOWN	3.3167	1.72975	0.0116413	1.934	ENSMUSG00000048895	ENSMUST00000053413	2752	2	0
Rnf215	ENSRNOG00000004940	ring finger protein 215 [Source:RGD Symbol;Acc:1310738]	4.23426	18.1011	0.233923	19.9102	16.3293	1.21929	0.191851	18.0594	14.3817	1.25572	13.827	9.67545	1.42908	0.878691	0.535271	3.67786	14.1542	0.259842	9.50059	14.8231	0.640931	0.405414	11.436	8.13428	1.4059	10.825	11.1422	0.971532	1.4471	0.926256	0.535271	0.926256	-0.901658	-0.110517	DOWN	1.84971	0.887296	6.6903e-05	4.17455	ENSMUSG00000003581	ENSMUST00000003677	663	1	1
Cyth3	ENSRNOG00000001065	cytohesin 3 [Source:RGD Symbol;Acc:620399]	2.93362	14.3058	0.205065	4.85648	6.85374	0.708588	0.289399	4.91085	11.1105	0.442001	6.96161	8.5997	0.809518	0.546005	0.417702	15.5908	12.9581	1.20317	7.37887	8.76622	0.841739	1.42939	6.62363	16.6912	0.396834	9.03615	9.68218	0.933276	0.425205	0.927296	0.417702	0.927296	-1.25945	-0.108899	DOWN	2.27622	1.18664	0.000217251	3.66304	ENSMUSG00000018001	ENSMUST00000116456	2345	6	0
Ncapd3	ENSRNOG00000008932	non-SMC condensin II complex, subunit D3 [Source:RGD Symbol;Acc:1562176]	0.72309	1.9741	0.366288	3.6677	0.759767	4.8274	0.0758769	1.2103	1.13298	1.06824	2.8602	0.899214	3.18078	0.335844	0.20586	2.11335	0.816524	2.58823	0.866949	0.429151	2.02015	1.28121	2.46047	1.35034	1.82211	2.86105	0.938811	3.04753	0.597899	0.939553	0.20586	0.939553	-2.28026	-0.0899543	DOWN	3.15932	1.65961	0.000640772	3.1933	ENSMUSG00000035024	ENSMUST00000086198	531	2	0
Gmfb	ENSRNOG00000047250	glia maturation factor, beta [Source:RGD Symbol;Acc:70910]	4.63099	13.3728	0.346299	9.45916	9.58873	0.986487	0.351043	4.39428	11.129	0.394849	10.1823	20.5736	0.494921	0.797804	0.574423	13.773	15.7399	0.875037	2.59389	4.64917	0.557925	1.56838	1.78626	14.9754	0.11928	7.1119	18.6651	0.381027	0.313048	0.940712	0.574423	0.940712	-0.799814	-0.0881743	DOWN	2.43654	1.28484	0.0130229	1.88529	ENSMUSG00000062014	ENSMUST00000079314	3603	3	0
Zfp161	ENSRNOG00000016719	zinc finger protein 161 [Source:RGD Symbol;Acc:628712]	3.0628	4.07996	0.750694	6.87996	5.7373	1.19916	0.626014	3.85253	6.73872	0.571701	7.27536	8.01341	0.907898	0.629697	0.627856	6.47577	8.15174	0.794403	5.64937	5.72909	0.986085	0.805613	6.2747	8.23877	0.761606	4.05948	5.83987	0.695132	1.09563	0.950621	0.627856	0.950621	-0.671495	-0.0730578	DOWN	2.14949	1.104	0.00171618	2.76544	ENSMUSG00000049672	ENSMUST00000112676	2541	6	2
Mpzl1	ENSRNOG00000003248	myelin protein zero-like 1 [Source:RGD Symbol;Acc:1359140]	14.1708	18.2062	0.77835	20.588	17.2587	1.19291	0.652483	11.7307	27.9027	0.420415	26.723	14.9723	1.78483	0.235549	0.444016	15.7939	14.613	1.08081	16.3998	21.1548	0.775228	1.39418	9.51981	17.7071	0.537627	19.387	18.509	1.04744	0.513279	0.953732	0.444016	0.953732	-1.17132	-0.0683445	DOWN	6.07661	2.60327	0.000644026	3.1911	ENSMUSG00000026566	ENSMUST00000068705	1413	0	1
Elovl4	ENSRNOG00000009773	ELOVL fatty acid elongase 4 [Source:RGD Symbol;Acc:1305630]	6.83884	12.9815	0.526814	9.34612	7.5728	1.23417	0.426857	7.16654	6.94565	1.0318	8.05949	6.14266	1.31205	0.786404	0.60663	8.02357	10.435	0.768909	4.11921	5.19569	0.792813	0.96985	10.7758	14.7465	0.730736	8.20525	10.5317	0.7791	0.937923	0.953886	0.60663	0.953886	-0.72111	-0.0681105	DOWN	3.28206	1.7146	1.15945e-05	4.93575	ENSMUSG00000032262	ENSMUST00000034796	1848	7	1
Kdm1a	ENSRNOG00000022372	lysine (K)-specific demethylase 1A [Source:RGD Symbol;Acc:1562975]	26.6052	35.7968	0.743228	28.4982	18.8778	1.50961	0.49233	17.5898	26.5719	0.66197	21.5752	18.4391	1.17008	0.565748	0.529039	27.9405	25.5938	1.09169	24.8069	25.6073	0.968743	1.12691	23.059	27.5508	0.836963	35.9189	33.6368	1.06785	0.783787	0.95535	0.529039	0.95535	-0.918554	-0.0658983	DOWN	2.02895	1.02073	0.00333046	2.4775	ENSMUSG00000036940	ENSMUST00000116273	308	1	1
Zmym1	ENSRNOG00000013855	zinc finger, MYM-type 1 [Source:RGD Symbol;Acc:1307027]	4.76112	5.17292	0.920393	3.50447	2.08032	1.68458	0.546363	5.07082	4.80261	1.05585	8.33497	3.11205	2.67829	0.394224	0.470294	1.01662	5.03095	0.202073	0.997282	3.13391	0.318223	0.635005	2.88876	2.5838	1.11803	1.91106	2.20108	0.868237	1.2877	0.961352	0.470294	0.961352	-1.08837	-0.0568639	DOWN	1.8783	0.909429	0.00256112	2.59157	ENSMUSG00000043872	ENSMUST00000106102	548	1	0
Anks1b	ENSRNOG00000024870	ankyrin repeat and sterile alpha motif domain containing 1B [Source:RGD Symbol;Acc:1565556]	29.9482	39.224	0.763517	44.4645	36.5749	1.21571	0.628042	30.7236	47.3316	0.649114	40.4048	40.1247	1.00698	0.644614	0.636328	36.9393	39.0714	0.945431	38.7869	39.1389	0.991006	0.954011	25.9558	36.3504	0.714044	31.4843	42.7482	0.736506	0.969503	0.961757	0.636328	0.961757	-0.652158	-0.0562562	DOWN	2.76641	1.46802	0.0111783	1.95162	ENSMUSG00000058589	ENSMUST00000182356	6259	3	4
Ddx19b	ENSRNOG00000018033	DEAD (Asp-Glu-Ala-Asp) box polypeptide 19B [Source:RGD Symbol;Acc:1593382]	2.40286	2.58969	0.927856	3.96593	2.29768	1.72606	0.537558	1.64513	2.23767	0.735198	5.27184	0.975262	5.40556	0.136008	0.336783	1.79695	4.38623	0.40968	2.29707	2.92681	0.784837	0.521993	5.91765	3.79975	1.55738	4.47901	4.08357	1.09684	1.41988	0.970938	0.336783	0.970938	-1.57011	-0.0425495	DOWN	3.59706	1.84682	1.15477e-06	5.93751	ENSMUSG00000033658	ENSMUST00000040241	5062	4	0
Rspo3	ENSRNOG00000011568	R-spondin 3 [Source:RGD Symbol;Acc:1563246]	8.50838	14.3287	0.5938	21.9618	24.4939	0.896623	0.662262	9.59887	17.8267	0.538455	13.9166	14.6732	0.948437	0.567729	0.614996	33.7842	24.8448	1.35981	35.1917	17.0872	2.05954	0.660251	54.8804	43.7417	1.25465	54.873	56.1277	0.977646	1.28334	0.971793	0.614996	0.971793	-0.701352	-0.0412791	DOWN	4.03361	2.01207	0.0127876	1.89321	ENSMUSG00000019880	ENSMUST00000092623	1712	1	0
Ltbp4	ENSRNOG00000020871	latent transforming growth factor beta binding protein 4 [Source:RGD Symbol;Acc:1307033]	6.04016	5.26567	1.14708	6.94975	3.89129	1.78598	0.642272	7.10569	7.67863	0.925385	9.74993	2.2137	4.40436	0.210107	0.426189	4.72232	4.25169	1.11069	4.38552	3.5383	1.23944	0.896122	5.13533	3.53409	1.45308	5.2157	3.90788	1.33466	1.08873	0.992425	0.426189	0.992425	-1.23043	-0.0109697	DOWN	10.6488	3.41262	0.0134382	1.87166	ENSMUSG00000040488	ENSMUST00000038618	260	1	0
Slc39a1	ENSRNOG00000059463	solute carrier family 39 (zinc transporter), member 1 [Source:RGD Symbol;Acc:1305241]	4.19792	9.53293	0.44036	7.60618	10.247	0.742284	0.59325	8.59282	9.0925	0.945045	4.88294	2.39552	2.03836	0.463629	0.52844	9.44603	6.66117	1.41807	9.63229	7.55101	1.27563	1.11167	7.64347	8.39241	0.91076	12.3813	12.013	1.03066	0.883668	0.997667	0.52844	0.997667	-0.920189	-0.00336982	DOWN	7.51736	2.91023	0.00208328	2.68125	ENSMUSG00000052310	ENSMUST00000015467	1270	1	0
Lrfn4	ENSRNOG00000019356	leucine rich repeat and fibronectin type III domain containing 4 [Source:RGD Symbol;Acc:1585286]	26.5908	18.78	1.41591	37.9714	23.9383	1.58622	0.892632	33.1245	26.5872	1.24588	26.3451	7.82882	3.36514	0.370231	0.631432	31.0698	33.9945	0.913965	29.366	22.3535	1.31371	0.695714	37.4966	21.6915	1.72863	34.7016	26.0934	1.3299	1.29982	0.997767	0.631432	0.997767	-0.663301	-0.00322481	DOWN	2.61427	1.38641	0.00671127	2.1732	ENSMUSG00000045045	ENSMUST00000113822	292	1	0
Erlin2	ENSRNOG00000013763	ER lipid raft associated 2 [Source:RGD Symbol;Acc:1309010]	1.23493	0.995833	1.2401	0.277176	0.22755	1.21809	1.01807	1.39002	1.40614	0.988536	3.77664	0.853256	4.42615	0.22334	0.620704	0.627248	2.46514	0.254447	0.209728	1.52912	0.137156	1.85517	0.0579918	1.12366	0.0516097	0.367272	1.11856	0.328344	0.157182	1.00617	0.620704	1.00617	-0.688022	0.00888012	DOWN	3.80031	1.92612	0.00591611	2.22796	ENSMUSG00000031483	ENSMUST00000033873	3692	3	3
Cdk4	ENSRNOG00000025602	cyclin-dependent kinase 4 [Source:RGD Symbol;Acc:621120]	63.7665	46.3263	1.37646	106.716	35.2201	3.02997	0.454283	66.4657	44.7729	1.48451	76.5463	37.1261	2.06179	0.720008	0.587145	49.8583	47.4555	1.05063	35.3797	34.8756	1.01445	1.03566	53.3523	46.018	1.15938	50.9212	43.3435	1.17483	0.986849	1.01126	0.587145	1.01126	-0.76821	0.0161483	DOWN	3.37549	1.7551	0.00263674	2.57893	ENSMUSG00000006728	ENSMUST00000006911	899	1	0
Exoc5	ENSRNOG00000013804	exocyst complex component 5 [Source:RGD Symbol;Acc:708408]	2.72646	1.66027	1.64218	6.01289	2.80556	2.1432	0.766226	2.63248	4.24158	0.620637	3.20986	1.65697	1.93719	0.32038	0.543303	1.12873	4.19888	0.268817	0.754705	3.39376	0.22238	1.20882	2.43496	3.13515	0.776665	5.77085	6.24863	0.923538	0.840966	1.02489	0.543303	1.02489	-0.880171	0.0354712	DOWN	2.39331	1.25901	0.000895389	3.04799	ENSMUSG00000061244	ENSMUST00000162175	10071	14	5
Fam135a	ENSRNOG00000013587	family with sequence similarity 135, member A [Source:RGD Symbol;Acc:1304927]	1.05741	3.64927	0.289759	5.53221	1.15797	4.77751	0.0606507	2.58338	1.86527	1.38499	3.3257	0.653034	5.09269	0.271956	0.166304	3.95492	1.33196	2.96925	2.04937	1.25136	1.63771	1.81304	1.04874	3.29325	0.318451	4.29091	3.22658	1.32986	0.239462	1.02625	0.166304	1.02625	-2.58811	0.0373865	DOWN	8.80759	3.13875	0.00645645	2.19001	ENSMUSG00000026153	ENSMUST00000188712	4632	6	1
Srr	ENSRNOG00000002991	serine racemase [Source:RGD Symbol;Acc:735094]	13.9085	14.3077	0.972099	21.932	8.93275	2.45523	0.395929	13.5593	11.6266	1.16623	21.2606	9.90711	2.14599	0.543446	0.469687	14.4863	15.9531	0.908055	11.3931	12.9645	0.878792	1.0333	11.3373	12.7936	0.88617	7.15314	8.28922	0.862945	1.02691	1.03011	0.469687	1.03011	-1.09023	0.0427935	DOWN	2.13411	1.09363	0.00519	2.28483	ENSMUSG00000001323	ENSMUST00000065211	2269	1	0
Gjb2	ENSRNOG00000008855	gap junction protein, beta 2 [Source:RGD Symbol;Acc:728891]	0.692729	5.70611	0.121401	1.68112	4.96462	0.33862	0.358518	1.53834	11.7581	0.130832	6.48759	3.41786	1.89814	0.0689265	0.213722	3.42504	4.95062	0.691841	2.97879	7.98139	0.373217	1.85372	1.62658	6.66148	0.244177	5.77153	4.92168	1.17267	0.208222	1.03097	0.213722	1.03097	-2.22619	0.0440056	DOWN	3.13715	1.64945	4.94096e-05	4.30619	ENSMUSG00000046352	ENSMUST00000055698	1469	0	2
B3galnt2	ENSRNOG00000016855	beta-1,3-N-acetylgalactosaminyltransferase 2 [Source:RGD Symbol;Acc:1306946]	2.05047	5.21525	0.393168	2.61129	3.0932	0.844203	0.465727	1.49532	2.0742	0.720914	1.92568	1.39727	1.37817	0.523094	0.49441	1.80395	3.0686	0.587874	1.75066	1.81696	0.96351	0.610138	1.08161	2.70048	0.400525	0.933227	3.46647	0.269215	1.48775	1.04894	0.49441	1.04894	-1.01622	0.0689372	DOWN	8.97677	3.1662	0.0042212	2.37456	ENSMUSG00000039242	ENSMUST00000099747	2041	3	0
Smarca1	ENSRNOG00000003762	SWI/SNF related, matrix associated, actin dependent regulator of chromatin, subfamily a, member 1 [Source:RGD Symbol;Acc:1561046]	3.40335	5.11601	0.665235	7.46886	3.68503	2.02681	0.328218	5.24894	6.46098	0.812406	11.8513	11.4152	1.0382	0.782512	0.555365	7.14795	7.62649	0.937253	3.98315	3.17284	1.25539	0.746583	9.24823	5.86302	1.57738	7.65901	6.69875	1.14335	1.37962	1.0631	0.555365	1.0631	-0.848493	0.0882772	DOWN	1.77364	0.826715	0.00107671	2.9679	ENSMUSG00000031099	ENSMUST00000088973	1501	4	2
Mfap3	ENSRNOG00000002443	microfibrillar-associated protein 3 [Source:RGD Symbol;Acc:1359463]	2.03752	3.89853	0.522638	1.32812	2.0445	0.649606	0.804546	1.20257	1.55409	0.77381	4.74305	0.947302	5.0069	0.154549	0.479547	1.59413	3.14761	0.506457	6.42204	6.65635	0.964799	0.524936	1.90417	4.73412	0.402223	1.45175	5.78566	0.250922	1.60298	1.06396	0.479547	1.06396	-1.06026	0.0894394	DOWN	10.2852	3.3625	6.84862e-05	4.1644	ENSMUSG00000020522	ENSMUST00000108849	3571	2	2
Ppp1cb	ENSRNOG00000004612	protein phosphatase 1, catalytic subunit, beta isozyme [Source:RGD Symbol;Acc:3376]	65.946	68.4454	0.963483	110.06	41.5562	2.64846	0.36379	81.6081	44.4858	1.83448	88.1171	31.697	2.77998	0.659887	0.511839	94.4713	108.735	0.868821	71.1463	53.707	1.32471	0.655857	105.78	59.5463	1.77643	93.8033	78.6882	1.19209	1.49019	1.07302	0.511839	1.07302	-0.966239	0.101678	DOWN	2.37965	1.25075	0.0158932	1.79879	ENSMUSG00000014956	ENSMUST00000015100	4465	6	1
Snapc3	ENSRNOG00000010825	small nuclear RNA activating complex, polypeptide 3 [Source:RGD Symbol;Acc:1305172]	30.7164	14.8465	2.06893	25.8312	8.00184	3.22816	0.640902	23.4843	16.8547	1.39334	23.51	8.95241	2.62611	0.530572	0.585737	32.6986	25.9549	1.25982	11.9536	11.7724	1.01539	1.24073	10.8517	15.9932	0.67852	11.4628	15.9695	0.717793	0.945286	1.09301	0.585737	1.09301	-0.771676	0.128301	DOWN	2.3971	1.26129	0.0108622	1.96408	ENSMUSG00000028483	ENSMUST00000123262	2644	1	1
Cdca4	ENSRNOG00000013898	cell division cycle associated 4 [Source:RGD Symbol;Acc:1563593]	2.18788	1.73998	1.25742	7.37795	4.12866	1.78701	0.703643	3.02458	4.59739	0.657891	5.05804	2.51212	2.01345	0.326747	0.515195	2.85264	3.20158	0.89101	5.11764	6.37932	0.802223	1.11068	3.12488	5.6745	0.550688	2.21344	4.41023	0.501888	1.09723	1.10395	0.515195	1.10395	-0.956809	0.142681	DOWN	17.8324	4.15643	0.0012506	2.90288	ENSMUSG00000047832	ENSMUST00000062092	1164	3	0
Kdm2a	ENSRNOG00000019145	lysine (K)-specific demethylase 2A [Source:RGD Symbol;Acc:1309419]	6.14994	5.47773	1.12272	10.8785	8.27429	1.31474	0.853949	7.39755	9.1019	0.812748	12.2206	5.42139	2.25415	0.360557	0.607253	8.85876	9.16151	0.966954	9.4193	8.03833	1.1718	0.825188	13.1802	9.68134	1.3614	9.68284	10.1244	0.956387	1.42349	1.12434	0.607253	1.12434	-0.71963	0.169074	DOWN	7.20671	2.84934	0.0026611	2.57494	ENSMUSG00000054611	ENSMUST00000047898	4681	5	1
Usp25	ENSRNOG00000001573	ubiquitin specific peptidase 25 [Source:RGD Symbol;Acc:1309003]	1.87106	3.69796	0.505971	2.84471	2.56636	1.10846	0.456462	2.31223	3.83228	0.603356	3.85486	5.39734	0.714215	0.844783	0.650623	7.00527	3.79839	1.84427	3.79876	3.96455	0.958182	1.92476	3.22224	6.35692	0.506887	4.95818	3.26252	1.51974	0.333535	1.12915	0.650623	1.12915	-0.620107	0.175236	DOWN	1.71494	0.778157	0.00285839	2.54388	ENSMUSG00000022867	ENSMUST00000023580	1218	5	1
Gpr146	ENSRNOG00000001288	G protein-coupled receptor 146 [Source:RGD Symbol;Acc:1560731]	1.67528	4.24145	0.394978	4.97864	1.12146	4.43943	0.0889705	4.43759	5.79249	0.766094	2.00832	0.998504	2.01133	0.380889	0.23493	1.68044	0.829411	2.02606	0.590144	0.332093	1.77704	1.14013	4.36669	2.39643	1.82216	3.4436	2.16208	1.59273	1.14405	1.14209	0.23493	1.14209	-2.0897	0.19168	DOWN	2.73618	1.45216	0.00931855	2.03065	ENSMUSG00000044197	ENSMUST00000051293	2969	1	1
Fpgs	ENSRNOG00000050780	folylpolyglutamate synthase [Source:RGD Symbol;Acc:1587713]	2.88282	3.80267	0.758104	5.64714	1.3152	4.29375	0.17656	1.61423	4.00247	0.403308	3.24964	0.987405	3.29109	0.122546	0.149553	5.15747	4.02695	1.28074	3.93874	3.41903	1.15201	1.11175	1.30533	2.7117	0.48137	3.21332	7.8979	0.406858	1.18314	1.14744	0.149553	1.14744	-2.74127	0.198424	DOWN	3.36333	1.74989	0.000412979	3.38407	ENSMUSG00000009566	ENSMUST00000028148	450	2	0
Ocrl	ENSRNOG00000003875	oculocerebrorenal syndrome of Lowe [Source:RGD Symbol;Acc:1594526]	5.30619	8.32506	0.637376	9.7477	7.70377	1.26532	0.503729	9.58808	9.70143	0.988316	9.2604	3.39434	2.72819	0.362261	0.432995	6.94393	4.70319	1.47643	3.68153	4.1188	0.893836	1.65179	4.02404	5.54983	0.725074	8.9397	8.24836	1.08382	0.669002	1.1604	0.432995	1.1604	-1.20758	0.214618	DOWN	1.6686	0.738637	1.15918e-05	4.93585	ENSMUSG00000001173	ENSMUST00000001202	2284	5	0
Mtpap	ENSRNOG00000016578	mitochondrial poly(A) polymerase [Source:RGD Symbol;Acc:1310900]	7.09468	8.58243	0.826652	14.056	8.48457	1.65665	0.498989	7.94012	6.26274	1.26783	8.08247	1.89839	4.25754	0.297786	0.398387	8.40014	7.46962	1.12457	5.32235	4.07315	1.30669	0.860627	8.06057	6.884	1.17091	5.21903	6.52623	0.799701	1.46419	1.16241	0.398387	1.16241	-1.32776	0.217117	DOWN	2.26344	1.17852	0.00173838	2.75986	ENSMUSG00000024234	ENSMUST00000234422	2246	2	0
Kdm2b	ENSRNOG00000025702	lysine (K)-specific demethylase 2B [Source:RGD Symbol;Acc:1310217]	3.48893	3.66624	0.951637	4.87838	4.41219	1.10566	0.860696	1.42169	5.20693	0.273038	5.65806	2.2594	2.50423	0.109031	0.484864	5.95336	4.1599	1.43113	1.12315	1.24903	0.899218	1.59153	2.07936	2.58669	0.803869	3.1413	2.92133	1.0753	0.747578	1.16955	0.484864	1.16955	-1.04435	0.225957	DOWN	5.19261	2.37646	0.00079997	3.09693	ENSMUSG00000029475	ENSMUST00000046073	1051	2	0
Gria3	ENSRNOG00000007682	glutamate receptor, ionotropic, AMPA 3 [Source:RGD Symbol;Acc:70958]	36.655	40.4821	0.905462	47.7148	26.7396	1.78442	0.507425	37.4827	32.2118	1.16363	39.9896	25.714	1.55517	0.748236	0.62783	52.5832	45.396	1.15832	42.5058	45.1589	0.94125	1.23062	41.072	40.3001	1.01915	47.1016	52.4443	0.898126	1.13476	1.18269	0.62783	1.18269	-0.671553	0.24207	DOWN	4.5888	2.19812	0.00681067	2.16681	ENSMUSG00000001986	ENSMUST00000139965	2586	0	1
Pqlc1	ENSRNOG00000059215	PQ loop repeat containing 1 [Source:RGD Symbol;Acc:1305223]	20.2163	18.4463	1.09595	25.8671	10.9684	2.35833	0.464716	12.9126	18.9972	0.679711	22.4983	10.8461	2.07432	0.327679	0.396197	18.8588	16.0094	1.17798	18.5949	15.3447	1.21181	0.972083	37.0817	19.4821	1.90337	16.4634	12.0647	1.36459	1.39483	1.18346	0.396197	1.18346	-1.33571	0.243006	DOWN	2.93222	1.55199	0.00158524	2.7999	ENSMUSG00000034006	ENSMUST00000134545	2622	4	1
Tdp2	ENSRNOG00000018246	tyrosyl-DNA phosphodiesterase 2 [Source:RGD Symbol;Acc:1560342]	19.6084	15.1371	1.29539	12.8463	4.68274	2.74333	0.472195	16.4319	20.2124	0.812961	13.5378	11.0376	1.22652	0.662821	0.567508	10.1245	14.1895	0.713521	10.8494	7.52036	1.44267	0.494583	12.36	9.18272	1.34601	6.16351	8.76858	0.702909	1.91491	1.20475	0.567508	1.20475	-0.817287	0.26873	DOWN	2.14905	1.1037	8.23513e-05	4.08433	ENSMUSG00000035958	ENSMUST00000223804	811	4	0
Fkbp14	ENSRNOG00000009886	FK506 binding protein 14 [Source:RGD Symbol;Acc:1311705]	5.59378	1.5968	3.50312	5.74544	0.860142	6.67964	0.524447	1.15949	2.77545	0.417766	2.34058	1.80036	1.30006	0.321343	0.422895	1.30981	5.19037	0.252354	0.724409	2.65416	0.272933	0.924599	0.882256	4.74876	0.185787	0.532908	4.26343	0.124995	1.48635	1.20547	0.422895	1.20547	-1.24163	0.269601	DOWN	4.13431	2.04765	0.000526175	3.27887	ENSMUSG00000038074	ENSMUST00000155047	2292	5	1
Aqr	ENSRNOG00000008912	aquarius intron-binding spliceosomal factor [Source:RGD Symbol;Acc:1306223]	0.834958	8.33606	0.100162	6.16618	3.03844	2.02939	0.0493558	7.27669	7.52783	0.966638	5.82066	4.77814	1.21819	0.793507	0.421431	3.25316	4.65851	0.698326	2.04485	3.54046	0.577566	1.20908	4.28278	6.60782	0.648138	4.46075	8.32606	0.535758	1.20976	1.20942	0.421431	1.20942	-1.24663	0.274318	DOWN	2.03651	1.0261	0.0151197	1.82046	ENSMUSG00000040383	ENSMUST00000043160	269	1	0
Plcb4	ENSRNOG00000033119	phospholipase C, beta 4 [Source:RGD Symbol;Acc:3345]	6.98614	9.20225	0.759177	14.8473	8.51345	1.74398	0.435313	9.32113	5.68507	1.63958	11.2721	5.40999	2.08357	0.786909	0.611111	11.0877	14.0626	0.788453	13.177	14.4436	0.912307	0.864241	16.5236	13.0643	1.26479	12.7307	15.7039	0.810671	1.56018	1.21221	0.611111	1.21221	-0.710494	0.277638	DOWN	1.51994	0.604012	0.00351998	2.45346	ENSMUSG00000026173	ENSMUST00000067916	2049	1	0
Slc12a6	ENSRNOG00000005196	solute carrier family 12, member 6 [Source:RGD Symbol;Acc:1311335]	1.66334	4.77492	0.348349	5.69241	3.10531	1.83312	0.190031	1.6784	4.49603	0.373307	4.48057	2.8319	1.58218	0.235945	0.212988	2.96957	5.12526	0.579399	3.29816	4.1708	0.790774	0.732699	4.78086	2.76378	1.72983	2.60726	2.56752	1.01548	1.70346	1.21808	0.212988	1.21808	-2.23116	0.284608	DOWN	4.52744	2.17869	0.00888019	2.05158	ENSMUSG00000027130	ENSMUST00000110987	801	2	1
Dnmt3a	ENSRNOG00000026649	DNA (cytosine-5-)-methyltransferase 3 alpha [Source:RGD Symbol;Acc:1303336]	5.34767	4.78175	1.11835	5.7048	4.98489	1.14442	0.977221	3.9591	6.65907	0.594542	6.19833	3.16842	1.95628	0.303914	0.640568	6.64379	6.80345	0.976532	7.02462	11.479	0.611954	1.59576	4.64649	11.0588	0.420162	5.49096	11.1649	0.491806	0.854326	1.22504	0.640568	1.22504	-0.642577	0.292833	DOWN	1.81589	0.860681	0.00995643	2.0019	ENSMUSG00000020661	ENSMUST00000020991	6696	5	0
Rab18	ENSRNOG00000018972	RAB18, member RAS oncogene family [Source:RGD Symbol;Acc:1308905]	27.253	37.7926	0.72112	47.2008	24.3473	1.93865	0.371971	32.4954	38.4618	0.844875	51.7877	33.4106	1.55004	0.545067	0.458519	53.8937	46.684	1.15444	41.6481	36.8074	1.13151	1.02026	49.3054	30.2015	1.63255	42.2176	37.3	1.13184	1.44239	1.23132	0.458519	1.23132	-1.12495	0.300207	DOWN	2.68032	1.42241	0.00298516	2.52503	ENSMUSG00000073639	ENSMUST00000234810	5774	8	2
ST7	ENSRNOG00000056243	suppression of tumorigenicity 7 [Source:RGD Symbol;Acc:1303148]	2.953	3.55061	0.831688	6.07969	3.7616	1.61625	0.514579	1.99669	7.03652	0.283761	3.81657	8.18683	0.466184	0.608689	0.561634	4.96844	7.92768	0.626721	2.07687	6.60127	0.314617	1.99201	4.96522	3.62799	1.36859	3.40498	1.22042	2.79001	0.490532	1.24127	0.561634	1.24127	-0.832299	0.31182	DOWN	1.77698	0.829427	0.0101479	1.99362	ENSMUSG00000029534	ENSMUST00000150281	928	2	0
Tpp2	ENSRNOG00000011194	tripeptidyl peptidase II [Source:RGD Symbol;Acc:621584]	10.3502	17.4841	0.591978	17.7012	13.4846	1.3127	0.450963	12.4283	18.973	0.655052	9.88899	11.551	0.856115	0.765144	0.608054	11.0562	14.141	0.781854	13.9818	17.5269	0.797734	0.980094	13.5357	10.4069	1.30065	14.9432	17.3356	0.861995	1.50888	1.24449	0.608054	1.24449	-0.71773	0.315551	DOWN	2.12811	1.08957	0.00897272	2.04708	ENSMUSG00000041763	ENSMUST00000190207	1523	3	2
Sh3bp1	ENSRNOG00000009360	SH3-domain binding protein 1 [Source:RGD Symbol;Acc:1306275]	2.33142	4.33681	0.537589	5.18714	3.55404	1.45951	0.368336	3.09445	6.81233	0.454243	4.62191	4.20144	1.10008	0.412919	0.390627	4.63436	5.20165	0.89094	2.71428	5.69877	0.476292	1.87057	3.14207	8.29495	0.378793	4.9118	8.14346	0.603159	0.628016	1.2493	0.390627	1.2493	-1.35613	0.321114	DOWN	5.52355	2.4656	0.00889995	2.05061	ENSMUSG00000022436	ENSMUST00000151146	1075	1	0
Rap1b	ENSRNOG00000007048	RAP1B, member of RAS oncogene family [Source:RGD Symbol;Acc:620577]	23.3152	22.9464	1.01607	47.7054	24.6754	1.93332	0.525559	13.5536	24.7567	0.547472	33.7203	26.9023	1.25344	0.436777	0.481168	18.0532	23.2038	0.778028	17.7164	22.7341	0.779288	0.998383	30.6988	43.3756	0.707744	18.9394	40.8795	0.463298	1.52762	1.263	0.481168	1.263	-1.05539	0.336856	DOWN	4.03943	2.01415	0.0133743	1.87373	ENSMUSG00000052681	ENSMUST00000064667	1940	2	3
Agk	ENSRNOG00000011509	acylglycerol kinase [Source:RGD Symbol;Acc:1562046]	28.5419	27.6927	1.03067	18.2769	10.227	1.78712	0.576718	22.0751	20.6565	1.06868	26.0246	7.79323	3.33939	0.320022	0.44837	21.8323	28.036	0.778724	15.6308	18.7331	0.834395	0.93328	20.4221	14.4251	1.41573	14.706	16.6101	0.885365	1.59904	1.26616	0.44837	1.26616	-1.15724	0.340459	DOWN	2.70648	1.43642	0.00695912	2.15745	ENSMUSG00000029916	ENSMUST00000200715	2930	4	2
Slc6a8	ENSRNOG00000057620	solute carrier family 6 (neurotransmitter transporter), member 8 [Source:RGD Symbol;Acc:619711]	19.7828	28.651	0.690475	22.0111	25.3217	0.869258	0.794327	20.6917	28.9629	0.714421	20.515	12.4463	1.64828	0.433434	0.61388	26.3426	20.2972	1.29784	19.4467	21.6666	0.897543	1.446	22.1721	34.6639	0.639631	19.5918	33.736	0.580739	1.10141	1.2737	0.61388	1.2737	-0.703971	0.349029	DOWN	7.91453	2.9845	0.00188462	2.72478	ENSMUSG00000019558	ENSMUST00000114464	2671	1	1
Plxna2	ENSRNOG00000007324	plexin A2 [Source:RGD Symbol;Acc:1305325]	2.92032	4.14105	0.705212	4.53763	4.14103	1.09577	0.643575	2.53017	4.9146	0.514827	5.84271	3.41252	1.71214	0.300692	0.472134	3.48048	3.74909	0.928353	3.32857	6.19184	0.537574	1.72693	3.14011	4.75576	0.660275	3.78725	4.75171	0.797029	0.828421	1.27768	0.472134	1.27768	-1.08273	0.353523	DOWN	4.50349	2.17104	0.0114564	1.94095	ENSMUSG00000026640	ENSMUST00000027952	4708	1	0
Klf2	ENSRNOG00000014205	Kruppel-like factor 2 [Source:RGD Symbol;Acc:1359220]	1.95697	4.8648	0.402271	3.30106	3.88637	0.849394	0.473598	3.65506	5.20081	0.702787	3.02156	2.58242	1.17005	0.600647	0.537122	1.17513	1.66196	0.707075	2.61646	8.60693	0.303995	2.32595	3.82341	7.20219	0.530868	7.69755	3.56334	2.16021	0.245749	1.28585	0.537122	1.28585	-0.896677	0.362719	DOWN	8.19469	3.03469	0.00048408	3.31508	ENSMUSG00000055148	ENSMUST00000067912	737	2	1
Ppfia1	ENSRNOG00000020857	protein tyrosine phosphatase, receptor type, f polypeptide (PTPRF), interacting protein (liprin), alpha 1 [Source:RGD Symbol;Acc:1309009]	4.14381	2.60344	1.59167	6.43027	3.81662	1.68481	0.944718	1.89986	5.38594	0.352744	3.50811	3.50431	1.00108	0.352362	0.64854	3.6391	2.42304	1.50187	2.17988	1.83481	1.18807	1.26413	3.75	4.56285	0.821855	5.07038	8.12356	0.624157	1.31674	1.29044	0.64854	1.29044	-0.624733	0.367859	DOWN	3.07841	1.62218	0.0117522	1.92988	ENSMUSG00000037519	ENSMUST00000168134	1244	3	3
Lamc1	ENSRNOG00000002680	laminin, gamma 1 [Source:RGD Symbol;Acc:621052]	3.63368	4.42784	0.820644	5.79234	4.70098	1.23216	0.666023	4.18824	6.88245	0.608539	4.30948	2.26209	1.90509	0.319428	0.492726	4.63613	4.69793	0.986845	2.89454	2.59824	1.11404	0.885827	3.59843	2.93376	1.22656	2.96381	4.10102	0.722701	1.69719	1.29151	0.492726	1.29151	-1.02114	0.369056	DOWN	7.77988	2.95975	0.00247576	2.60629	ENSMUSG00000026478	ENSMUST00000027752	2551	6	1
Map4k3	ENSRNOG00000007172	mitogen-activated protein kinase kinase kinase kinase 3 [Source:RGD Symbol;Acc:621280]	23.235	19.9124	1.16686	38.2733	21.5986	1.77203	0.658489	19.2601	26.7344	0.720424	33.0861	15.8239	2.09089	0.344553	0.501521	39.0149	26.3472	1.4808	43.0104	27.8384	1.545	0.958444	41.6534	22.1892	1.87719	32.3409	28.1044	1.15074	1.63129	1.29487	0.501521	1.29487	-0.995617	0.372804	DOWN	4.92092	2.29893	4.39414e-05	4.35713	ENSMUSG00000024242	ENSMUST00000112389	1336	4	1
Fundc1	ENSRNOG00000003470	FUN14 domain containing 1 [Source:RGD Symbol;Acc:1563372]	45.175	41.943	1.07706	52.3752	24.4988	2.13787	0.5038	31.9896	27.7201	1.15402	29.3299	18.0103	1.62851	0.708638	0.606219	39.3387	22.2759	1.76598	32.6627	28.2309	1.15698	1.52636	43.581	33.7601	1.2909	28.6462	24.0869	1.18929	1.08544	1.3059	0.606219	1.3059	-0.72209	0.385047	DOWN	2.16372	1.11352	0.00253958	2.59524	ENSMUSG00000025040	ENSMUST00000026016	1370	2	0
Itpr1	ENSRNOG00000007104	inositol 1,4,5-trisphosphate receptor, type 1 [Source:RGD Symbol;Acc:2933]	19.6893	19.959	0.986487	24.6147	17.8545	1.37863	0.715558	26.6998	16.2944	1.63859	29.9809	11.145	2.69008	0.609123	0.66234	42.398	34.6434	1.22384	32.2119	26.5041	1.21536	1.00698	43.5789	29.4656	1.47898	32.6576	36.3687	0.897959	1.64704	1.32701	0.66234	1.32701	-0.594355	0.408181	DOWN	2.48697	1.31439	0.00183857	2.73552	ENSMUSG00000030102	ENSMUST00000032192	1270	2	0
Ube2d2	ENSRNOG00000042523	ubiquitin-conjugating enzyme E2D 2 [Source:RGD Symbol;Acc:1591897]	43.4617	72.2151	0.601837	34.0637	32.2595	1.05593	0.56996	35.1813	39.2386	0.896599	43.195	30.8284	1.40114	0.639906	0.604933	28.9804	57.6195	0.502962	33.4054	40.4191	0.826476	0.608562	40.0874	28.7422	1.39472	28.0243	41.4442	0.676194	2.06261	1.33559	0.604933	1.33559	-0.725153	0.417472	DOWN	1.60949	0.686603	0.00170743	2.76766	ENSMUSG00000091896	ENSMUST00000167406	1562	1	0
Rnf165	ENSRNOG00000048824	ring finger protein 165 [Source:RGD Symbol;Acc:1560744]	18.5405	34.777	0.533125	45.4746	22.6007	2.01209	0.264961	31.3105	47.3445	0.661333	45.63	35.9679	1.26863	0.521297	0.393129	31.0226	30.2914	1.02414	23.1935	40.8427	0.567874	1.80346	27.1217	33.1905	0.817152	25.8565	27.6688	0.9345	0.874427	1.33894	0.393129	1.33894	-1.34693	0.421096	DOWN	3.10483	1.63452	0.0150441	1.82263	ENSMUSG00000025427	ENSMUST00000026494	6222	4	1
Ptpn12	ENSRNOG00000013135	protein tyrosine phosphatase, non-receptor type 12 [Source:RGD Symbol;Acc:620894]	9.24516	12.8594	0.718942	14.3731	3.34739	4.29382	0.167436	11.4337	8.60836	1.32821	9.7565	8.04149	1.21327	1.09473	0.631085	13.6411	7.95003	1.71586	15.8409	9.42364	1.68097	1.02075	9.34121	7.0337	1.32806	8.87309	11.2852	0.786259	1.68909	1.35492	0.631085	1.35492	-0.664093	0.43821	DOWN	2.73205	1.44998	0.00246131	2.60883	ENSMUSG00000028771	ENSMUST00000030556	788	3	0
Cryzl1	ENSRNOG00000028014	crystallin, zeta (quinone reductase)-like 1 [Source:RGD Symbol;Acc:1310219]	30.4242	36.0385	0.844214	32.8026	31.4067	1.04445	0.808289	31.4145	45.1214	0.696222	40.8139	28.4809	1.43303	0.48584	0.647064	36.063	45.53	0.792071	24.6729	31.5593	0.781795	1.01314	35.1725	37.023	0.950018	26.3541	48.0288	0.548715	1.73135	1.37225	0.647064	1.37225	-0.628019	0.456541	DOWN	1.84623	0.884579	0.00421765	2.37493	ENSMUSG00000058240	ENSMUST00000114023	308	1	1
Acvr2b	ENSRNOG00000014477	activin A receptor, type IIB [Source:RGD Symbol;Acc:2028]	17.4212	13.4194	1.29821	38.7406	15.9019	2.43622	0.532878	25.5493	24.8715	1.02725	42.1872	31.6082	1.33469	0.769655	0.651266	45.1745	32.4127	1.39373	23.1198	24.9235	0.927631	1.50246	38.7341	27.7492	1.39586	26.4487	23.9109	1.10614	1.26193	1.38219	0.651266	1.38219	-0.61868	0.46696	DOWN	1.97189	0.979579	0.00237278	2.62474	ENSMUSG00000061393	ENSMUST00000215746	1534	3	2
Glul	ENSRNOG00000049560	glutamate-ammonia ligase [Source:RGD Symbol;Acc:2710]	289.395	418.803	0.691005	395.971	310.513	1.27522	0.541873	305.745	338.256	0.903886	395	337.961	1.16877	0.773363	0.657618	392.933	413.553	0.950139	330.669	375.755	0.880012	1.07969	440.554	374.528	1.17629	318.811	456.931	0.697722	1.6859	1.3828	0.657618	1.3828	-0.604678	0.467587	DOWN	1.85301	0.889868	0.00803976	2.09476	ENSMUSG00000026473	ENSMUST00000086199	1541	3	1
Rac1	ENSRNOG00000001068	ras-related C3 botulinum toxin substrate 1 [Source:RGD Symbol;Acc:619755]	87.9819	62.7372	1.40239	150.621	55.2171	2.7278	0.51411	94.9369	71.3903	1.32983	137.126	56.5799	2.42358	0.548704	0.531407	97.7901	81.0739	1.20618	83.0572	66.3335	1.25212	0.963318	102.275	70.0787	1.45943	75.9822	95.6851	0.794086	1.83787	1.4006	0.531407	1.4006	-0.91211	0.486041	DOWN	2.02961	1.0212	0.0113214	1.9461	ENSMUSG00000001847	ENSMUST00000080537	3341	1	1
Smpd3	ENSRNOG00000000257	sphingomyelin phosphodiesterase 3, neutral membrane [Source:RGD Symbol;Acc:619754]	17.0063	17.0158	0.999442	21.8203	11.5681	1.88625	0.529857	23.0896	15.0814	1.531	27.9076	9.44729	2.95403	0.518274	0.524066	12.7208	17.7122	0.718194	18.228	13.9342	1.30815	0.549016	16.8204	9.08806	1.85082	16.4714	20.1425	0.817744	2.26333	1.40617	0.524066	1.40617	-0.932181	0.491774	DOWN	2.35018	1.23277	0.0103912	1.98333	ENSMUSG00000031906	ENSMUST00000067512	2711	1	1
Max	ENSRNOG00000008049	MYC associated factor X [Source:RGD Symbol;Acc:621101]	7.0092	6.58198	1.06491	6.34077	5.62563	1.12712	0.944803	2.22014	10.0777	0.220302	3.94689	4.80515	0.821387	0.268207	0.606505	0.169118	3.19628	0.0529109	0.695173	8.44506	0.0823171	0.642769	6.90983	6.01867	1.14807	3.55383	6.80233	0.522443	2.19749	1.42013	0.606505	1.42013	-0.721409	0.506025	DOWN	2.90691	1.53949	0.00217811	2.66192	ENSMUSG00000059436	ENSMUST00000082136	1294	1	0
Dsel	ENSRNOG00000032307	dermatan sulfate epimerase-like [Source:RGD Symbol;Acc:1307724]	1.80764	3.00477	0.60159	3.54997	2.96153	1.19869	0.501871	1.5363	3.59301	0.42758	2.5817	1.53834	1.67824	0.254779	0.378325	1.87855	4.45818	0.421372	1.0697	2.53748	0.42156	0.999553	1.94734	2.69762	0.721873	0.904341	2.32315	0.389274	1.85441	1.42698	0.378325	1.42698	-1.4023	0.512967	DOWN	2.40794	1.2678	0.0142514	1.84614	ENSMUSG00000038702	ENSMUST00000035462	474	1	1
Pvrl1	ENSRNOG00000006403	poliovirus receptor-related 1 [Source:RGD Symbol;Acc:620791]	15.3135	24.3629	0.628558	26.3397	26.564	0.991556	0.633911	15.2043	22.5389	0.67458	24.1994	16.3605	1.47914	0.456064	0.544987	21.2063	17.4819	1.21304	15.5727	18.4756	0.842879	1.43917	23.0384	14.383	1.60178	21.1135	18.7404	1.12663	1.42174	1.43046	0.544987	1.43046	-0.875705	0.516474	DOWN	4.86208	2.28157	0.00188158	2.72548	ENSMUSG00000032012	ENSMUST00000034510	3445	2	1
Galnt9	ENSRNOG00000037476	polypeptide N-acetylgalactosaminyltransferase 9 [Source:RGD Symbol;Acc:1311523]	18.7472	45.0925	0.41575	24.8404	29.1176	0.853106	0.487337	28.0534	27.7695	1.01022	27.5824	21.5686	1.27882	0.789964	0.63865	79.3165	60.7028	1.30664	56.8511	59.4947	0.955566	1.3674	66.7316	46.2258	1.4436	59.1741	63.3517	0.934057	1.54552	1.45646	0.63865	1.45646	-0.646902	0.542462	DOWN	3.81282	1.93086	0.0117988	1.92816	ENSMUSG00000033316	ENSMUST00000040001	721	2	0
Gal3st1	ENSRNOG00000042041	galactose-3-O-sulfotransferase 1 [Source:RGD Symbol;Acc:1583379]	1.56172	7.40827	0.210808	10.8428	6.41644	1.68985	0.12475	3.86193	7.43851	0.519181	10.3473	0.360507	28.7021	0.0180886	0.0714191	11.5647	2.31537	4.99475	10.4904	4.77528	2.19681	2.27364	9.71462	10.1876	0.953573	10.2253	6.91383	1.47896	0.644758	1.4592	0.0714191	1.4592	-3.80755	0.545174	DOWN	4.41783	2.14334	0.00199147	2.70083	ENSMUSG00000049721	ENSMUST00000078757	260	2	0
Atl1	ENSRNOG00000005063	atlastin GTPase 1 [Source:RGD Symbol;Acc:1359232]	84.4681	84.9417	0.994424	167.216	99.1609	1.68631	0.589704	104.41	95.4241	1.09417	157.593	76.2489	2.06682	0.529396	0.55955	170.5	134.157	1.2709	122.59	113.313	1.08187	1.17472	160.402	113.404	1.41443	127.027	158.642	0.800715	1.76646	1.47059	0.55955	1.47059	-0.83766	0.556396	DOWN	1.96351	0.973432	0.0155551	1.80813	ENSMUSG00000021066	ENSMUST00000021466	3079	3	2
Pak7	ENSRNOG00000005509	p21 protein (Cdc42/Rac)-activated kinase 7 [Source:RGD Symbol;Acc:1312009]	13.8429	14.5375	0.95222	24.3575	15.9302	1.52901	0.622767	10.6893	14.8129	0.721621	21.3605	18.8214	1.1349	0.635843	0.629305	30.0945	21.3239	1.4113	24.8826	24.3327	1.0226	1.38011	22.3025	21.6602	1.02965	23.1296	35.2143	0.656824	1.56762	1.47387	0.629305	1.47387	-0.668169	0.559609	DOWN	4.63562	2.21276	0.0106558	1.97242	ENSMUSG00000039913	ENSMUST00000035264	2117	3	1
Crem	ENSRNOG00000014900	cAMP responsive element modulator [Source:RGD Symbol;Acc:2402]	8.53101	11.1391	0.765862	9.08475	7.45948	1.21788	0.628848	11.3883	9.765	1.16624	8.97806	5.13009	1.75008	0.666391	0.64762	17.7675	19.0126	0.934512	8.21421	15.3705	0.534414	1.74867	17.5556	16.3029	1.07684	15.7604	17.8437	0.883247	1.21918	1.48392	0.64762	1.48392	-0.626781	0.569417	DOWN	4.06659	2.02382	0.00046234	3.33504	ENSMUSG00000063889	ENSMUST00000151311	1540	3	1
Rpia	ENSRNOG00000005576	ribose 5-phosphate isomerase A [Source:RGD Symbol;Acc:1311377]	20.286	18.3242	1.10706	17.8075	13.7773	1.29252	0.85651	16.0757	14.4072	1.11581	21.4335	8.18769	2.61777	0.426244	0.641377	7.07059	15.5606	0.454391	6.60764	14.5137	0.455269	0.99807	15.8049	11.4921	1.37528	19.2935	27.7244	0.695903	1.97626	1.48716	0.641377	1.48716	-0.640755	0.572564	DOWN	9.66277	3.27244	0.000126216	3.89889	ENSMUSG00000053604	ENSMUST00000066134	834	3	0
Flrt2	ENSRNOG00000003732	fibronectin leucine rich transmembrane protein 2 [Source:RGD Symbol;Acc:1308574]	1.55955	1.20456	1.29471	2.30359	0.949157	2.42699	0.533462	1.00567	3.26866	0.30767	1.18953	2.32871	0.510811	0.602318	0.56789	1.68784	3.31056	0.509835	2.26961	3.79798	0.597583	0.853161	0.639233	1.76216	0.362755	0.559115	3.2781	0.170561	2.12684	1.49	0.56789	1.49	-0.816316	0.575313	DOWN	2.79828	1.48454	0.00130929	2.88296	ENSMUSG00000047414	ENSMUST00000057324	4343	1	1
Acot5	ENSRNOG00000032508	acyl-CoA thioesterase 5 [Source:RGD Symbol;Acc:1565917]	1.09706	0.601241	1.82466	1.66323	0.315587	5.27027	0.346217	0.115518	0.155327	0.743708	2.94771	0.718909	4.10025	0.181381	0.263799	1.82927	0.146579	12.4798	0	0.887713	0	0	0.239588	0.0381879	6.27392	0	0	100	0	0	0.263799	0	-1.92249		DOWN	1.51618	0.600442	0.0141413	1.84951	ENSMUSG00000042540	ENSMUST00000072505	263	0	1
Asb7	ENSRNOG00000013795	ankyrin repeat and SOCS box-containing 7 [Source:RGD Symbol;Acc:1305154]	0.311346	0.545888	0.570348	0.886933	0.196382	4.51637	0.126285	1.20464	0.607512	1.98291	1.86932	0.351453	5.31883	0.372809	0.249547	0.255498	0	100	0.230929	1.77543	0.130069	768.821	0	0.0746804	0	0.0605937	1.76743	0.0342835	0	0	0.249547	0	-2.00262		DOWN	2.58682	1.37118	0.000858375	3.06632	ENSMUSG00000030509	ENSMUST00000131320	3997	1	3
Bcl2l13	ENSRNOG00000012394	BCL2-like 13 (apoptosis facilitator) [Source:RGD Symbol;Acc:1306985]	0.221349	0.530875	0.416951	1.56791	0.588635	2.66364	0.156535	4.15262	0	100	0.24751	0	100	1	0.578267	0.135062	1.81396	0.074457	0	0.91427	0	0	0.849077	0	100	0	0	100	0	0	0.578267	0	-0.790192		DOWN	2.63095	1.39558	0.000327261	3.48511	ENSMUSG00000009112	ENSMUST00000009256	5451	3	0
Il1rapl1	ENSRNOG00000029663	interleukin 1 receptor accessory protein-like 1 [Source:RGD Symbol;Acc:727891]	1.17165	0.83992	1.39495	1.05974	0.244102	4.34138	0.321316	0.327126	0.85864	0.380982	1.25233	0.275026	4.5535	0.0836679	0.202492	0.0555262	0.436175	0.127303	0	1.88718	0	0	1.10543	0.909391	1.21557	0.0789949	0.214542	0.368202	3.30137	0	0.202492	0	-2.30406		DOWN	2.49476	1.3189	0.0101425	1.99386	ENSMUSG00000052372	ENSMUST00000113966	6372	11	2
Kcnk10	ENSRNOG00000003813	potassium channel, two pore domain subfamily K, member 10 [Source:RGD Symbol;Acc:619732]	0.540088	1.03827	0.520181	0.71146	0.84723	0.839748	0.619448	0.0905919	0.3436	0.263655	0.890749	1.92758	0.462107	0.570549	0.594999	0	0.0647965	0	0.218676	1.04699	0.208862	0	1.08842	0.157703	6.90171	0.711227	0.669921	1.06166	6.50088	0	0.594999	0	-0.749041		DOWN	4.61172	2.2053	0.000637993	3.19518	ENSMUSG00000033854	ENSMUST00000221240	5370	3	2
Mfap2	ENSRNOG00000008257	microfibrillar-associated protein 2 [Source:RGD Symbol;Acc:1306031]	16.3294	9.30624	1.75467	11.7702	7.74288	1.52013	1.15429	3.0724	16.7394	0.183543	8.90456	5.5023	1.61833	0.113415	0.633852	3.16966	6.17438	0.513357	2.94325	4.21504	0.698273	0.73518	0	13.58	0	4.03551	3.89474	1.03614	0	0	0.633852	0	-0.657782		DOWN	9.13549	3.19148	0.0153233	1.81465	ENSMUSG00000060572	ENSMUST00000071977	404	1	0
Pcdhga9	ENSRNOG00000030352	protocadherin gamma subfamily A, 9 [Source:RGD Symbol;Acc:620729]	0.335955	8.24114	0.0407656	0.213837	0	100	0.000407656	1.95503	1.95018	1.00249	2.18844	0	100	0.0100249	0.00521626	11.2625	0.99405	11.3299	0	0	100	0	0	0	100	2.21549	1.65811	1.33615	0	0	0.00521626	0	-7.58277		DOWN	9.27698	3.21365	0.00046442	3.33309	ENSMUSG00000102440	ENSMUST00000091935	1741	1	0
Pdgfc	ENSRNOG00000010695	platelet derived growth factor C [Source:RGD Symbol;Acc:68410]	0.695411	0.304235	2.28577	0.403613	0	100	0.0228577	0.616716	0.137444	4.48703	1.55802	0.127476	12.2221	0.367126	0.194992	3.65379	1.7537	2.08347	5.56604	1.14323	4.8687	0.427933	0	0.337854	0	0	0.52012	0	0	0	0.194992	0	-2.35852		DOWN	11.665	3.54412	0.00182813	2.73799	ENSMUSG00000028019	ENSMUST00000129285	2379	4	0
Slc27a2	ENSRNOG00000010128	solute carrier family 27 (fatty acid transporter), member 2 [Source:RGD Symbol;Acc:71103]	2.44766	1.49164	1.64092	1.28678	0.647829	1.9863	0.82612	1.10012	1.04152	1.05626	1.30818	0	100	0.0105626	0.418341	0	0.781211	0	0	0.0983579	0	0	0	0	100	0	0.640973	0	0	0	0.418341	0	-1.25725		DOWN	4.03559	2.01278	0.00840375	2.07553	ENSMUSG00000027359	ENSMUST00000061491	307	1	1

## Sheet: glutamatergic transmission
Gene symbol	Ensembl Gene ID	description	TRAP trained axon#1	YFP-IP trained axon#1	TRAP/YFP-IP trained axon#1	TRAP untrained axon#1	YFP-IP untrained axon#1	TRAP/YFP-IP untrained axon#1	trained/untrained axon#1	TRAP trained axon#2	YFP-IP trained axon#2	TRAP/YFP-IP trained axon#2	TRAP untrained axon#2	YFP-IP untrained axon#2	TRAP/YFP-IP untrained axon#2	trained/untrained axon#2	trained/untrained axon average	TRAP trained soma#1	YFP-IP trained soma#1	TRAP/YFP-IP trained soma#1	TRAP untrained soma#1	YFP-IP untrained soma#1	TRAP/YFP-IP untrained soma#1	trained/untrained soma#1	TRAP trained soma#2	YFP-IP trained soma#2	TRAP/YFP-IP trained soma#2	TRAP untrained soma#2	YFP-IP untrained soma#2	TRAP/YFP-IP untrained soma#2	trained/untrained soma#2	trained/untrained soma average	axon FC	soma FC	axon log2FC	soma log2FC	axon	CPEB2-RIP FC	CPEB2-RIP log2FC	CPEB2-RIP p-value	-log10(p)	Ensembl_ID	Transcript_ID most CPE	nt_Number most CPE	TTTTAT	TTTTAAT	Metascape GO
Ext1	ENSRNOG00000024886	exostosin glycosyltransferase 1 [Source:RGD Symbol;Acc:1587375]	8.1163	10.4798	0.774471	10.7944	11.1603	0.967214	0.800723	8.77281	8.65668	1.01342	11.3817	4.2153	2.70009	0.375326	0.588025	17.5023	13.2549	1.32044	11.2754	10.1186	1.11432	1.18497	9.15196	15.8232	0.578389	14.3053	10.0958	1.41696	0.408191	0.79658	0.588025	0.79658	-0.766051	-0.328108	DOWN	3.11454	1.63902	0.000916222	3.038	ENSMUSG00000061731	ENSMUST00000077273	4626	3	3	GO:0035249
Glul	ENSRNOG00000049560	glutamate-ammonia ligase [Source:RGD Symbol;Acc:2710]	289.395	418.803	0.691005	395.971	310.513	1.27522	0.541873	305.745	338.256	0.903886	395	337.961	1.16877	0.773363	0.657618	392.933	413.553	0.950139	330.669	375.755	0.880012	1.07969	440.554	374.528	1.17629	318.811	456.931	0.697722	1.6859	1.3828	0.657618	1.3828	-0.604678	0.467587	DOWN	1.85301	0.889868	0.00803976	2.09476	ENSMUSG00000026473	ENSMUST00000086199	1541	3	1	GO:0051968,GO:0051966
Gria3	ENSRNOG00000007682	glutamate receptor, ionotropic, AMPA 3 [Source:RGD Symbol;Acc:70958]	36.655	40.4821	0.905462	47.7148	26.7396	1.78442	0.507425	37.4827	32.2118	1.16363	39.9896	25.714	1.55517	0.748236	0.62783	52.5832	45.396	1.15832	42.5058	45.1589	0.94125	1.23062	41.072	40.3001	1.01915	47.1016	52.4443	0.898126	1.13476	1.18269	0.62783	1.18269	-0.671553	0.24207	DOWN	4.5888	2.19812	0.00681067	2.16681	ENSMUSG00000001986	ENSMUST00000139965	2586	0	1	GO:0035249
Grin3a	ENSRNOG00000005723	glutamate receptor, ionotropic, N-methyl-D-aspartate 3A [Source:RGD Symbol;Acc:621704]	1.23426	2.57687	0.478976	3.08207	5.06231	0.608827	0.78672	5.2105	4.16345	1.25149	2.26597	5.71329	0.396614	3.15543	1.97107	0	1.02316	0	0.134519	4.18686	0.0321289	0	5.04662	2.24344	2.2495	0.599378	1.05549	0.567867	3.96132	0	1.97107	0	0.978982		UP	4.19352	2.06816	0.00352011	2.45344	ENSMUSG00000039579	ENSMUST00000076674	3615	2	1	GO:0035249
Homer1	ENSRNOG00000047014	homer scaffolding protein 1 [Source:RGD Symbol;Acc:628725]	29.7559	31.0853	0.957234	20.2261	35.77	0.565449	1.69287	25.7839	30.2922	0.851173	26.342	48.2952	0.545437	1.56053	1.6267	33.667	48.6532	0.691979	56.6903	55.8823	1.01446	0.682116	40.6707	55.538	0.732304	50.4604	50.0342	1.00852	0.726119	0.704118	1.6267	0.704118	0.701952	-0.506112	UP	4.51971	2.17623	0.00519965	2.28403	ENSMUSG00000007617	ENSMUST00000102752	4349	12	3	GO:0051966
Slc17a6	ENSRNOG00000016147	solute carrier family 17 (vesicular glutamate transporter), member 6 [Source:RGD Symbol;Acc:620531]	16.4814	8.98245	1.83484	12.8504	13.4598	0.954724	1.92186	19.4803	5.98131	3.25686	17.5625	8.68851	2.02135	1.61123	1.76655	6.43954	1.66023	3.8787	7.71505	3.51387	2.1956	1.76658	5.88872	5.67708	1.03728	3.71761	1.90817	1.94826	0.532414	1.1495	1.76655	1.1495	0.820931	0.201003	UP	3.82234	1.93446	0.00263021	2.58001	ENSMUSG00000030500	ENSMUST00000207945	1765	3	0	GO:0035249
Syt1	ENSRNOG00000006426	synaptotagmin I [Source:RGD Symbol;Acc:3803]	209.221	303.333	0.68974	105.205	385.689	0.272772	2.52864	174.218	378.367	0.460447	102.737	509.736	0.201549	2.28454	2.40659	202.602	382.247	0.530029	255.922	385.56	0.663767	0.798517	245.765	444.223	0.553247	239.532	365.501	0.655353	0.844197	0.821357	2.40659	0.821357	1.26699	-0.283919	UP	1.66094	0.732003	2.27426e-05	4.64316	ENSMUSG00000035864	ENSMUST00000105276	2890	3	3	GO:0051966
